# Supplementary material for: Crystal structure of 2-(2-amino­phen­yl)-1,3-benzoxazole
Source: Acta Crystallogr E Crystallogr Commun. 2015 Jan 21;71(Pt 2):188–91. doi: 10.1107/S2056989015000481 (PMC4384605; doi:10.1107/S2056989015000481)
Supplement: Supplementary file 1 [file e-71-00188-sup1.cif]

##############################################################################
#                                                                            #
# This CIF contains the data in a paper accepted for publication in          #
# Acta Crystallographica Section E. It conforms to the requirements of       #
# Notes for Authors for Acta Crystallographica Section E, and has been       #
# peer reviewed under the auspices of the IUCr Commission on Journals.       #
#                                                                            #
# Full details of the Crystallographic Information File format               #
# are given in the paper "The Crystallographic Information File (CIF):       #
# a New Standard Archive File for Crystallography" by S. R. Hall, F. H.      #
# Allen and I. D. Brown [Acta Cryst. (1991), A47, 655-685].                  #
#                                                                            #
# The current version of the core CIF dictionary is obtainable from          #
# ftp://ftp.iucr.org/pub/cif_core.dic.                                       #
#                                                                            #
# Software is freely available for graphical display of the structure(s)     #
# in this CIF. For information consult the CIF software page                 #
# http://www.iucr.org/resources/cif/software.                                #
#                                                                            #
# This file may be used for bona fide research purposes within the           #
# scientific community so long as proper attribution is given to the journal # 
# article from which it was obtained.                                        #
#                                                                            #
##############################################################################
data_I
_audit_creation_method
;
Olex2 1.2
(compiled 2014.08.28 svn.r2986 for OlexSys, GUI svn.r4874)
;
_journal_date_recd_electronic     2014-11-15
_journal_date_accepted     2015-01-09
_journal_name_full     'Acta Crystallographica, Section E'
_journal_year     2015
_journal_volume     71
_journal_issue      2
_journal_page_first     188
_journal_page_last     191
_journal_paper_category     GO
_journal_paper_doi     10.1107/S2056989015000481
_journal_coeditor_code     HB7320
_publ_contact_author_name     'P\'erez-P\'erez Imelda'
_publ_contact_author_address
;
\'Area Acad\'emica de Qu\'imica, Universidad
Aut\'onoma del Estado de Hidalgo, km. 4.5
Carretera Pachuca-Tulancingo, Mineral de la Reforma,
Hidalgo C.P. 42184, Mexico
;
_publ_contact_author_email     'mei_781@hotmail.com'
_publ_contact_author_phone     '+521 017717172000 ext 2209'
_publ_section_title
;
Crystal structure of 2-(2-aminophenyl)-1,3-benzoxazole
;
loop_
    _publ_author_name
    _publ_author_footnote
    _publ_author_address
    'Imelda P\'erez-P\'erez' .
;
\'Area Acad\'emica de Qu\'imica,
Universidad Aut\'onoma del Estado de Hidalgo,
km. 4.5 Carretera Pachuca-Tulancingo,
Mineral de la Reforma, Hidalgo CP 42184, Mexico
;
    'Diego Mart\'inez-Otero' .
;
Centro Conjunto de Investigaci\'on en Qu\'imica Sustentable,
UAEM-UNAM, carretera Toluca-Atlacomulco km. 14.5, CP 50200,
Toluca, Estado de M\'exico, Mexico
;
    'Susana Rojas-Lima' .
;
\'Area Acad\'emica de Qu\'imica,
Universidad Aut\'onoma del Estado de Hidalgo,
km. 4.5 Carretera Pachuca-Tulancingo,
Mineral de la Reforma, Hidalgo CP 42184, Mexico
;
    'Heraclio L\'opez-Ruiz' .
;
\'Area Acad\'emica de Qu\'imica,
Universidad Aut\'onoma del Estado de Hidalgo,
km. 4.5 Carretera Pachuca-Tulancingo,
Mineral de la Reforma, Hidalgo CP 42184, Mexico
;
_publ_section_synopsis
;
The two molecules of 2-(2-aminophenyl)-1,3-benzoxazole in the asymmetric unit
feature an intramolecular N---H...N hydrogen bond, which closes an <i>S</i>(6)
ring and therefore establishes a <i>syn</i> relationship for the N atoms. In
the crystal, molecules are linked by N---H...N hydrogen bonds, generating [100]
chains containing alternating <i>A</i> and <i>B</i> molecules.
;
_chemical_name_systematic
;
2-(2-Aminophenyl)-1,3-benzoxazole
;
_chemical_name_common     ?
_chemical_formula_moiety     'C13 H10 N2 O'
_chemical_formula_sum     'C13 H10 N2 O'
_chemical_formula_iupac     'C13 H10 N2 O'
_chemical_formula_weight     210.23
_chemical_melting_point     381
_shelx_space_group_comment
;
The symmetry employed for this shelxl refinement is uniquely defined
by the following loop, which should always be used as a source of
symmetry information in preference to the above space-group names.
They are only intended as comments.
;
_space_group_crystal_system     monoclinic
_space_group_name_H-M_alt     'P 21/c'
_space_group_name_Hall     '-P 2ybc'
loop_
    _space_group_symop_operation_xyz
    'x, y, z'
    '-x, y+1/2, -z+1/2'
    '-x, -y, -z'
    'x, -y-1/2, z-1/2'
_cell_length_a     4.81703(10)
_cell_length_b     14.8104(3)
_cell_length_c     29.4801(6)
_cell_angle_alpha     90
_cell_angle_beta     91.3715(18)
_cell_angle_gamma     90
_cell_volume     2102.57(7)
_cell_formula_units_Z     8
_cell_measurement_reflns_used     7503
_cell_measurement_theta_min     3.0
_cell_measurement_theta_max     74.3
_cell_measurement_temperature     293(2)
_exptl_crystal_description     block
_exptl_crystal_colour     colourless
_exptl_crystal_size_max     0.38
_exptl_crystal_size_mid     0.14
_exptl_crystal_size_min     0.11
_exptl_crystal_density_diffrn     1.328
_exptl_crystal_density_meas     ?
_exptl_crystal_density_method     ?
_exptl_crystal_F_000     880
loop_
    _exptl_crystal_face_index_h
    _exptl_crystal_face_index_k
    _exptl_crystal_face_index_l
    _exptl_crystal_face_perp_dist
    0 -8 9 0.0693
    0 8 -9 0.0693
    3 0 -1 0.1895
    -3 0 1 0.1895
    0 -5 -17 0.0395
    0 5 17 0.0738
_exptl_absorpt_coefficient_mu     0.694
_exptl_absorpt_correction_type     analytical
_exptl_absorpt_process_details
;
[CrysAlis PRO (Agilent, 2011), based on expressions derived by
Clark & Reid (1995)]
;
_shelx_estimated_absorpt_T_min     ?
_shelx_estimated_absorpt_T_max     ?
_exptl_absorpt_correction_T_min     0.742
_exptl_absorpt_correction_T_max     0.887
_exptl_special_details
;
Absorption correction: CrysAlisPro, Agilent Technologies,
Version 1.171.35.15 (release 03-08-2011 CrysAlis171 .NET)
(compiled Aug  3 2011,13:03:54)
Analytical numeric absorption correction using a multifaceted crystal
   model based on expressions derived by R.C. Clark & J.S. Reid.
(Clark, R. C. & Reid, J. S. (1995). Acta Cryst. A51, 887-897)
;
_diffrn_ambient_temperature     293(2)
_diffrn_radiation_type     CuK\a
_diffrn_radiation_wavelength     1.54184
_diffrn_radiation_monochromator     graphite
_diffrn_measurement_device_type     'Agilent Xcalibur Atlas Gemini'
_diffrn_measurement_method     '\w scans'
_diffrn_detector_area_resol_mean     10.3659
_diffrn_reflns_number     21894
_diffrn_reflns_av_R_equivalents     0.0322
_diffrn_reflns_theta_min     2.999
_diffrn_reflns_theta_max     74.504
_diffrn_reflns_theta_full     67.684
_diffrn_measured_fraction_theta_max     0.999
_diffrn_measured_fraction_theta_full     1.000
_diffrn_reflns_limit_h_min     -6
_diffrn_reflns_limit_h_max     4
_diffrn_reflns_limit_k_min     -18
_diffrn_reflns_limit_k_max     18
_diffrn_reflns_limit_l_min     -36
_diffrn_reflns_limit_l_max     36
_refine_special_details     ?
_reflns_number_total     4278
_reflns_number_gt     3621
_reflns_threshold_expression     I>2\s(I)
_refine_ls_structure_factor_coef     Fsqd
_refine_ls_matrix_type     full
_refine_ls_R_factor_all     0.0497
_refine_ls_R_factor_gt     0.0425
_refine_ls_wR_factor_gt     0.1137
_refine_ls_wR_factor_ref     0.1205
_refine_ls_goodness_of_fit_ref     1.023
_refine_ls_restrained_S_all     1.025
_refine_ls_number_reflns     4278
_refine_ls_number_parameters     301
_refine_ls_number_restraints     4
_refine_ls_hydrogen_treatment     mixed
_refine_ls_weighting_scheme     calc
_refine_ls_weighting_details
              'w=1/[\s^2^(Fo^2^)+(0.0602P)^2^+0.2656P] where P=(Fo^2^+2Fc^2^)/3'
_atom_sites_solution_hydrogens     mixed
_atom_sites_solution_primary     ?
_atom_sites_solution_secondary     ?
_refine_ls_shift/su_max     0.000
_refine_ls_shift/su_mean     0.000
_refine_diff_density_max     0.140
_refine_diff_density_min     -0.164
_refine_ls_extinction_method     none
_refine_ls_extinction_coef     .
loop_
    _atom_type_symbol
    _atom_type_description
    _atom_type_scat_dispersion_real
    _atom_type_scat_dispersion_imag
    _atom_type_scat_source
    'C' 'C' 0.0181 0.0091
                         'International Tables Vol C Tables 4.2.6.8 and 6.1.1.4'
    'H' 'H' 0.0000 0.0000
                         'International Tables Vol C Tables 4.2.6.8 and 6.1.1.4'
    'N' 'N' 0.0311 0.0180
                         'International Tables Vol C Tables 4.2.6.8 and 6.1.1.4'
    'O' 'O' 0.0492 0.0322
                         'International Tables Vol C Tables 4.2.6.8 and 6.1.1.4'
_computing_data_collection
;
CrysAlis PRO (Agilent, 2011)
;
_computing_cell_refinement
;
CrysAlis PRO (Agilent, 2011)
;
_computing_data_reduction
;
CrysAlis PRO (Agilent, 2011)
;
_computing_structure_solution
;
SHELXS97 (Sheldrick, 2008)
;
_computing_structure_refinement
;
SHELXL2013 (Sheldrick, 2015)
;
_computing_molecular_graphics
;
OLEX2 (Dolomanov <i>et al.</i>,  2009)
;
_computing_publication_material
;
OLEX2 (Dolomanov <i>et al.</i>,  2009)
;
loop_
    _atom_site_type_symbol
    _atom_site_label
    _atom_site_fract_x
    _atom_site_fract_y
    _atom_site_fract_z
    _atom_site_U_iso_or_equiv
    _atom_site_adp_type
    _atom_site_calc_flag
    _atom_site_occupancy
    _atom_site_disorder_assembly
    _atom_site_disorder_group
    O O1 -0.0170(2) 0.92286(7) 0.34568(3) 0.0625(3) Uani d 1 . .
    O O1' 0.6575(2) 0.30487(7) 0.46343(3) 0.0605(3) Uani d 1 . .
    N N2 0.4198(3) 0.85716(10) 0.22601(4) 0.0678(3) Uani d 1 . .
    H H2A 0.559(4) 0.8439(13) 0.2065(6) 0.081 Uiso d 1 . .
    H H2B 0.337(4) 0.8108(11) 0.2413(6) 0.081 Uiso d 1 . .
    N N2' 0.1130(3) 0.31854(11) 0.34698(5) 0.0703(4) Uani d 1 . .
    H H2'A -0.034(4) 0.3172(13) 0.3298(6) 0.084 Uiso d 1 . .
    H H2'B 0.180(4) 0.2642(11) 0.3545(7) 0.084 Uiso d 1 . .
    N N3 0.0403(2) 0.81678(8) 0.29206(4) 0.0575(3) Uani d 1 . .
    N N3' 0.5227(3) 0.23223(8) 0.39963(4) 0.0576(3) Uani d 1 . .
    C C2 0.1126(3) 0.89555(9) 0.30691(4) 0.0532(3) Uani d 1 . .
    C C2' 0.4906(3) 0.30246(9) 0.42478(4) 0.0533(3) Uani d 1 . .
    C C4 -0.3081(3) 0.70682(12) 0.32430(7) 0.0735(4) Uani d 1 . .
    H H4 -0.2870 0.6619 0.3026 0.088 Uiso calc 1 . .
    C C4' 0.8489(4) 0.09914(11) 0.41168(6) 0.0683(4) Uani d 1 . .
    H H4' 0.7961 0.0673 0.3857 0.082 Uiso calc 1 . .
    C C5 -0.4916(4) 0.69714(13) 0.35908(7) 0.0804(5) Uani d 1 . .
    H H5 -0.5976 0.6448 0.3607 0.096 Uiso calc 1 . .
    C C3A -0.1563(3) 0.78613(10) 0.32287(5) 0.0587(3) Uani d 1 . .
    C C3A' 0.7278(3) 0.18126(10) 0.42227(5) 0.0567(3) Uani d 1 . .
    C C5' 1.0510(4) 0.06674(12) 0.44134(6) 0.0752(5) Uani d 1 . .
    H H5' 1.1357 0.0118 0.4352 0.090 Uiso calc 1 . .
    C C6 -0.5220(4) 0.76345(16) 0.39167(7) 0.0864(6) Uani d 1 . .
    H H6 -0.6470 0.7543 0.4148 0.104 Uiso calc 1 . .
    C C6' 1.1316(4) 0.11380(13) 0.48016(6) 0.0763(5) Uani d 1 . .
    H H6' 1.2695 0.0899 0.4992 0.092 Uiso calc 1 . .
    C C7 -0.3698(4) 0.84388(14) 0.39075(6) 0.0785(5) Uani d 1 . .
    H H7 -0.3887 0.8890 0.4124 0.094 Uiso calc 1 . .
    C C7' 1.0110(4) 0.19587(12) 0.49121(5) 0.0708(4) Uani d 1 . .
    H H7' 1.0631 0.2279 0.5172 0.085 Uiso calc 1 . .
    C C8 0.3115(3) 0.95868(9) 0.28832(4) 0.0536(3) Uani d 1 . .
    C C7A -0.1899(3) 0.85106(11) 0.35532(5) 0.0607(3) Uani d 1 . .
    C C7A' 0.8096(3) 0.22647(10) 0.46119(5) 0.0574(3) Uani d 1 . .
    C C8' 0.3042(3) 0.37874(10) 0.41810(5) 0.0564(3) Uani d 1 . .
    C C9 0.4607(3) 0.93665(10) 0.24915(4) 0.0553(3) Uani d 1 . .
    C C9' 0.1199(3) 0.38352(11) 0.38020(5) 0.0590(3) Uani d 1 . .
    C C10 0.6493(3) 1.00084(11) 0.23331(5) 0.0670(4) Uani d 1 . .
    H H10 0.7479 0.9883 0.2073 0.080 Uiso calc 1 . .
    C C10' -0.0505(4) 0.46002(13) 0.37630(6) 0.0734(4) Uani d 1 . .
    H H10' -0.1725 0.4652 0.3515 0.088 Uiso calc 1 . .
    C C11 0.6923(4) 1.08145(12) 0.25509(6) 0.0734(4) Uani d 1 . .
    H H11 0.8203 1.1223 0.2439 0.088 Uiso calc 1 . .
    C C11' -0.0415(4) 0.52712(13) 0.40806(7) 0.0805(5) Uani d 1 . .
    H H11' -0.1578 0.5769 0.4046 0.097 Uiso calc 1 . .
    C C12 0.5471(4) 1.10261(11) 0.29352(6) 0.0722(4) Uani d 1 . .
    H H12 0.5765 1.1575 0.3082 0.087 Uiso calc 1 . .
    C C12' 0.1369(4) 0.52214(13) 0.44503(7) 0.0815(5) Uani d 1 . .
    H H12' 0.1420 0.5681 0.4665 0.098 Uiso calc 1 . .
    C C13 0.3603(3) 1.04212(10) 0.30963(5) 0.0634(4) Uani d 1 . .
    H H13 0.2624 1.0565 0.3355 0.076 Uiso calc 1 . .
    C C13' 0.3072(4) 0.44845(11) 0.44974(6) 0.0709(4) Uani d 1 . .
    H H13' 0.4280 0.4449 0.4748 0.085 Uiso calc 1 . .
loop_
    _atom_site_aniso_label
    _atom_site_aniso_U_11
    _atom_site_aniso_U_22
    _atom_site_aniso_U_33
    _atom_site_aniso_U_12
    _atom_site_aniso_U_13
    _atom_site_aniso_U_23
    O1 0.0665(6) 0.0656(6) 0.0558(5) 0.0094(5) 0.0078(4) -0.0016(4)
    O1' 0.0618(6) 0.0648(6) 0.0549(5) 0.0045(5) -0.0013(4) -0.0050(4)
    N2 0.0683(8) 0.0784(8) 0.0571(7) 0.0071(7) 0.0072(6) -0.0083(6)
    N2' 0.0623(8) 0.0896(9) 0.0586(7) -0.0043(7) -0.0046(6) 0.0023(7)
    N3 0.0519(7) 0.0619(6) 0.0587(6) 0.0081(5) -0.0023(5) -0.0015(5)
    N3' 0.0572(7) 0.0621(6) 0.0535(6) -0.0006(5) 0.0038(5) -0.0030(5)
    C2 0.0505(7) 0.0584(7) 0.0504(6) 0.0132(6) -0.0028(5) 0.0011(5)
    C2' 0.0502(7) 0.0615(7) 0.0485(6) -0.0033(6) 0.0054(5) 0.0013(5)
    C4 0.0572(9) 0.0744(10) 0.0885(11) -0.0002(7) -0.0072(8) 0.0117(8)
    C4' 0.0738(10) 0.0631(8) 0.0686(9) 0.0043(7) 0.0107(8) -0.0016(7)
    C5 0.0558(9) 0.0857(11) 0.0994(13) -0.0001(8) -0.0036(9) 0.0281(10)
    C3A 0.0468(7) 0.0663(8) 0.0627(8) 0.0096(6) -0.0060(6) 0.0087(6)
    C3A' 0.0555(8) 0.0593(7) 0.0558(7) -0.0024(6) 0.0100(6) 0.0028(6)
    C5' 0.0793(11) 0.0663(9) 0.0807(11) 0.0137(8) 0.0157(9) 0.0109(8)
    C6 0.0597(10) 0.1152(15) 0.0846(12) 0.0099(10) 0.0102(8) 0.0386(11)
    C6' 0.0704(10) 0.0836(11) 0.0749(10) 0.0141(8) 0.0036(8) 0.0226(9)
    C7 0.0724(11) 0.0958(12) 0.0676(9) 0.0158(9) 0.0120(8) 0.0119(9)
    C7' 0.0714(10) 0.0821(10) 0.0587(8) 0.0035(8) -0.0009(7) 0.0056(7)
    C8 0.0497(7) 0.0589(7) 0.0519(7) 0.0097(6) -0.0045(5) 0.0056(5)
    C7A 0.0516(8) 0.0693(8) 0.0612(8) 0.0105(6) -0.0002(6) 0.0123(6)
    C7A' 0.0553(8) 0.0608(8) 0.0565(7) 0.0016(6) 0.0068(6) 0.0046(6)
    C8' 0.0516(8) 0.0620(7) 0.0560(7) 0.0003(6) 0.0084(6) 0.0041(6)
    C9 0.0508(8) 0.0651(7) 0.0498(6) 0.0117(6) -0.0053(5) 0.0033(6)
    C9' 0.0491(8) 0.0746(9) 0.0538(7) -0.0041(6) 0.0107(6) 0.0103(6)
    C10 0.0612(9) 0.0797(10) 0.0603(8) 0.0094(8) 0.0057(7) 0.0103(7)
    C10' 0.0582(9) 0.0937(12) 0.0684(9) 0.0094(8) 0.0059(7) 0.0210(8)
    C11 0.0681(10) 0.0721(9) 0.0799(10) -0.0009(8) 0.0014(8) 0.0171(8)
    C11' 0.0741(11) 0.0815(11) 0.0865(12) 0.0231(9) 0.0164(9) 0.0173(9)
    C12 0.0804(11) 0.0594(8) 0.0765(10) -0.0002(8) -0.0034(8) 0.0037(7)
    C12' 0.0881(13) 0.0732(10) 0.0835(11) 0.0182(9) 0.0080(9) -0.0049(9)
    C13 0.0676(9) 0.0636(8) 0.0592(8) 0.0094(7) 0.0039(7) 0.0005(6)
    C13' 0.0731(11) 0.0717(9) 0.0677(9) 0.0098(8) -0.0004(8) -0.0062(7)
_geom_special_details
;
All e.s.d.'s (except the e.s.d. in the dihedral angle between two l.s. planes)
are estimated using the full covariance matrix. The cell e.s.d.'s are taken
into account individually in the estimation of e.s.d.'s in distances, angles
and torsion angles; correlations between e.s.d.'s in cell parameters are only
used when they are defined by crystal symmetry. An approximate (isotropic)
treatment of cell e.s.d.'s is used for estimating e.s.d.'s involving l.s.
planes.
;
loop_
    _geom_bond_atom_site_label_1
    _geom_bond_atom_site_label_2
    _geom_bond_site_symmetry_2
    _geom_bond_distance
    _geom_bond_publ_flag
    O1 C2 . 1.3763(16) ?
    O1 C7A . 1.3842(19) ?
    O1' C2' . 1.3791(16) ?
    O1' C7A' . 1.3756(17) ?
    N2 H2A . 0.916(15) ?
    N2 H2B . 0.919(14) ?
    N2 C9 . 1.372(2) ?
    N2' H2'A . 0.861(15) ?
    N2' H2'B . 0.894(14) ?
    N2' C9' . 1.373(2) ?
    N3 C2 . 1.2910(18) ?
    N3 C3A . 1.4033(19) ?
    N3' C2' . 1.2889(18) ?
    N3' C3A' . 1.4001(19) ?
    C2 C8 . 1.455(2) ?
    C2' C8' . 1.454(2) ?
    C4 H4 . 0.9300 ?
    C4 C5 . 1.377(3) ?
    C4 C3A . 1.385(2) ?
    C4' H4' . 0.9300 ?
    C4' C3A' . 1.388(2) ?
    C4' C5' . 1.379(2) ?
    C5 H5 . 0.9300 ?
    C5 C6 . 1.384(3) ?
    C3A C7A . 1.369(2) ?
    C3A' C7A' . 1.378(2) ?
    C5' H5' . 0.9300 ?
    C5' C6' . 1.387(3) ?
    C6 H6 . 0.9300 ?
    C6 C7 . 1.399(3) ?
    C6' H6' . 0.9300 ?
    C6' C7' . 1.389(2) ?
    C7 H7 . 0.9300 ?
    C7 C7A . 1.377(2) ?
    C7' H7' . 0.9300 ?
    C7' C7A' . 1.374(2) ?
    C8 C9 . 1.4129(19) ?
    C8 C13 . 1.404(2) ?
    C8' C9' . 1.412(2) ?
    C8' C13' . 1.391(2) ?
    C9 C10 . 1.403(2) ?
    C9' C10' . 1.402(2) ?
    C10 H10 . 0.9300 ?
    C10 C11 . 1.369(3) ?
    C10' H10' . 0.9300 ?
    C10' C11' . 1.365(3) ?
    C11 H11 . 0.9300 ?
    C11 C12 . 1.382(3) ?
    C11' H11' . 0.9300 ?
    C11' C12' . 1.374(3) ?
    C12 H12 . 0.9300 ?
    C12 C13 . 1.363(2) ?
    C12' H12' . 0.9300 ?
    C12' C13' . 1.370(2) ?
    C13 H13 . 0.9300 ?
    C13' H13' . 0.9300 ?
loop_
    _geom_angle_atom_site_label_1
    _geom_angle_atom_site_label_2
    _geom_angle_atom_site_label_3
    _geom_angle_site_symmetry_1
    _geom_angle_site_symmetry_3
    _geom_angle
    _geom_angle_publ_flag
    C2 O1 C7A . . 103.41(11) ?
    C7A' O1' C2' . . 103.83(11) ?
    H2A N2 H2B . . 118.9(17) ?
    C9 N2 H2A . . 113.5(12) ?
    C9 N2 H2B . . 117.1(12) ?
    H2'A N2' H2'B . . 114.5(19) ?
    C9' N2' H2'A . . 116.2(14) ?
    C9' N2' H2'B . . 116.8(13) ?
    C2 N3 C3A . . 104.68(12) ?
    C2' N3' C3A' . . 104.70(12) ?
    O1 C2 C8 . . 116.10(12) ?
    N3 C2 O1 . . 115.04(13) ?
    N3 C2 C8 . . 128.86(13) ?
    O1' C2' C8' . . 115.96(12) ?
    N3' C2' O1' . . 114.88(12) ?
    N3' C2' C8' . . 129.16(13) ?
    C5 C4 H4 . . 121.3 ?
    C5 C4 C3A . . 117.38(18) ?
    C3A C4 H4 . . 121.3 ?
    C3A' C4' H4' . . 121.4 ?
    C5' C4' H4' . . 121.4 ?
    C5' C4' C3A' . . 117.16(16) ?
    C4 C5 H5 . . 119.2 ?
    C4 C5 C6 . . 121.56(18) ?
    C6 C5 H5 . . 119.2 ?
    C4 C3A N3 . . 131.24(15) ?
    C7A C3A N3 . . 108.55(13) ?
    C7A C3A C4 . . 120.21(15) ?
    C4' C3A' N3' . . 131.37(14) ?
    C7A' C3A' N3' . . 108.64(13) ?
    C7A' C3A' C4' . . 120.00(15) ?
    C4' C5' H5' . . 119.1 ?
    C4' C5' C6' . . 121.84(16) ?
    C6' C5' H5' . . 119.1 ?
    C5 C6 H6 . . 119.1 ?
    C5 C6 C7 . . 121.76(17) ?
    C7 C6 H6 . . 119.1 ?
    C5' C6' H6' . . 119.2 ?
    C5' C6' C7' . . 121.52(16) ?
    C7' C6' H6' . . 119.2 ?
    C6 C7 H7 . . 122.6 ?
    C7A C7 C6 . . 114.83(18) ?
    C7A C7 H7 . . 122.6 ?
    C6' C7' H7' . . 122.3 ?
    C7A' C7' C6' . . 115.48(16) ?
    C7A' C7' H7' . . 122.3 ?
    C9 C8 C2 . . 120.78(13) ?
    C13 C8 C2 . . 120.11(13) ?
    C13 C8 C9 . . 119.10(14) ?
    C3A C7A O1 . . 108.32(13) ?
    C3A C7A C7 . . 124.26(17) ?
    C7 C7A O1 . . 127.41(16) ?
    O1' C7A' C3A' . . 107.95(13) ?
    C7' C7A' O1' . . 128.04(14) ?
    C7' C7A' C3A' . . 124.01(15) ?
    C9' C8' C2' . . 121.39(13) ?
    C13' C8' C2' . . 119.30(14) ?
    C13' C8' C9' . . 119.31(14) ?
    N2 C9 C8 . . 122.32(14) ?
    N2 C9 C10 . . 120.15(14) ?
    C10 C9 C8 . . 117.49(14) ?
    N2' C9' C8' . . 122.22(14) ?
    N2' C9' C10' . . 120.26(15) ?
    C10' C9' C8' . . 117.45(15) ?
    C9 C10 H10 . . 119.1 ?
    C11 C10 C9 . . 121.80(15) ?
    C11 C10 H10 . . 119.1 ?
    C9' C10' H10' . . 119.2 ?
    C11' C10' C9' . . 121.53(16) ?
    C11' C10' H10' . . 119.2 ?
    C10 C11 H11 . . 119.7 ?
    C10 C11 C12 . . 120.57(16) ?
    C12 C11 H11 . . 119.7 ?
    C10' C11' H11' . . 119.5 ?
    C10' C11' C12' . . 120.94(17) ?
    C12' C11' H11' . . 119.5 ?
    C11 C12 H12 . . 120.4 ?
    C13 C12 C11 . . 119.20(16) ?
    C13 C12 H12 . . 120.4 ?
    C11' C12' H12' . . 120.5 ?
    C13' C12' C11' . . 118.99(18) ?
    C13' C12' H12' . . 120.5 ?
    C8 C13 H13 . . 119.1 ?
    C12 C13 C8 . . 121.83(15) ?
    C12 C13 H13 . . 119.1 ?
    C8' C13' H13' . . 119.1 ?
    C12' C13' C8' . . 121.77(17) ?
    C12' C13' H13' . . 119.1 ?
loop_
    _geom_torsion_atom_site_label_1
    _geom_torsion_atom_site_label_2
    _geom_torsion_atom_site_label_3
    _geom_torsion_atom_site_label_4
    _geom_torsion_site_symmetry_1
    _geom_torsion_site_symmetry_2
    _geom_torsion_site_symmetry_3
    _geom_torsion_site_symmetry_4
    _geom_torsion
    _geom_torsion_publ_flag
    O1 C2 C8 C9 . . . . 178.67(11) ?
    O1 C2 C8 C13 . . . . -0.43(18) ?
    O1' C2' C8' C9' . . . . -179.01(12) ?
    O1' C2' C8' C13' . . . . 0.9(2) ?
    N2 C9 C10 C11 . . . . 178.96(15) ?
    N2' C9' C10' C11' . . . . -177.83(16) ?
    N3 C2 C8 C9 . . . . -1.2(2) ?
    N3 C2 C8 C13 . . . . 179.67(14) ?
    N3 C3A C7A O1 . . . . -0.04(15) ?
    N3 C3A C7A C7 . . . . 179.31(14) ?
    N3' C2' C8' C9' . . . . 0.9(2) ?
    N3' C2' C8' C13' . . . . -179.17(15) ?
    N3' C3A' C7A' O1' . . . . 0.35(16) ?
    N3' C3A' C7A' C7' . . . . -179.14(14) ?
    C2 O1 C7A C3A . . . . 0.05(14) ?
    C2 O1 C7A C7 . . . . -179.29(15) ?
    C2 N3 C3A C4 . . . . 179.31(15) ?
    C2 N3 C3A C7A . . . . 0.02(15) ?
    C2 C8 C9 N2 . . . . 2.2(2) ?
    C2 C8 C9 C10 . . . . -179.83(12) ?
    C2 C8 C13 C12 . . . . 179.28(14) ?
    C2' O1' C7A' C3A' . . . . -0.33(14) ?
    C2' O1' C7A' C7' . . . . 179.14(15) ?
    C2' N3' C3A' C4' . . . . 179.99(15) ?
    C2' N3' C3A' C7A' . . . . -0.21(16) ?
    C2' C8' C9' N2' . . . . -2.3(2) ?
    C2' C8' C9' C10' . . . . -179.43(13) ?
    C2' C8' C13' C12' . . . . 179.70(16) ?
    C4 C5 C6 C7 . . . . 0.5(3) ?
    C4 C3A C7A O1 . . . . -179.43(13) ?
    C4 C3A C7A C7 . . . . -0.1(2) ?
    C4' C3A' C7A' O1' . . . . -179.83(13) ?
    C4' C3A' C7A' C7' . . . . 0.7(2) ?
    C4' C5' C6' C7' . . . . 0.4(3) ?
    C5 C4 C3A N3 . . . . -178.83(15) ?
    C5 C4 C3A C7A . . . . 0.4(2) ?
    C5 C6 C7 C7A . . . . -0.2(3) ?
    C3A N3 C2 O1 . . . . 0.01(15) ?
    C3A N3 C2 C8 . . . . 179.91(13) ?
    C3A C4 C5 C6 . . . . -0.6(3) ?
    C3A' N3' C2' O1' . . . . 0.00(16) ?
    C3A' N3' C2' C8' . . . . -179.94(13) ?
    C3A' C4' C5' C6' . . . . -0.1(3) ?
    C5' C4' C3A' N3' . . . . 179.39(15) ?
    C5' C4' C3A' C7A' . . . . -0.4(2) ?
    C5' C6' C7' C7A' . . . . -0.1(3) ?
    C6 C7 C7A O1 . . . . 179.19(14) ?
    C6 C7 C7A C3A . . . . 0.0(2) ?
    C6' C7' C7A' O1' . . . . -179.79(15) ?
    C6' C7' C7A' C3A' . . . . -0.4(2) ?
    C8 C9 C10 C11 . . . . 1.0(2) ?
    C7A O1 C2 N3 . . . . -0.03(15) ?
    C7A O1 C2 C8 . . . . -179.95(11) ?
    C7A' O1' C2' N3' . . . . 0.21(15) ?
    C7A' O1' C2' C8' . . . . -179.85(12) ?
    C8' C9' C10' C11' . . . . -0.6(2) ?
    C9 C8 C13 C12 . . . . 0.2(2) ?
    C9 C10 C11 C12 . . . . -0.7(3) ?
    C9' C8' C13' C12' . . . . -0.4(3) ?
    C9' C10' C11' C12' . . . . 0.3(3) ?
    C10 C11 C12 C13 . . . . 0.1(3) ?
    C10' C11' C12' C13' . . . . 0.0(3) ?
    C11 C12 C13 C8 . . . . 0.2(3) ?
    C11' C12' C13' C8' . . . . 0.1(3) ?
    C13 C8 C9 N2 . . . . -178.64(13) ?
    C13 C8 C9 C10 . . . . -0.72(19) ?
    C13' C8' C9' N2' . . . . 177.80(15) ?
    C13' C8' C9' C10' . . . . 0.7(2) ?
loop_
    _geom_hbond_atom_site_label_D
    _geom_hbond_atom_site_label_H
    _geom_hbond_atom_site_label_A
    _geom_hbond_site_symmetry_A
    _geom_hbond_distance_DH
    _geom_hbond_distance_HA
    _geom_hbond_distance_DA
    _geom_hbond_angle_DHA
    N2 H2A N2' 2_655 0.916(15) 2.289(15) 3.202(2) 175.0(17)
    N2 H2B N3 . 0.919(14) 2.094(18) 2.7679(19) 129.2(16)
    N2' H2'A N2 2_545 0.861(15) 2.522(16) 3.359(2) 164.0(18)
    N2' H2'B N3' . 0.894(14) 2.146(18) 2.7913(19) 128.5(17)
_shelx_hkl_file
;
   0 -18   0 28.2522 32.8734  25
   0 -18  -1 41.7792 27.1525  26
   0 -18   1-13.5851 32.0968  25
   0 -18  -1 22.4015 30.1209  25
   0 -18  -2 29.8496 25.4503  26
   0 -18  -2 5.31869 29.5137  25
   0 -18   2 5.56008 30.0601  25
   0 -18   3 375.369 61.3189  25
   0 -18  -3 329.526 51.0203  26
   0 -18  -3 424.745 59.6845  25
   0 -18   4 21.1718 32.7003  25
   0 -18  -4 41.2813 28.5990  26
   0 -18  -4-0.75249 26.8844  25
   0 -18  -5 263.300 47.0952  25
   0 -18   5 204.860 47.0221  25
   0 -18  -5 195.665 39.8642  26
   0 -18   6-0.09589 29.1596  25
   0 -18  -6 7.17640 23.6478  26
   0 -18  -6 53.3593 28.8945  25
   0 -18   7 28.3518 25.8464  25
   0 -18  -7-0.84454 20.3243  25
   0 -18  -7-22.5924 22.3214  26
   0 -18   8 39.9544 25.3208  25
   0 -18  -8 23.1437 22.2104  26
   0 -17   0 47.8092 38.2020  26
   0 -17   0-48.7726 53.4370  25
   0 -17  -1 272.927 66.4891  25
   0 -17   1 339.728 53.7754  16
   0 -17   1 441.237 71.4810  26
   0 -17   1 380.051 78.7109  25
   0 -17  -1 346.987 68.5032  26
   0 -17  -2 67.6294 42.5032  25
   0 -17  -2 40.7981 35.1133  26
   0 -17   2 39.4643 28.2430  16
   0 -17   2 83.4592 40.7495  26
   0 -17   2 82.2981 51.8427  25
   0 -17   3 392.283 62.7830  26
   0 -17   3 359.163 59.6924  16
   0 -17   3 421.398 80.7539  25
   0 -17  -3 349.999 71.2298  26
   0 -17  -3 416.061 73.8454  25
   0 -17  -4 76.1081 44.7308  26
   0 -17   4 78.5168 48.6205  25
   0 -17  -4 75.4478 47.9706  25
   0 -17   4 128.593 40.9730  16
   0 -17  -5 15.0278 34.9675  25
   0 -17   5 73.2053 50.5549  25
   0 -17  -5 13.8130 37.2425  26
   0 -17   5 54.1900 32.7713  16
   0 -17   6 70.8697 31.4358  16
   0 -17  -6 105.185 48.5576  26
   0 -17  -6 140.468 46.1993  25
   0 -17   6 139.179 52.3645  25
   0 -17   7 920.393 105.038  25
   0 -17  -7 928.710 96.5015  25
   0 -17   7 1043.46 88.4255  16
   0 -17  -7 845.455 98.9406  26
   0 -17   8 47.8087 30.6620  16
   0 -17  -8 31.4782 40.2211  26
   0 -17   8 31.7746 42.0929  25
   0 -17  -8 48.3330 30.9685  25
   0 -17   9-62.4226 34.1965  16
   0 -17  -9-13.0646 29.6631  25
   0 -17   9-18.6845 42.0138  25
   0 -17  -9-32.9674 40.1046  26
   0 -17 -10 123.028 43.2680  26
   0 -17 -10 131.076 39.4766  25
   0 -17  10 96.8961 28.6911  16
   0 -17  10 106.551 43.1511  25
   0 -17  11 103.392 44.7288  25
   0 -17 -11 106.857 43.7098  26
   0 -17 -11 78.4713 29.4600  25
   0 -17  11 52.9219 26.6045  16
   0 -17  12-19.7468 19.7515  16
   0 -17 -12 29.8870 34.1399  26
   0 -17  12 27.6776 31.2983  25
   0 -17 -13 238.012 51.4883  26
   0 -17 -14 74.9704 31.0695  26
   0 -16   0 133.574 56.7868  26
   0 -16   0 151.423 49.9917  16
   0 -16   0 175.408 70.4140  25
   0 -16   1 16.3061 49.5079  25
   0 -16   1 24.3375 42.2987  16
   0 -16  -1 39.3153 46.4455  26
   0 -16   1-31.9531 40.3159  26
   0 -16  -1 29.2875 53.6826  25
   0 -16  -1 33.8917 35.1823  16
   0 -16   2 424.302 94.0524  25
   0 -16   2 506.469 87.5542  16
   0 -16  -2 429.014 85.4072  26
   0 -16  -2 493.367 92.6938  25
   0 -16   2 487.779 86.5257  26
   0 -16  -2 408.110 76.0663  16
   0 -16  -3 274.414 73.3939  25
   0 -16   3 399.951 78.6954  16
   0 -16   3 339.807 83.1667  25
   0 -16   3 300.637 68.5088  26
   0 -16  -3 353.014 82.5861  26
   0 -16  -4 433.843 87.3712  26
   0 -16   4 456.330 78.2784  26
   0 -16   4 371.825 86.9895  25
   0 -16   4 503.615 83.0737  16
   0 -16  -4 487.607 95.0715  25
   0 -16   5 65.2575 46.1372  26
   0 -16   5-16.1401 42.7103  16
   0 -16   5-90.3717 71.2573  25
   0 -16  -5 32.0799 44.9962  25
   0 -16  -5 26.3614 46.8288  26
   0 -16   6 500.270 83.4028  16
   0 -16  -6 489.117 90.3329  25
   0 -16  -6 435.584 89.4617  26
   0 -16   6 496.690 96.6612  25
   0 -16   7 202.886 59.8790  16
   0 -16  -7 180.538 63.9053  25
   0 -16   7 185.898 68.8892  25
   0 -16  -7 196.133 69.3502  26
   0 -16  -8 142.902 58.9509  26
   0 -16   8 230.921 61.8685  16
   0 -16   8 202.162 72.1473  25
   0 -16  -8 239.949 65.0125  25
   0 -16  -9 64.3599 55.5910  26
   0 -16   9 107.102 47.8309  16
   0 -16  -9 107.210 51.2301  25
   0 -16   9 67.8422 52.2539  25
   0 -16  10 1066.66 123.830  25
   0 -16 -10 1140.81 126.421  26
   0 -16 -10 1148.13 113.624  25
   0 -16  10 1119.77 110.156  16
   0 -16  11 71.1392 43.0230  16
   0 -16 -11 10.4181 44.1134  26
   0 -16  11 2.18445 45.2090  25
   0 -16 -11 51.4894 38.9992  25
   0 -16 -12 156.105 61.7656  26
   0 -16  12 142.884 48.7028  16
   0 -16  12 190.869 55.5796  25
   0 -16 -12 153.774 44.3414  25
   0 -16  13 604.140 77.4903  16
   0 -16 -13 589.337 90.9979  26
   0 -16 -13 591.668 68.1401  25
   0 -16  13 553.581 82.7169  25
   0 -16  14 719.581 90.0873  25
   0 -16 -14 715.720 92.3777  26
   0 -16  14 780.311 84.3496  16
   0 -16 -15 1540.13 125.956  26
   0 -16  15 1571.89 109.457  16
   0 -16  16 116.489 37.5073  16
   0 -16 -16 72.8780 39.6993  26
   0 -16  17 133.827 35.6693  16
   0 -16 -17 72.2621 34.5959  26
   0 -16 -18 54.2652 31.3512  26
   0 -15   0 0.64141 54.4505  25
   0 -15   0-33.6954 54.8732  26
   0 -15  -1 2805.99 214.144  26
   0 -15   1 3024.24 222.722  26
   0 -15  -1 3034.46 226.078  25
   0 -15   1 3019.19 229.915  25
   0 -15   2 7873.37 335.922  16
   0 -15  -2 7535.57 348.972  25
   0 -15   2 7746.83 346.711  26
   0 -15  -2 7452.67 347.878  26
   0 -15   2 7637.01 356.024  25
   0 -15   3 1278.78 142.804  16
   0 -15  -3 1039.18 138.046  26
   0 -15   3 1336.98 147.402  26
   0 -15   3 1120.92 148.568  25
   0 -15  -3 1135.54 140.845  25
   0 -15   4 1141.37 144.139  25
   0 -15  -4 1266.13 146.291  25
   0 -15   4 1119.99 135.378  16
   0 -15  -4 1161.70 144.022  26
   0 -15   4 1284.50 142.172  26
   0 -15   5 567.039 110.310  25
   0 -15  -5 503.067 102.649  26
   0 -15   5 690.894 107.676  16
   0 -15   5 642.978 104.444  26
   0 -15  -5 565.112 104.875  25
   0 -15   6 698.298 111.831  16
   0 -15  -6 650.956 111.493  25
   0 -15  -6 734.687 120.497  26
   0 -15   6 636.280 114.571  25
   0 -15   6 800.821 118.871  26
   0 -15   7 4804.42 282.364  25
   0 -15   7 4922.74 266.439  16
   0 -15  -7 4582.04 273.633  26
   0 -15  -7 4610.96 259.528  25
   0 -15   8 2899.23 219.272  25
   0 -15  -8 3000.48 221.570  26
   0 -15   8 2844.31 204.930  16
   0 -15  -8 2808.27 202.219  25
   0 -15   9 1003.47 137.578  25
   0 -15   9 995.426 128.318  16
   0 -15  -9 994.007 127.039  25
   0 -15  -9 1163.67 146.325  26
   0 -15  10 2090.12 183.195  25
   0 -15  10 2027.31 170.020  16
   0 -15 -10 2042.41 166.726  25
   0 -15 -10 2120.76 187.713  26
   0 -15 -11 89.4027 66.4798  26
   0 -15 -11 80.7535 49.8631  25
   0 -15  11 45.3730 48.5171  16
   0 -15  11 12.5283 48.8186  25
   0 -15 -12 30.1235 56.3512  26
   0 -15 -12 60.1061 44.5149  25
   0 -15  12 71.8720 52.7549  16
   0 -15  12 59.2180 56.5735  25
   0 -15  13 755.014 108.639  25
   0 -15 -13 903.113 122.871  26
   0 -15 -13 921.360 102.978  25
   0 -15  13 883.232 113.328  16
   0 -15 -14 145.087 46.5175  25
   0 -15  14 90.4131 51.6574  16
   0 -15 -14 27.2996 47.4631  26
   0 -15  14 78.0090 48.4104  25
   0 -15 -15 753.612 82.1074  25
   0 -15  15 743.068 97.0027  16
   0 -15  15 670.544 94.3257  25
   0 -15 -15 793.759 108.850  26
   0 -15 -16 96.3649 47.8191  26
   0 -15  16 39.2282 38.1540  16
   0 -15  16 148.375 56.6245  25
   0 -15  17 1502.99 125.025  16
   0 -15 -17 1502.22 134.366  26
   0 -15 -18 458.528 79.5830  26
   0 -15  18 402.051 68.0062  16
   0 -15  19 1073.76 96.1638  16
   0 -15 -19 978.858 99.9786  26
   0 -15  20 20.2960 28.0134  16
   0 -15 -20 124.630 43.4741  26
   0 -15  21 73.4370 24.6794  16
   0 -15 -21 68.1969 34.0895  26
   0 -14   0 1264.31 155.263  25
   0 -14   0 1337.99 157.632  26
   0 -14   1 2244.03 199.453  26
   0 -14  -1 2241.94 200.699  25
   0 -14  -1 2291.89 204.932  26
   0 -14   1 2114.74 195.167  25
   0 -14   2 365.002 92.5779  25
   0 -14   2 291.427 80.2996  26
   0 -14  -2 271.299 87.9189  26
   0 -14  -2 472.687 104.644  25
   0 -14   3 3010.40 226.029  26
   0 -14  -3 2628.54 213.893  25
   0 -14   3 2735.87 220.408  25
   0 -14  -3 2809.36 225.999  26
   0 -14   4 518.651 112.624  26
   0 -14  -4 568.111 119.837  26
   0 -14   4 629.113 120.062  25
   0 -14  -4 577.763 114.864  25
   0 -14   4 526.015 111.261  16
   0 -14  -5 12785.2 453.252  25
   0 -14   5 13253.7 479.641  25
   0 -14   5 13596.9 464.387  26
   0 -14  -5 12590.5 468.902  26
   0 -14   5 13405.1 463.140  16
   0 -14   6 227.725 88.2303  16
   0 -14  -6 131.230 76.9334  26
   0 -14   6 205.600 78.7708  26
   0 -14   6 246.746 91.0200  25
   0 -14  -6 367.120 98.5056  25
   0 -14   7 727.144 119.849  16
   0 -14   7 837.759 118.928  26
   0 -14  -7 751.425 119.482  25
   0 -14  -7 597.564 114.671  26
   0 -14   7 740.648 125.609  25
   0 -14  -8 2591.49 203.051  25
   0 -14  -8 2316.42 207.030  26
   0 -14   8 2535.98 213.476  25
   0 -14   8 2847.81 217.444  16
   0 -14  -9 92.0802 72.7328  26
   0 -14   9 150.436 73.8320  16
   0 -14   9 176.314 83.3695  25
   0 -14  -9 199.082 77.5994  25
   0 -14 -10 12449.7 424.735  25
   0 -14  10 12537.7 460.090  25
   0 -14  10 12288.9 441.705  16
   0 -14 -10 11475.6 443.029  26
   0 -14  11 108.996 74.4234  25
   0 -14 -11 115.521 75.6355  26
   0 -14  11 82.7867 64.4353  16
   0 -14 -11 75.5159 58.5969  25
   0 -14  12 2549.93 204.842  16
   0 -14 -12 2687.68 215.766  26
   0 -14  12 2778.78 216.516  25
   0 -14 -12 2889.88 198.391  25
   0 -14  13 62.3817 64.6508  25
   0 -14 -13 40.1323 54.1784  26
   0 -14  13-58.7049 58.2291  16
   0 -14 -13-1.55204 37.3542  25
   0 -14  14 1710.11 165.038  16
   0 -14 -14 1774.96 147.155  25
   0 -14  14 1568.50 158.970  25
   0 -14 -14 1599.78 163.783  26
   0 -14 -15 248.601 61.4120  25
   0 -14 -15 186.678 73.9608  26
   0 -14  15 101.741 60.1866  25
   0 -14  15 130.748 65.8151  16
   0 -14  16 18.2811 49.9679  16
   0 -14  16 97.3147 55.8013  25
   0 -14 -16 72.5261 54.1560  26
   0 -14  17 772.940 106.185  25
   0 -14  17 887.459 113.553  16
   0 -14 -17 704.015 107.220  26
   0 -14 -18 1180.77 129.734  26
   0 -14  18 1127.88 123.371  16
   0 -14 -19 1922.95 155.508  26
   0 -14  19 1737.47 143.566  16
   0 -14 -20 5.95351 41.1054  26
   0 -14  20 10.9048 40.6280  16
   0 -14 -21 884.827 97.6428  26
   0 -14  21 850.523 92.7166  16
   0 -14 -22 1005.89 95.3400  26
   0 -14  22 1054.26 96.0624  16
   0 -14 -23 2115.08 120.841  26
   0 -14  23 2129.62 119.789  16
   0 -14 -24 637.062 58.8849  26
   0 -14  24 711.302 62.3113  16
   0 -13   0 80.3757 68.3259  25
   0 -13   0 2.09469 47.8206  26
   0 -13  -1 15232.6 498.050  25
   0 -13  -1 15225.0 507.329  26
   0 -13   1 15126.5 501.094  25
   0 -13   1 15121.8 500.551  26
   0 -13  -2 5.07411 54.1375  25
   0 -13  -2 1.63529 52.8934  26
   0 -13   2 52.1686 55.1222  25
   0 -13   2-61.2950 61.1986  26
   0 -13  -3 126.014 68.6490  25
   0 -13   3 95.6607 58.0262  26
   0 -13  -3 113.048 63.0828  26
   0 -13   3 91.9250 61.2550  25
   0 -13   4 4059.50 257.774  26
   0 -13  -4 3611.45 252.836  26
   0 -13  -4 3694.91 246.590  25
   0 -13   4 3804.11 259.063  25
   0 -13  -5 25089.6 629.987  25
   0 -13   5 26700.9 654.376  26
   0 -13   5 25091.8 655.807  25
   0 -13  -5 24771.5 651.024  26
   0 -13   6 2901.23 230.381  25
   0 -13   6 3308.91 238.818  16
   0 -13  -6 3176.57 228.716  25
   0 -13   6 3287.52 233.385  26
   0 -13  -6 2813.20 227.143  26
   0 -13   7 4822.80 286.963  16
   0 -13  -7 4816.13 292.092  26
   0 -13   7 4633.54 287.446  25
   0 -13   7 5109.47 283.901  26
   0 -13  -7 4920.92 278.115  25
   0 -13  -8 68.8362 68.4329  25
   0 -13   8 108.860 66.6120  16
   0 -13   8 59.6687 61.4118  25
   0 -13  -8 183.463 83.4800  26
   0 -13   9 7056.48 345.747  16
   0 -13  -9 6631.81 342.980  26
   0 -13   9 6755.67 345.824  25
   0 -13  -9 7402.89 335.955  25
   0 -13  10 615.126 113.365  16
   0 -13 -10 717.857 113.888  25
   0 -13  10 629.106 115.876  25
   0 -13 -10 627.304 112.414  26
   0 -13  11 1575.26 165.662  16
   0 -13  11 1562.41 172.994  25
   0 -13 -11 1470.36 168.220  26
   0 -13 -11 1641.43 158.458  25
   0 -13  12 18.1989 50.0697  25
   0 -13 -12 77.4551 49.8296  25
   0 -13  12 82.2809 54.9197  16
   0 -13 -13 153.885 60.8646  25
   0 -13  13 100.093 70.4607  25
   0 -13  13 101.062 50.3550  16
   0 -13 -13 130.836 66.6303  26
   0 -13 -14 3104.81 205.142  25
   0 -13  14 2839.60 220.854  16
   0 -13 -14 2627.58 214.883  26
   0 -13  14 2961.59 224.960  25
   0 -13 -15 3445.52 208.149  25
   0 -13  15 3040.97 225.974  16
   0 -13  15 2994.02 223.169  25
   0 -13 -15 3043.02 230.707  26
   0 -13  16 206.349 76.8798  16
   0 -13  16 217.197 75.5779  25
   0 -13 -16 159.873 62.3866  26
   0 -13  17-38.0163 60.6190  16
   0 -13  17-28.0753 44.8854  25
   0 -13 -17 41.3680 55.5414  26
   0 -13 -18 24.7963 49.3039  26
   0 -13  18 74.5543 62.7518  16
   0 -13  18 48.1084 43.3613  25
   0 -13 -19 209.487 66.4201  26
   0 -13  19 165.928 66.6373  16
   0 -13 -20 65.8912 48.0448  26
   0 -13  20 78.1913 52.6894  16
   0 -13  21 235.180 64.8485  16
   0 -13 -21 316.042 71.4967  26
   0 -13  22 588.696 89.1018  16
   0 -13 -22 549.627 83.8735  26
   0 -13  23-26.0622 37.8805  16
   0 -13 -23-11.4443 36.0959  26
   0 -13 -24-6.39408 30.9579  26
   0 -13  24 2.08086 34.3304  16
   0 -13  25 188.024 49.4369  16
   0 -13 -25 212.169 43.2606  26
   0 -13  26 47.7340 28.6106  16
   0 -12   0 8237.11 358.364  26
   0 -12   0 8664.52 766.588  20
   0 -12   0 8052.44 351.566  25
   0 -12  -1 1695.53 165.938  25
   0 -12   1 1815.32 168.584  25
   0 -12  -1 1733.55 169.317  26
   0 -12   1 1670.69 370.991  20
   0 -12  -1 1681.60 355.596  20
   0 -12   1 1621.46 163.335  26
   0 -12  -2 3544.23 499.532  20
   0 -12   2 3501.11 235.995  25
   0 -12   2 3627.74 497.853  20
   0 -12  -2 3364.94 227.797  25
   0 -12   2 3295.88 230.166  26
   0 -12  -2 3152.34 224.012  26
   0 -12   3 213.660 51.4372  26
   0 -12  -3 254.775 73.8128  26
   0 -12  -3 261.842 65.1293  25
   0 -12   3 199.110 61.1923  25
   0 -12  -3 321.209 159.076  20
   0 -12   4 11.7224 32.4110  26
   0 -12  -4 60.8381 44.7235  25
   0 -12   4 42.1273 51.3431  25
   0 -12  -4 43.3587 41.0328  26
   0 -12  -4-52.5133 90.0450  20
   0 -12   5-228.697 67.5517  26
   0 -12   5 223.831 146.971  20
   0 -12  -5 283.813 166.028  20
   0 -12  -5 53.2078 35.9429  25
   0 -12  -5 111.900 68.2883  26
   0 -12   5-47.9198 54.8230  25
   0 -12  -6 1889.40 379.528  20
   0 -12  -6 1537.49 162.924  26
   0 -12   6 1781.91 172.531  25
   0 -12  -6 1848.42 168.927  25
   0 -12   6 1797.20 168.355  26
   0 -12   7 3432.92 240.126  25
   0 -12  -7 2699.84 454.804  20
   0 -12   7 3604.28 235.707  26
   0 -12   7 3508.58 239.542  16
   0 -12  -7 3475.13 230.687  25
   0 -12  -7 3731.37 251.251  26
   0 -12   8 5184.49 292.034  16
   0 -12  -8 5022.23 291.983  26
   0 -12   8 5350.59 300.732  25
   0 -12  -8 5107.45 624.316  20
   0 -12  -8 4952.69 271.237  25
   0 -12  -9 882.081 128.261  26
   0 -12  -9 985.920 128.988  25
   0 -12   9 970.537 132.687  16
   0 -12   9 854.995 123.768  25
   0 -12  10 3207.60 232.285  16
   0 -12  10 3324.57 240.956  25
   0 -12 -10 3195.26 235.689  26
   0 -12 -10 3097.04 216.266  25
   0 -12  11 2748.57 221.229  25
   0 -12  11 2653.81 216.725  16
   0 -12 -11 2657.71 216.765  26
   0 -12 -11 3024.41 212.090  25
   0 -12 -12 1795.30 164.993  25
   0 -12 -12 1464.33 166.466  26
   0 -12  12 1700.99 174.194  25
   0 -12  12 1418.15 159.351  16
   0 -12 -13 617.486 106.992  26
   0 -12  13 563.351 107.810  16
   0 -12  13 598.810 110.969  25
   0 -12 -13 852.008 111.874  25
   0 -12  14 128.613 72.1697  25
   0 -12 -14 14.2656 42.7635  25
   0 -12  14-9.93707 60.8153  16
   0 -12 -14 4.09590 56.2644  26
   0 -12 -15 3083.80 205.051  25
   0 -12 -15 2427.46 207.859  26
   0 -12  15 2651.73 216.129  25
   0 -12  15 2658.65 217.536  16
   0 -12  16 1523.04 162.561  25
   0 -12 -16 1396.87 157.436  26
   0 -12  16 1384.60 161.089  16
   0 -12  17 512.920 98.4620  25
   0 -12 -17 487.703 98.8734  26
   0 -12  17 514.721 109.088  16
   0 -12 -18 236.180 77.6705  26
   0 -12  18 344.384 79.8381  25
   0 -12  18 269.525 78.6626  16
   0 -12  19 113.403 51.6635  25
   0 -12  19 94.9521 69.8721  16
   0 -12 -19 103.719 60.4318  26
   0 -12  20 3524.06 236.106  16
   0 -12 -20 3591.98 233.258  26
   0 -12 -21 81.7079 58.8943  26
   0 -12  21 48.0506 59.7558  16
   0 -12  22 1719.34 159.335  16
   0 -12 -22 1646.84 152.316  26
   0 -12 -23 2297.61 171.539  26
   0 -12  23 2340.51 175.738  16
   0 -12 -24 1137.82 113.020  26
   0 -12  24 1138.97 122.698  16
   0 -12 -25 866.388 95.4793  26
   0 -12  25 961.762 108.083  16
   0 -12  26 465.561 73.4360  16
   0 -12 -26 434.437 61.6463  26
   0 -12 -27 159.522 34.0668  26
   0 -12  27 137.499 43.4306  16
   0 -12  28 61.5677 33.3180  16
   0 -11   0-128.927 196.823  20
   0 -11  -1-111.544 129.248  20
   0 -11   2 2111.84 363.831  20
   0 -11  -2 2357.28 409.852  20
   0 -11  -3 499.478 192.751  20
   0 -11   3-527.530 217.660  20
   0 -11   4 4666.24 536.864  20
   0 -11  -4 4582.19 551.348  20
   0 -11   5-217.893 146.928  20
   0 -11  -5-293.837 159.837  20
   0 -11  -6 4210.19 543.922  20
   0 -11   6 4340.52 518.475  20
   0 -11   7 4254.52 250.975  25
   0 -11  -7 3900.14 241.491  26
   0 -11   7 4157.03 484.832  20
   0 -11  -7 4312.50 552.956  20
   0 -11  -8 294.866 77.5141  26
   0 -11  -8 306.623 69.1630  25
   0 -11   8 313.493 78.7045  25
   0 -11   8 378.177 86.5788  16
   0 -11  -8 366.565 179.070  20
   0 -11  -9 1361.66 151.573  26
   0 -11   9 1728.96 371.922  23
   0 -11  -9 1229.93 326.731  20
   0 -11   9 1291.24 145.546  16
   0 -11   9 1285.17 147.217  25
   0 -11  -9 1334.25 139.035  25
   0 -11  10 6825.47 701.037  23
   0 -11 -10 6158.24 291.522  25
   0 -11 -10 5735.01 650.925  20
   0 -11  10 6008.39 309.153  16
   0 -11 -10 6307.02 316.317  26
   0 -11  10 6245.61 313.953  25
   0 -11 -11 380.730 96.0740  26
   0 -11  11 248.328 75.3175  25
   0 -11  11 405.993 90.2582  16
   0 -11 -11 289.121 75.7604  25
   0 -11 -12 729.487 119.983  26
   0 -11  12 852.907 125.028  16
   0 -11 -12 876.461 109.465  25
   0 -11  12 692.250 113.665  25
   0 -11  12 131.315 108.353  23
   0 -11 -12 1540.02 321.027  21
   0 -11  13 3429.88 238.355  25
   0 -11  13 3569.13 249.679  16
   0 -11 -13 3791.64 228.433  25
   0 -11 -13 3381.20 237.638  26
   0 -11 -14 3166.32 210.647  25
   0 -11 -14 2514.48 207.122  26
   0 -11  14 2671.52 215.042  16
   0 -11  14 2791.02 217.975  25
   0 -11 -15 4817.80 285.675  26
   0 -11 -15 5561.83 273.132  25
   0 -11  15 5000.76 295.693  16
   0 -11  15 5142.42 297.556  25
   0 -11  16 4718.08 282.553  25
   0 -11  16 4674.65 287.867  16
   0 -11 -16 4451.24 274.359  26
   0 -11 -17 28.6890 59.8526  26
   0 -11  17-3.20406 46.5188  25
   0 -11  17-9.26200 56.6419  16
   0 -11  18 312.584 78.5507  25
   0 -11 -18 221.233 74.9803  26
   0 -11  18 257.763 83.7822  16
   0 -11  19 215.598 60.2941  25
   0 -11 -19 242.949 76.6318  26
   0 -11  19 341.588 95.3521  16
   0 -11 -20 896.401 125.037  26
   0 -11  20 827.805 129.158  16
   0 -11  21 1541.46 166.968  16
   0 -11 -21 1428.05 153.981  26
   0 -11  22 1627.94 170.072  16
   0 -11 -22 1542.70 154.510  26
   0 -11  23 1003.30 133.950  16
   0 -11 -23 779.842 108.750  26
   0 -11  24 4759.42 260.839  16
   0 -11 -24 4555.48 239.046  26
   0 -11 -25 1726.09 141.531  26
   0 -11  25 1682.97 155.983  16
   0 -11  26 103.642 60.1841  16
   0 -11 -26 103.680 47.6733  26
   0 -11  27 2385.36 160.420  16
   0 -11 -27 2138.76 128.619  26
   0 -11  28 2432.31 147.978  16
   0 -11 -28 2266.41 111.627  26
   0 -11  29 2036.34 121.404  16
   0 -10   0 19440.2 1079.47  20
   0 -10   1 2242.24 370.004  20
   0 -10  -1 2230.69 379.607  20
   0 -10   2 2909.74 424.415  20
   0 -10  -2 2364.66 366.891  20
   0 -10   3 252.862 166.719  20
   0 -10  -3-107.486 199.150  20
   0 -10   4 4057.94 499.649  20
   0 -10  -4 3619.31 476.797  20
   0 -10   5 371.889 185.702  20
   0 -10  -5 644.493 235.422  20
   0 -10   6 4188.26 493.691  20
   0 -10  -6 3845.58 499.025  20
   0 -10  -7 11627.6 778.600  21
   0 -10   7 11252.9 799.563  20
   0 -10  -7 9942.33 798.751  20
   0 -10  -8 8241.08 665.605  21
   0 -10  -8 6972.41 679.458  20
   0 -10   8 8372.34 692.271  20
   0 -10  -9 6169.00 647.225  20
   0 -10  -9 6737.04 622.250  21
   0 -10  10 1400.00 307.843  23
   0 -10 -10 1328.74 308.138  20
   0 -10 -10 1603.34 324.555  21
   0 -10 -11-29.1549 123.747  20
   0 -10 -11-250.753 145.850  21
   0 -10  12 5706.07 296.015  16
   0 -10  12 6033.43 634.618  23
   0 -10 -12 4585.19 574.303  20
   0 -10 -12 5515.98 286.675  26
   0 -10 -12 5463.73 600.505  21
   0 -10  12 5684.00 290.422  25
   0 -10  13 1287.92 298.661  23
   0 -10  13 943.936 125.365  16
   0 -10 -13 693.672 223.571  21
   0 -10 -13 1104.93 138.201  26
   0 -10  13 1136.80 133.439  25
   0 -10 -13 719.010 234.014  20
   0 -10 -14 355.563 73.7680  25
   0 -10  14 338.082 91.8963  16
   0 -10  14 258.589 65.8099  25
   0 -10 -14 271.401 68.6223  26
   0 -10  14 34.5535 73.2218  23
   0 -10 -14 124.560 117.265  21
   0 -10 -15 333.343 169.561  21
   0 -10  15 459.636 98.7739  16
   0 -10 -15 440.474 91.9251  26
   0 -10  15 424.401 91.7298  25
   0 -10 -16 422.485 90.9679  26
   0 -10  16 476.870 96.6423  25
   0 -10  16 516.663 103.572  16
   0 -10 -17 7181.53 343.643  26
   0 -10  17 7842.62 368.304  16
   0 -10  17 7836.90 355.405  25
   0 -10 -18 5089.89 291.002  26
   0 -10  18 5340.51 296.025  25
   0 -10  18 5107.60 303.089  16
   0 -10  19 6772.46 346.317  16
   0 -10  19 7599.82 344.153  25
   0 -10 -19 6502.95 328.592  26
   0 -10  20 2150.98 199.222  16
   0 -10 -20 2003.54 184.630  26
   0 -10  21 4507.36 280.949  16
   0 -10 -21 4276.03 261.842  26
   0 -10  22 43.4841 60.3253  16
   0 -10 -22 18.2301 44.1303  26
   0 -10  23-14.8624 56.8155  16
   0 -10 -23 50.1506 52.8915  26
   0 -10 -24 1357.46 139.768  26
   0 -10  24 1377.77 154.891  16
   0 -10 -25 10.6268 37.4370  26
   0 -10  25 1.90672 54.2122  16
   0 -10  26 1062.01 129.179  16
   0 -10 -26 1111.31 115.433  26
   0 -10 -27 124.320 47.3892  26
   0 -10  27 114.350 59.6056  16
   0 -10 -28 36.1534 33.8334  26
   0 -10  28-3.02498 41.9724  16
   0 -10 -29 180.697 36.3032  26
   0 -10  29 212.907 59.8266  16
   0 -10  30 377.277 63.7017  16
   0 -10  31 15.7427 26.3735  16
   0  -9   0-71.8979 122.953  20
   0  -9   1 3153.15 429.635  20
   0  -9  -1 3299.12 433.182  20
   0  -9  -2 492.908 168.285  20
   0  -9   2 715.428 233.980  20
   0  -9  -3 10307.1 746.101  20
   0  -9   3 10687.0 787.859  20
   0  -9  -4 97492.5 2311.44  20
   0  -9   4 101543. 2411.23  20
   0  -9   5 3793.21 477.513  20
   0  -9  -5 3088.60 423.802  20
   0  -9   6 4451.66 503.889  20
   0  -9  -6 4146.16 494.650  20
   0  -9   7 1581.91 306.648  20
   0  -9  -7 2196.21 361.508  20
   0  -9  -8 392.856 154.233  21
   0  -9   8 129.839 132.250  20
   0  -9  -8 343.411 184.347  20
   0  -9  -9 162.712 107.031  21
   0  -9  -9 134.511 118.606  20
   0  -9   9 143.895 157.571  20
   0  -9 -10 262.669 130.819  21
   0  -9 -10-1.66452 122.403  20
   0  -9 -11 2086.31 356.149  21
   0  -9 -11 1631.89 326.121  20
   0  -9  11 2356.06 389.300  23
   0  -9 -12 853.362 233.196  20
   0  -9 -12 1134.42 275.608  21
   0  -9  12 1007.26 241.567  23
   0  -9 -13 8989.20 762.578  21
   0  -9  13 7927.77 697.449  23
   0  -9 -13 8072.01 740.331  20
   0  -9 -14 842.754 241.818  21
   0  -9 -14 566.707 222.834  20
   0  -9  14 615.140 203.601  23
   0  -9  15 4969.36 266.318  25
   0  -9  15 4795.31 273.881  16
   0  -9 -15 4678.62 573.024  20
   0  -9 -15 5102.56 275.962  26
   0  -9 -15 5109.76 602.696  21
   0  -9  16 598.389 103.602  16
   0  -9  16 601.341 98.2688  25
   0  -9 -16 729.763 109.221  26
   0  -9 -16 803.869 218.026  21
   0  -9  17 1822.69 169.273  25
   0  -9 -17 1702.83 165.759  26
   0  -9  17 1837.62 175.481  16
   0  -9 -17 1675.17 367.229  21
   0  -9  18 396.056 82.0465  25
   0  -9  18 320.119 85.2065  16
   0  -9 -18 312.639 79.3496  26
   0  -9 -19 162.510 57.2491  26
   0  -9  19 99.0964 49.0321  25
   0  -9  19 137.941 67.9270  16
   0  -9 -20 51.5880 47.8450  26
   0  -9  20-25.5483 49.6810  16
   0  -9 -21 4659.97 272.701  26
   0  -9  21 4556.99 285.219  16
   0  -9  22 8.00931 47.5085  16
   0  -9 -22-37.8797 44.2862  30
   0  -9 -22 2.49645 43.7580  26
   0  -9 -23 65.5721 41.8136  26
   0  -9 -23 81.1994 49.4725  30
   0  -9  23 71.0023 63.6397  16
   0  -9 -24 415.091 83.9484  30
   0  -9  24 507.845 103.509  16
   0  -9 -24 333.220 71.1270  26
   0  -9 -25 552.773 94.4022  26
   0  -9 -25 555.148 87.2542  30
   0  -9  25 522.301 107.025  16
   0  -9 -26 141.585 56.6337  30
   0  -9  26 91.5733 62.7544  16
   0  -9 -26 116.760 52.5937  26
   0  -9  27 550.535 103.624  16
   0  -9 -27 498.653 79.0540  30
   0  -9 -27 497.122 79.0297  26
   0  -9 -28 42.3690 36.9834  30
   0  -9 -28 135.090 46.9768  26
   0  -9  28 100.869 64.6144  16
   0  -9 -29 74.1740 34.8218  26
   0  -9 -29 54.0536 32.3031  30
   0  -9  29 15.9338 47.0057  16
   0  -9  30 2488.79 162.408  16
   0  -9  31 618.377 78.8048  16
   0  -9  32 94.7533 35.1793  16
   0  -8   0 101171. 2285.81  20
   0  -8   1 28110.7 1223.66  20
   0  -8  -1 27109.8 1161.30  20
   0  -8   2 342.622 174.347  20
   0  -8  -2 463.051 171.307  20
   0  -8  -3 1646.64 304.509  20
   0  -8   3 1318.15 283.199  20
   0  -8   4 5865.35 576.554  20
   0  -8  -4 6238.33 557.394  20
   0  -8  -5 6596.45 574.305  20
   0  -8   5 6393.92 630.049  20
   0  -8  -6 25930.6 1139.04  20
   0  -8   6 27516.5 1270.69  20
   0  -8   7 22197.5 1131.91  20
   0  -8  -7 21303.3 1037.14  20
   0  -8  -8 17385.0 952.878  20
   0  -8   8 18984.6 1033.91  20
   0  -8   9 26615.8 1210.29  20
   0  -8  -9 23619.5 1118.93  20
   0  -8 -10 58007.7 1784.77  20
   0  -8  10 66594.1 1827.55  20
   0  -8 -11 13275.6 873.741  20
   0  -8  12 3257.60 415.667  23
   0  -8 -12 3468.43 466.643  21
   0  -8 -12 2777.20 409.012  20
   0  -8 -13 4912.31 555.886  21
   0  -8  13 4260.06 484.499  23
   0  -8 -13 4088.90 500.248  20
   0  -8 -14 5191.92 578.312  21
   0  -8  14 4539.82 502.670  23
   0  -8 -14 4183.81 516.807  20
   0  -8 -15 4359.22 541.680  21
   0  -8 -15 4109.05 506.156  20
   0  -8 -16 800.693 245.262  21
   0  -8 -17 8066.80 337.300  26
   0  -8  17 7828.48 348.571  16
   0  -8 -17 8100.45 770.834  21
   0  -8  18 1854.33 178.775  16
   0  -8 -18 2075.58 409.508  21
   0  -8 -18 1871.13 168.964  26
   0  -8 -19-82.9828 42.6817  30
   0  -8  19-31.4638 50.6657  16
   0  -8  19-31.6586 60.2423  29
   0  -8 -19 12.2963 44.2115  26
   0  -8 -20 4002.55 243.746  30
   0  -8  20 4171.36 268.234  16
   0  -8 -20 4451.72 261.902  26
   0  -8  20 4648.44 254.320  29
   0  -8  21 93.7506 46.4328  29
   0  -8 -21 139.644 56.1446  26
   0  -8 -21 93.8226 50.2505  30
   0  -8  21 79.0144 67.2680  16
   0  -8  22 4260.02 244.314  29
   0  -8 -22 3959.32 248.945  30
   0  -8 -22 4046.09 251.018  26
   0  -8  22 3870.74 262.218  16
   0  -8  23 60.4116 64.2972  16
   0  -8 -23-9.19902 44.3681  26
   0  -8 -23 62.1898 49.4158  30
   0  -8 -24 5532.19 284.171  26
   0  -8  24 5104.33 300.031  16
   0  -8 -24 5382.61 289.600  30
   0  -8 -25 3556.61 232.449  30
   0  -8  25 3320.51 243.294  16
   0  -8 -25 3751.68 232.931  26
   0  -8 -26 66.5856 49.5723  26
   0  -8 -26 94.6463 54.4971  30
   0  -8  26 77.8022 63.2794  16
   0  -8 -27 1615.52 139.606  26
   0  -8 -27 1329.05 138.715  30
   0  -8  27 1596.29 165.759  16
   0  -8 -28 3569.46 211.885  30
   0  -8  28 3652.36 237.086  16
   0  -8 -28 3855.74 200.840  26
   0  -8 -29 121.722 51.1487  30
   0  -8  29 48.1680 62.1721  16
   0  -8  30 822.809 109.912  16
   0  -8 -30 849.513 93.7080  30
   0  -8  31 148.791 53.0932  16
   0  -8 -31 170.906 43.8099  30
   0  -8 -32 560.297 57.4417  30
   0  -8  32 552.179 75.8288  16
   0  -8  33 137.970 39.0615  16
   0  -7   0 82.6416 141.487  20
   0  -7  -1 30506.7 1208.23  20
   0  -7   1 28695.1 1184.61  20
   0  -7  -2 3171.51 395.665  20
   0  -7   2 2840.96 404.093  20
   0  -7  -3 16099.9 850.261  20
   0  -7   3 15028.2 917.123  20
   0  -7   4 250.365 179.796  20
   0  -7  -4-32.4990 133.505  20
   0  -7   5 8970.37 739.918  20
   0  -7  -5 11025.5 689.137  20
   0  -7   6 268.190 202.007  20
   0  -7  -6-109.715 145.040  20
   0  -7   7 44965.6 1615.19  20
   0  -7  -7 55412.8 1551.00  20
   0  -7  -8 87262.7 1972.05  20
   0  -7   8 74374.2 2054.65  20
   0  -7  -9 18152.4 915.663  20
   0  -7   9 15723.6 942.036  20
   0  -7 -10 18077.9 928.699  20
   0  -7  10 16514.4 958.482  20
   0  -7 -11 642.898 195.610  20
   0  -7 -12 1415.56 282.576  20
   0  -7  12 1952.50 306.945  23
   0  -7  13 11879.9 750.296  23
   0  -7 -13 10813.5 770.614  20
   0  -7  14 4056.98 452.286  23
   0  -7 -14 3870.43 479.290  21
   0  -7 -14 3553.74 444.698  20
   0  -7 -15 8648.71 720.136  20
   0  -7 -15 9748.75 797.881  21
   0  -7  15 9780.07 701.152  23
   0  -7 -16 1380.11 315.389  21
   0  -7 -17 3747.36 513.798  21
   0  -7 -18 14229.8 1014.42  21
   0  -7  19 3470.91 234.206  16
   0  -7 -19 3458.02 519.440  21
   0  -7 -19 3626.15 228.261  26
   0  -7 -19 3272.73 214.580  30
   0  -7  20 2515.83 206.467  16
   0  -7 -20 2647.75 455.527  21
   0  -7 -20 2517.47 191.777  26
   0  -7 -20 2490.81 191.375  30
   0  -7  20 2441.48 180.371  29
   0  -7  21 1414.01 157.838  16
   0  -7 -21 1411.40 151.015  30
   0  -7 -21 1403.04 147.823  26
   0  -7  21 1440.60 147.904  29
   0  -7 -22 1445.64 151.038  26
   0  -7  22 1606.04 152.675  29
   0  -7 -22 1500.22 157.053  30
   0  -7  22 1381.57 162.233  16
   0  -7 -23 184.964 70.8921  26
   0  -7 -23 114.901 57.0340  30
   0  -7  23 70.8609 61.4212  16
   0  -7 -24 5832.94 294.247  26
   0  -7 -24 5575.91 300.900  30
   0  -7  24 5307.12 307.113  16
   0  -7  25 106.553 82.9769  16
   0  -7 -25 53.1259 54.5648  30
   0  -7 -25 135.106 57.4285  26
   0  -7  26 343.812 91.8611  16
   0  -7 -26 352.326 83.9038  30
   0  -7 -26 428.995 79.6774  26
   0  -7  27 309.370 90.8456  16
   0  -7 -27 377.417 80.2814  26
   0  -7 -27 353.998 81.2214  30
   0  -7 -28 7962.58 294.935  26
   0  -7 -28 7128.58 317.658  30
   0  -7  28 7446.72 341.817  16
   0  -7  29 1051.91 132.811  16
   0  -7 -29 1194.96 131.038  30
   0  -7  30 909.064 119.534  16
   0  -7 -30 884.251 106.511  30
   0  -7 -31 743.426 93.9968  30
   0  -7  31 716.511 101.814  16
   0  -7  32 4159.88 207.506  16
   0  -7 -32 3789.96 179.648  30
   0  -7  33 373.741 64.6080  16
   0  -7 -33 363.893 51.9701  30
   0  -7  34 42.2325 32.7356  16
   0  -6   0 3384.15 401.346  20
   0  -6  -1 1007.14 238.873  20
   0  -6   1 818.809 206.183  20
   0  -6   2 2988.04 417.926  20
   0  -6  -2 3954.08 407.135  20
   0  -6   3 42339.4 1533.12  20
   0  -6  -3 58724.6 1512.20  20
   0  -6   4 878.229 282.727  20
   0  -6  -4 849.071 210.535  20
   0  -6  -5 15039.0 744.913  20
   0  -6   5 9075.10 736.674  20
   0  -6  -6 2007.36 282.629  20
   0  -6   6 1131.63 319.517  20
   0  -6   7 11536.4 835.556  20
   0  -6  -7 17618.8 808.405  20
   0  -6   8 950.053 270.650  20
   0  -6  -8 1265.59 237.324  20
   0  -6  -9 28894.6 1062.08  20
   0  -6   9 18860.3 1049.32  20
   0  -6  10 362.531 152.610  20
   0  -6 -10 314.871 137.337  20
   0  -6 -11 1159.04 234.323  20
   0  -6  11 1354.23 288.007  20
   0  -6  11 1914.61 278.002  23
   0  -6  12 4801.46 440.864  23
   0  -6 -12 4385.89 446.022  20
   0  -6  13 1387.23 240.901  23
   0  -6 -13 1382.04 260.299  20
   0  -6  14 49828.9 1459.32  23
   0  -6 -14 46417.3 1526.20  20
   0  -6 -15 3114.37 438.052  21
   0  -6 -16 2386.45 391.132  21
   0  -6 -17 3121.43 451.236  21
   0  -6 -18 1742.75 359.797  21
   0  -6 -19-55.7995 68.7515  21
   0  -6  20 7576.02 341.493  16
   0  -6 -20 7590.86 756.327  21
   0  -6 -20 7244.95 316.747  30
   0  -6 -21 2169.62 177.895  26
   0  -6  21 2046.16 165.165  29
   0  -6 -21 2185.48 183.107  30
   0  -6  21 1808.18 175.842  16
   0  -6 -21 2181.54 415.189  21
   0  -6 -22 2030.66 404.808  21
   0  -6  22 2259.02 197.099  16
   0  -6 -22 2044.89 178.790  30
   0  -6 -22 2185.31 180.548  26
   0  -6 -23 17744.3 529.897  30
   0  -6  23 18231.5 556.262  16
   0  -6 -24 853.310 114.470  26
   0  -6 -24 703.614 112.687  30
   0  -6  24 695.774 125.439  16
   0  -6  25 2890.84 230.008  16
   0  -6 -25 3318.08 216.672  26
   0  -6 -25 2770.60 214.724  30
   0  -6  26 2541.87 215.183  16
   0  -6 -26 2299.32 196.829  30
   0  -6 -26 3031.62 204.205  26
   0  -6  27 3204.86 238.426  16
   0  -6 -27 3191.73 201.378  26
   0  -6 -27 2890.85 216.493  30
   0  -6  28 172.412 80.7470  16
   0  -6 -28 126.618 64.2696  30
   0  -6 -29 238.150 69.2092  30
   0  -6  29 327.029 90.0344  16
   0  -6  30 132.981 66.3121  16
   0  -6 -30 140.471 56.7834  30
   0  -6  31 91.0219 62.4435  16
   0  -6 -31 41.8943 36.8055  30
   0  -6  32 2629.83 176.404  16
   0  -6 -32 2225.33 154.855  30
   0  -6  33 109.959 49.7511  16
   0  -6 -33 147.370 45.8152  30
   0  -6 -34 452.435 59.0566  30
   0  -6  34 465.469 65.7654  16
   0  -5   0 231.776 175.762  20
   0  -5   1 76711.9 1859.48  20
   0  -5  -1 100057. 1973.48  20
   0  -5   2 756.713 262.683  20
   0  -5  -2 1036.83 217.145  20
   0  -5  -3 49183.4 1283.45  20
   0  -5   3 28285.3 1177.18  20
   0  -5  -4 9071.45 533.918  20
   0  -5   4 5789.57 550.934  20
   0  -5   5 13940.9 831.508  20
   0  -5  -5 22273.2 829.250  20
   0  -5  -6 5880.46 425.092  20
   0  -5   6 4326.10 462.733  20
   0  -5  -7 2064.46 257.922  20
   0  -5   7 1817.03 316.084  20
   0  -5   8 14017.6 801.562  20
   0  -5  -8 17343.8 740.561  20
   0  -5   9 66316.5 1686.06  20
   0  -5  -9 82149.3 1644.40  20
   0  -5 -10 6186.52 465.490  20
   0  -5  10 5223.81 495.883  20
   0  -5 -11 44932.9 1284.15  20
   0  -5  11 47200.7 1223.10  23
   0  -5  12 7650.15 505.213  23
   0  -5 -12 7083.20 527.437  20
   0  -5 -13 15899.5 818.645  20
   0  -5  13 17176.4 771.336  23
   0  -5  14 86889.7 1784.25  23
   0  -5 -14 81602.1 1896.66  20
   0  -5 -15 5795.66 569.492  21
   0  -5 -16 5378.10 563.391  21
   0  -5 -17 11594.4 843.500  21
   0  -5 -18 1300.27 290.581  21
   0  -5 -19 1695.13 350.593  21
   0  -5 -20 3261.84 477.660  21
   0  -5 -21 7651.77 327.480  30
   0  -5  21 7277.47 335.665  16
   0  -5  21 7670.63 320.401  29
   0  -5 -21 8041.96 775.576  21
   0  -5 -22 9348.33 373.256  30
   0  -5  22 9642.08 395.250  16
   0  -5  23 7707.78 358.324  16
   0  -5 -23 7693.27 347.666  30
   0  -5 -24 62.4536 41.3399  26
   0  -5 -24 27.5529 43.1041  30
   0  -5  24 18.9010 46.7484  16
   0  -5  25 499.183 102.390  16
   0  -5 -25 303.128 81.6259  30
   0  -5 -25 326.661 78.5612  26
   0  -5  26 289.877 86.1157  16
   0  -5 -26 390.697 89.3265  30
   0  -5 -27 304.283 81.5003  30
   0  -5  27 259.632 80.7604  16
   0  -5 -28 1619.50 167.672  30
   0  -5  28 1647.01 172.632  16
   0  -5 -28 1820.58 156.702  15
   0  -5  29 616.442 115.308  16
   0  -5 -29 619.578 90.8232  15
   0  -5 -29 560.674 101.404  30
   0  -5 -30 147.226 64.9622  30
   0  -5  30 121.404 61.8923  16
   0  -5  31 860.357 119.771  16
   0  -5 -31 841.760 111.982  30
   0  -5 -32 399.538 72.5478  30
   0  -5  32 431.103 83.5608  16
   0  -5 -33 156.634 52.2063  30
   0  -5  33 113.372 51.6630  16
   0  -5  33 187.354 43.8685   9
   0  -5  34-5.88734 35.9158  16
   0  -5 -34 30.5909 31.6041  30
   0  -5  35-15.6635 32.3965  16
   0  -5 -35-17.3677 23.8195  30
   0  -4   0 2020.94 315.703  20
   0  -4   1 30219.4 1089.17  20
   0  -4  -1 44235.8 1216.39  20
   0  -4  -2 55331.6 1265.33  20
   0  -4   2 38275.2 1217.79  20
   0  -4   3 3757.91 385.105  20
   0  -4  -3 5087.28 372.437  20
   0  -4   4 391.151 160.944  20
   0  -4  -4 336.208 121.204  20
   0  -4   5 80105.8 1568.25  20
   0  -4  -5 72897.2 494.062   2
   0  -4   6 2769.92 290.229  20
   0  -4  -6 3271.32 288.878  20
   0  -4  -6 2867.43 135.074   2
   0  -4   7 5674.22 397.015  20
   0  -4  -7 5477.47 221.758   2
   0  -4  -7 6187.19 392.800  20
   0  -4  -8 17753.1 443.675   2
   0  -4  -8 19173.2 710.812  20
   0  -4   8 19223.6 723.754  20
   0  -4   9 38001.2 993.164  20
   0  -4  -9 37469.2 709.193   2
   0  -4 -10 4222.28 353.909  20
   0  -4  10 4379.30 335.264  23
   0  -4  10 4495.05 342.480  20
   0  -4 -10 4497.44 269.578   2
   0  -4 -11 1533.38 172.235   2
   0  -4  11 1475.71 196.711  23
   0  -4 -11 1372.48 211.549  20
   0  -4  11 1499.41 211.293  20
   0  -4 -12 3374.70 270.296   2
   0  -4 -12 2983.39 317.802  20
   0  -4  12 3493.77 315.889  20
   0  -4  12 3517.94 314.448  23
   0  -4 -13 132.163 63.1289   2
   0  -4  13 11.5626 69.5205  23
   0  -4 -13-49.9840 82.1493  20
   0  -4 -14 62370.0 1297.92   2
   0  -4  14 65126.1 1410.65  23
   0  -4 -15 541.019 175.356  21
   0  -4 -16 788.843 233.219  21
   0  -4 -16 607.301 179.623  19
   0  -4 -17 6222.26 593.207  21
   0  -4 -17 6023.40 513.584  19
   0  -4 -18 19506.4 1080.10  21
   0  -4 -19 1803.35 339.023  21
   0  -4 -20 968.460 242.475  21
   0  -4 -21 531.912 200.389  21
   0  -4 -22 5086.21 270.879  30
   0  -4 -22 5661.99 293.010  24
   0  -4 -22 5625.62 638.548  21
   0  -4  22 5031.41 281.361  16
   0  -4 -23 125.192 100.335  21
   0  -4  23 81.9663 48.6519  16
   0  -4 -23 95.8083 53.9208  30
   0  -4 -24 1.73725 37.4120  30
   0  -4  24 47.7299 53.2752  16
   0  -4 -25 4505.87 271.448  30
   0  -4  25 4458.60 280.298  16
   0  -4 -26 1856.95 177.713  30
   0  -4  26 1681.62 174.139  16
   0  -4 -27 1083.29 138.679  30
   0  -4  27 1270.89 154.783  16
   0  -4 -28 1960.06 182.705  30
   0  -4  28 1987.95 190.632  16
   0  -4  29 695.453 115.387  16
   0  -4 -29 747.835 115.042  30
   0  -4 -29 963.321 123.039  15
   0  -4  30 3589.40 240.224  16
   0  -4 -30 3708.22 220.747  15
   0  -4 -30 3395.86 228.367  30
   0  -4 -31 47.2727 48.8990  30
   0  -4 -31 64.1788 41.0121  15
   0  -4  31 74.7275 62.4731  16
   0  -4 -32 28.0160 28.4194  15
   0  -4 -32 25.7036 48.2010  30
   0  -4  32 23.4099 55.4091  16
   0  -4  33 764.033 101.068  16
   0  -4 -33 734.622 80.3211  15
   0  -4 -33 715.699 96.7043  30
   0  -4 -34 44.3141 36.6080  30
   0  -4 -34 25.1503 21.0735  15
   0  -4  34 47.7338 45.8959  16
   0  -4 -35 419.607 61.4865  30
   0  -4  35 381.158 62.3226  16
   0  -3   0 120.208 119.621  20
   0  -3   1 96832.8 1677.04  20
   0  -3  -1 107633. 1711.81  20
   0  -3  -2 68130.8 1261.53  20
   0  -3   2 60663.0 1227.12  20
   0  -3   3 50048.6 1030.45  20
   0  -3  -3 53806.3 1028.48  20
   0  -3   4 9108.25 418.749  20
   0  -3  -4 8839.56 202.338   2
   0  -3   5 21191.1 598.278  20
   0  -3  -5 20803.3 366.613   2
   0  -3   6 5190.80 293.692  20
   0  -3  -6 5138.27 210.639   2
   0  -3  -6 5402.90 319.262  20
   0  -3  -7 13540.0 384.939   2
   0  -3   7 13444.7 463.795  20
   0  -3  -7 12877.6 507.129  20
   0  -3   8 59708.5 1306.75  22
   0  -3  -8 58452.1 1114.52  20
   0  -3   8 60053.2 965.065  20
   0  -3   9 110694. 1317.12  20
   0  -3   9 107852. 1846.83  22
   0  -3   9 107116. 1429.26  23
   0  -3  10 3277.41 231.583  20
   0  -3 -10 3157.05 279.010  20
   0  -3  10 3299.65 346.274  22
   0  -3  10 3265.61 260.072  23
   0  -3  11 33006.9 732.094  20
   0  -3  11 32361.8 835.613  23
   0  -3  11 32184.7 1107.69  22
   0  -3 -11 30527.9 901.161  20
   0  -3  12 5791.57 369.705  23
   0  -3  12 5603.65 307.105  20
   0  -3  12 5211.32 469.122  22
   0  -3  13 10518.8 503.122  23
   0  -3  13 9614.86 661.406  22
   0  -3  14 26320.6 794.104  23
   0  -3  14 25168.9 1114.24  22
   0  -3  15 963.317 242.843  22
   0  -3 -15 1147.16 242.631  21
   0  -3 -15 1199.50 213.383  19
   0  -3 -16 4224.69 400.792  19
   0  -3 -16 4944.90 498.577  21
   0  -3  16 4565.88 513.818  22
   0  -3 -17 3968.70 458.505  21
   0  -3 -17 3625.36 390.072  19
   0  -3  17 3790.61 495.804  22
   0  -3 -18 79480.3 1869.93  19
   0  -3  18 74235.8 2222.54  22
   0  -3 -18 78974.5 2100.31  21
   0  -3 -18 77281.2 1820.24   2
   0  -3 -19 7009.55 566.742   2
   0  -3 -19 7002.53 639.264  21
   0  -3  19 6784.03 697.837  22
   0  -3  20 1227.70 299.311  22
   0  -3 -20 1329.09 290.326  21
   0  -3 -21 5859.90 624.723  21
   0  -3 -22 2927.55 454.049  21
   0  -3 -23 349.814 140.148  21
   0  -3  23 303.535 79.8127  16
   0  -3 -23 330.800 78.8927  24
   0  -3 -23 326.125 77.0179  30
   0  -3 -24 4384.37 264.922  24
   0  -3  24 4640.09 257.848  28
   0  -3  24 4191.70 265.345  16
   0  -3 -24 4722.85 588.743  21
   0  -3 -24 4056.55 253.115  30
   0  -3 -25 963.532 135.397  24
   0  -3  25 760.486 122.264  16
   0  -3 -25 830.116 121.433  30
   0  -3  25 1053.67 134.054  28
   0  -3 -26 2558.45 208.591  30
   0  -3  26 2841.18 209.899  28
   0  -3 -26 2807.15 219.324  24
   0  -3  26 2710.28 222.074  16
   0  -3  27 6415.24 337.024  16
   0  -3  27 7218.32 328.473  28
   0  -3 -27 6882.97 341.243  30
   0  -3  28 671.132 119.433  16
   0  -3  28 670.649 107.104  28
   0  -3 -28 703.459 114.799  30
   0  -3 -29 517.731 100.681  30
   0  -3  29 454.484 100.414  16
   0  -3  29 445.816 80.2963  28
   0  -3  30 203.147 75.4999  16
   0  -3 -30 250.417 80.2762  30
   0  -3  31 1674.74 165.734  16
   0  -3 -31 1620.05 149.448  15
   0  -3 -31 1666.66 160.539  30
   0  -3 -32 5397.44 254.167  15
   0  -3  32 5734.83 236.778   9
   0  -3  32 5234.30 269.588  16
   0  -3 -32 5251.76 270.046  30
   0  -3 -33 179.830 49.9819  15
   0  -3 -33 230.748 67.7453  30
   0  -3  33 238.016 67.8027  16
   0  -3  34 1663.55 137.008  16
   0  -3 -34 1705.46 121.443  15
   0  -3 -34 1718.01 136.862  30
   0  -3 -35 157.918 35.9171  15
   0  -3 -35 119.747 41.3649  30
   0  -3 -36 59.8269 30.6720  30
   0  -2   0 17822.0 587.813  20
   0  -2  -1 297842. 2340.86  20
   0  -2   1 351166. 2307.04  20
   0  -2   2 172523. 1455.46  20
   0  -2  -2 171439. 1583.54  20
   0  -2  -3 30.6386 16.5737   2
   0  -2   3 46.2179 47.7162  20
   0  -2  -3 69.8369 46.9625  20
   0  -2   4 162943. 1542.35  22
   0  -2   4 161989. 1249.74  20
   0  -2   5 138001. 1154.96  20
   0  -2  -5 140504. 1351.24  20
   0  -2   6 183244. 1345.95  20
   0  -2   6 178921. 1842.41  22
   0  -2  -6 178754. 1578.25  20
   0  -2   7 10008.4 363.369  23
   0  -2  -7 9586.34 384.780  20
   0  -2   7 9955.80 322.901  20
   0  -2   7 10008.7 465.157  22
   0  -2   8 1046.70 112.016  20
   0  -2  -8 993.117 135.095  20
   0  -2   8 1132.93 174.188  22
   0  -2   8 1008.41 124.014  23
   0  -2   9 37807.0 1012.50  22
   0  -2   9 37839.8 673.610  20
   0  -2   9 37137.6 763.649  23
   0  -2   9 36971.1 1017.49   1
   0  -2  -9 35184.5 819.942  20
   0  -2  10 49607.3 916.861  23
   0  -2  10 47607.2 1195.40  22
   0  -2  10 49031.7 1225.49   1
   0  -2  10 50466.6 789.167  20
   0  -2  11-21.3406 99.0031   1
   0  -2  11 75.4628 89.7623  22
   0  -2  11 54.7507 48.4857  23
   0  -2  11 77.6049 48.9518  20
   0  -2  12 5237.56 447.316   1
   0  -2  12 5575.44 277.904  20
   0  -2  12 5258.00 309.274  23
   0  -2  12 4993.85 433.705  22
   0  -2  13 47003.8 918.883  23
   0  -2  13 44043.9 1331.72   1
   0  -2 -13 45765.0 1177.56  19
   0  -2  13 48340.7 816.953  20
   0  -2  13 45080.4 1353.26  22
   0  -2 -14 7221.84 491.023  19
   0  -2 -14 9166.23 597.540  21
   0  -2  14 7769.63 586.882  22
   0  -2  14 7345.93 566.584   1
   0  -2 -15 940.024 190.862  19
   0  -2 -15 1024.38 221.760  21
   0  -2  15 1002.85 231.541  22
   0  -2  16 47049.2 1577.23  22
   0  -2 -16 50932.4 1511.66  21
   0  -2 -16 48838.6 1371.40  19
   0  -2 -17 34073.7 1282.46  21
   0  -2 -17 32863.0 1161.67  19
   0  -2  17 31423.7 1347.43  22
   0  -2 -18 150.340 102.400  21
   0  -2 -18 82.4793 69.4945  19
   0  -2  18 274.774 133.555  22
   0  -2 -19 454.910 152.875  19
   0  -2 -19 691.552 197.325  21
   0  -2  19 495.882 204.622  22
   0  -2  20 7389.65 727.345  22
   0  -2 -20 6946.41 638.685  21
   0  -2 -21-98.2071 95.3108   2
   0  -2 -21-13.6740 58.7814  21
   0  -2  21 131.623 147.112  22
   0  -2 -22 1118.68 260.702   2
   0  -2  22 943.166 288.220  22
   0  -2 -22 1393.70 303.870  21
   0  -2  23 9032.11 375.830  16
   0  -2  23 8861.53 863.626  22
   0  -2 -23 10420.4 842.177  21
   0  -2 -23 8847.83 357.199  30
   0  -2 -23 8748.01 362.547  24
   0  -2 -24 2.94152 43.9346  30
   0  -2  24 101.107 53.6203  16
   0  -2 -24-3.66869 45.4339  24
   0  -2  24 117.633 64.9438  28
   0  -2 -25 9414.97 392.906  24
   0  -2  25 10004.3 410.069  16
   0  -2 -25 9790.68 394.265  30
   0  -2  25 10093.4 394.776  28
   0  -2 -26 3724.73 247.635  30
   0  -2 -26 3652.63 249.669  24
   0  -2  26 3726.07 256.393  16
   0  -2  26 3665.44 244.687  28
   0  -2 -27 2053.42 188.751  30
   0  -2  27 1938.75 190.468  16
   0  -2  27 2128.47 187.280  28
   0  -2 -27 2029.23 186.504  24
   0  -2  28 18722.7 569.031  16
   0  -2 -28 19206.5 563.837  30
   0  -2 -28 20575.5 577.009  24
   0  -2  28 19971.3 548.699  28
   0  -2  29 2948.03 229.571  16
   0  -2  29 2872.42 208.937  28
   0  -2 -29 3069.25 228.305  30
   0  -2  30 2703.09 196.341  28
   0  -2 -30 2700.08 212.718  30
   0  -2  30 2339.57 201.549  16
   0  -2  31 559.573 104.554  16
   0  -2 -31 571.673 106.323  30
   0  -2  31 590.532 92.9238  28
   0  -2  32 3031.71 210.132  16
   0  -2 -32 3122.75 206.379  15
   0  -2  32 3252.62 188.652  28
   0  -2 -32 3159.67 213.167  30
   0  -2 -33 34.1448 34.9744  15
   0  -2  33 29.7843 53.2241  16
   0  -2  34 169.476 58.1842  16
   0  -2 -34 132.835 49.5026  15
   0  -2 -34 131.282 51.1534  30
   0  -2 -35-20.9883 27.9434  15
   0  -2 -35-45.7270 41.9851  30
   0  -2 -36 549.570 67.8895  30
   0  -2 -36 512.703 55.5045  15
   0  -1   0 34.1986 25.1194  20
   0  -1   1 294.042 41.6178  20
   0  -1  -1 264.620 51.5236  20
   0  -1   2 39863.9 521.988  22
   0  -1   2 41300.5 431.374  20
   0  -1   3 107863. 728.858  20
   0  -1   3 106146. 954.414  22
   0  -1   4 942320. 2344.22  20
   0  -1   4 941469. 3189.93  22
   0  -1   4 935091. 3348.17   1
   0  -1   5 334857. 2110.62  22
   0  -1  -5 340897. 1755.03  20
   0  -1   5 340372. 2238.21   1
   0  -1   6 231246. 1445.58  23
   0  -1   6 230850. 1909.70  22
   0  -1  -6 224640. 1548.53  20
   0  -1   6 228509. 2006.84   1
   0  -1  -7 223.556 53.0488  20
   0  -1   7 400.571 104.200  22
   0  -1   7 271.426 100.238   1
   0  -1   7 316.806 63.3941  23
   0  -1   8 2341.31 241.728   1
   0  -1   8 2547.56 171.660  23
   0  -1   8 2506.93 236.739  22
   0  -1   9 34.9299 83.4116   1
   0  -1   9 52.1253 39.4106  23
   0  -1   9 88.5942 79.6291  22
   0  -1  10 22970.0 791.283  22
   0  -1  10 21271.0 512.315  23
   0  -1  10 22520.3 809.790   1
   0  -1 -10 21643.9 701.618  19
   0  -1  11 142249. 2152.96   1
   0  -1  11 140417. 1348.86  23
   0  -1  11 144184. 2094.99  22
   0  -1 -11 139307. 1874.96  19
   0  -1  12 6834.80 298.827  23
   0  -1 -12 7245.24 448.510  19
   0  -1  12 7321.94 514.767   1
   0  -1  12 6975.97 491.812  22
   0  -1 -13 573.040 141.036  19
   0  -1  13 760.668 196.729   1
   0  -1  13 676.783 92.2528  23
   0  -1 -13 860.466 178.572  21
   0  -1  13 786.881 187.287  22
   0  -1  14 54294.3 1526.81   1
   0  -1  14 54617.3 1499.32  22
   0  -1 -14 55548.6 1345.44  19
   0  -1  15 34721.4 1267.38   1
   0  -1 -15 37085.0 1147.88  19
   0  -1  15 34505.3 1252.32  22
   0  -1 -15 38518.0 1194.11  21
   0  -1 -16 1786.79 278.595  21
   0  -1  16 1725.40 298.933  22
   0  -1  16 1693.30 290.976   1
   0  -1 -16 2021.30 275.655  19
   0  -1  17 46964.4 1580.29   1
   0  -1  17 46858.7 1588.55  22
   0  -1 -17 49658.7 1489.42  21
   0  -1 -17 48782.8 1394.82  19
   0  -1 -18 565.570 174.956  21
   0  -1  18 559.008 201.917  22
   0  -1 -18 725.829 181.235  19
   0  -1  18 453.294 164.098   1
   0  -1 -19 16093.2 852.809  19
   0  -1  19 13695.5 912.910   1
   0  -1  19 14272.0 946.020  22
   0  -1 -19 15517.5 889.022  21
   0  -1  20 8364.17 757.956  22
   0  -1  20 8643.24 736.539   1
   0  -1 -20 9493.23 668.339  19
   0  -1 -20 9310.43 716.500  21
   0  -1  21 71.0916 142.300  22
   0  -1 -21-120.277 98.8142  21
   0  -1 -22 7403.91 671.171  21
   0  -1  22 7734.27 771.503  22
   0  -1 -23 11762.7 407.587  30
   0  -1  23 11259.9 416.642  16
   0  -1  23 12185.1 992.119  22
   0  -1 -23 12204.5 875.324  21
   0  -1 -24 3859.32 508.355   2
   0  -1  24 4130.95 252.287  28
   0  -1 -24 4303.58 254.488  30
   0  -1 -24 4057.15 253.404  24
   0  -1  24 4156.00 262.714  16
   0  -1  24 4492.39 619.433  22
   0  -1 -25 1028.06 131.946  24
   0  -1 -25 1032.51 132.670  30
   0  -1  25 1040.03 137.396  16
   0  -1  25 1109.49 302.490  22
   0  -1  25 970.736 135.663  28
   0  -1  26 4423.28 275.888  16
   0  -1 -26 4233.83 264.123  30
   0  -1 -26 4464.41 275.261  24
   0  -1  26 4414.23 272.059  28
   0  -1  27 33.8852 57.2758  16
   0  -1 -27 41.8956 55.1506  30
   0  -1 -27 82.4468 62.5068  24
   0  -1  27-11.7639 56.2869  28
   0  -1  28 4465.70 279.931  16
   0  -1 -28 4757.46 282.220  30
   0  -1 -28 4948.27 286.268  24
   0  -1  28 4815.05 279.387  28
   0  -1 -29 1025.08 138.351  30
   0  -1  29 846.789 124.192  28
   0  -1 -29 961.966 130.676  24
   0  -1  29 935.356 138.228  16
   0  -1 -30 137.296 63.2306  24
   0  -1 -30 177.136 73.7905  30
   0  -1  30 134.163 73.1850  16
   0  -1  30 257.320 83.0861  28
   0  -1 -31 256.438 83.6191  30
   0  -1  31 207.491 65.7271  28
   0  -1  31 134.479 67.1859  16
   0  -1  32 3439.28 204.710  28
   0  -1  32 3259.88 217.205  16
   0  -1 -32 3458.42 225.309  30
   0  -1  33 190.083 66.4445  16
   0  -1 -33 200.436 64.1159  15
   0  -1  33 141.974 52.9590  28
   0  -1 -33 206.806 66.9933  30
   0  -1 -34 954.244 109.806  30
   0  -1 -34 807.492 97.4814  15
   0  -1  34 938.311 88.0394  28
   0  -1 -35 602.312 77.0639  15
   0  -1 -35 578.985 79.4640  30
   0  -1 -36-41.4966 30.2232  15
   0  -1 -36-10.4015 28.5553  30
   0   0   2 37165.7 410.279  22
   0   0   2 37110.6 442.769   1
   0   0   3 181.876 25.6389  23
   0   0   3 156.017 35.5375  22
   0   0  -3 210.025 39.7953  19
   0   0   3 159.270 46.3154   1
   0   0   4 72386.1 820.434  22
   0   0   4 73574.6 893.795   1
   0   0   4 72140.5 554.513  23
   0   0   5 8.29723 47.8461   1
   0   0   5 81.6378 27.5623  23
   0   0  -5 27.4468 35.9280  19
   0   0   5 35.5299 44.4735  22
   0   0   6 157987. 995.496  23
   0   0   6 158745. 1512.06  22
   0   0  -6 161410. 1464.39  19
   0   0   6 158733. 1639.27   1
   0   0   7 11.1788 52.8698  22
   0   0   7 40.1362 55.9499   1
   0   0  -7 32.1952 47.6772  19
   0   0   8 16760.6 576.508  22
   0   0   8 14995.4 584.507   1
   0   0  -8 15758.3 534.798  19
   0   0   8 15249.1 340.081  23
   0   0  -9 39.0735 57.3155  19
   0   0   9 216.679 96.8605  22
   0   0   9 29.7347 71.2175   1
   0   0   9 73.1018 29.4442  23
   0   0  10 445.724 124.983  22
   0   0 -10 400.293 107.875  19
   0   0  10 400.609 64.3936  23
   0   0  10 354.937 104.950   1
   0   0 -11 111.762 65.9408  19
   0   0  11 13.4482 77.9579  22
   0   0 -11 52.5636 70.2533  21
   0   0  11-32.7147 122.386   1
   0   0  11 80.1559 31.5218  23
   0   0  12 185.540 39.9139  23
   0   0  12 188.262 85.9872  22
   0   0 -12 110.031 68.9076  19
   0   0 -12 248.861 96.1548  21
   0   0  12 142.381 86.0613   1
   0   0 -13 17.4826 63.0599  21
   0   0  13-64.1972 92.2425   1
   0   0 -13-24.4224 61.7835  19
   0   0  13-5.52499 101.406  22
   0   0  14 613.944 172.121  22
   0   0 -14 810.319 164.610  21
   0   0 -14 611.259 148.298  19
   0   0  14 760.447 176.517   1
   0   0 -15 26.0229 73.7584  19
   0   0 -15 32.5656 66.0604  21
   0   0  15 27.6969 78.0425  22
   0   0  15-51.1928 120.768   1
   0   0 -16 24187.2 954.496  21
   0   0  16 22311.1 1052.66   1
   0   0 -16 23923.4 957.391  19
   0   0  16 22198.9 1027.23  22
   0   0 -17-119.932 93.5126  19
   0   0  17 2.01156 85.6559  22
   0   0  17-109.150 177.117   1
   0   0 -17-19.4050 79.2510  21
   0   0 -18 13975.7 784.463  21
   0   0  18 12463.7 844.753   1
   0   0 -18 13434.8 764.975  19
   0   0  18 12883.1 848.588  22
   0   0 -19 69.5142 111.912  19
   0   0  19-28.1029 98.5197   1
   0   0  19 30.0870 112.198  22
   0   0 -19 205.127 112.354  21
   0   0  20 22071.4 1191.85   1
   0   0 -20 26604.2 1156.01  21
   0   0  20 23761.5 1238.85  22
   0   0 -20 26514.2 1126.20  19
   0   0  21 119.383 110.642   1
   0   0 -21 37.7009 71.3678  21
   0   0  21-122.809 139.421  22
   0   0 -21 18.8820 62.9340  19
   0   0  22 1860.46 374.615   1
   0   0  22 1638.33 361.156  22
   0   0 -23 9.55585 37.5019  30
   0   0  23 24.4101 46.2453  16
   0   0  23-91.7557 116.123  22
   0   0  24 2031.61 182.867  28
   0   0  24 1845.17 399.686  22
   0   0 -24 2020.33 175.759  30
   0   0 -24 1944.08 174.921  24
   0   0  24 1966.25 181.140  16
   0   0  25-45.8415 62.8616  28
   0   0 -25 9.96649 34.4800  30
   0   0 -25 16.6465 47.9940  24
   0   0  25-82.6355 70.1639  16
   0   0  26 4962.61 296.023  16
   0   0 -26 5264.76 292.731  30
   0   0  26 5003.70 288.945  28
   0   0 -26 5343.12 300.892  24
   0   0 -27-98.8810 68.1306  24
   0   0  27-36.8657 60.5170  28
   0   0 -27 12.6037 46.6575  30
   0   0  27-22.3761 60.6707  16
   0   0  28 1261.18 152.910  16
   0   0 -28 1415.03 157.236  24
   0   0 -28 1393.60 154.338  30
   0   0  28 1439.64 161.507  28
   0   0  29-12.4593 61.2190  28
   0   0 -29 42.6615 51.1220  30
   0   0 -29-39.1624 47.0268  24
   0   0  29 31.0778 56.8682  16
   0   0 -30 5079.28 282.584  24
   0   0  30 5022.62 278.993  28
   0   0  30 5028.76 290.425  16
   0   0 -30 4992.62 284.471  30
   0   0  31 59.1544 52.3653  28
   0   0 -31 14.8905 44.5013  24
   0   0 -31 44.1471 54.4283  30
   0   0  31-19.4651 53.1408  16
   0   0  32 16.2071 50.7296  28
   0   0 -32 19.8632 45.2984  30
   0   0  32 19.0075 53.7591  16
   0   0 -32 17.5375 37.0519  24
   0   0  33 61.5663 51.6226  28
   0   0 -33-1.87492 43.3108  15
   0   0 -33 27.3553 41.6857  30
   0   0 -34 1.94095 41.3162  15
   0   0  34 102.541 45.2322  28
   0   0 -34 67.7202 44.1368  30
   0   0 -35 15.0560 31.6920  30
   0   0  35 30.5197 27.3741  28
   0   0 -35 13.4543 31.5799  15
   0   0 -36 382.214 57.6392  15
   0   0 -36 468.572 63.8881  30
   0   1   0 56.5674 20.2110   3
   0   1   0 28.7520 17.0885  19
   0   1  -1 329.138 40.8642  19
   0   1   1 684.761 61.9558   3
   0   1   2 37769.1 479.506  22
   0   1   2 37936.1 503.428   3
   0   1  -3 105958. 935.421  19
   0   1  -3 106028. 622.209  21
   0   1   3 104537. 999.686   1
   0   1   3 106399. 917.313  22
   0   1   4 985596. 3390.41   1
   0   1   4 982969. 3122.29  22
   0   1   5 339026. 2049.35  22
   0   1  -5 348521. 1597.17  21
   0   1   5 335985. 2208.81   1
   0   1  -5 343774. 2093.01  19
   0   1   6 224794. 1986.35   1
   0   1  -6 237274. 1881.94  19
   0   1  -6 238045. 1506.60  21
   0   1   6 229912. 1859.00  22
   0   1   7 316.198 100.324   1
   0   1  -7 384.414 77.1666  21
   0   1  -7 329.051 95.4079  19
   0   1   7 298.412 92.7322  22
   0   1   8 2393.25 224.154  22
   0   1  -8 2568.74 230.430  19
   0   1   8 2374.64 241.104   1
   0   1  -8 2740.22 197.937  21
   0   1   9 41.9416 65.6177  22
   0   1  -9-5.17260 42.5905  21
   0   1   9 49.7500 74.3365   1
   0   1  -9 4.57098 58.1130  19
   0   1  10 22527.7 820.189   1
   0   1 -10 24414.1 669.415  21
   0   1 -10 22856.7 748.782  19
   0   1  10 22697.1 762.326  22
   0   1  11 141352. 2171.35   1
   0   1 -11 147865. 1981.93  19
   0   1  11 144237. 2026.49  22
   0   1  12 7206.19 518.876   1
   0   1  12 7062.95 477.701  22
   0   1 -12 7026.61 454.877  19
   0   1 -12 7637.53 428.478  21
   0   1 -13 692.292 163.771  19
   0   1  13 530.083 155.559   1
   0   1 -13 734.074 143.687  21
   0   1  13 639.491 170.228  22
   0   1 -14 55085.9 1375.19  19
   0   1 -14 56896.7 1286.98  21
   0   1  14 53539.3 1541.91   1
   0   1  14 53259.7 1427.00  22
   0   1  15 35753.1 1225.42  22
   0   1 -15 36947.5 1087.01  21
   0   1 -15 36008.6 1156.62  19
   0   1  15 35021.7 1296.06   1
   0   1  16 2095.38 333.100   1
   0   1 -16 1686.72 249.461  21
   0   1 -16 1995.51 281.629  19
   0   1  16 1682.86 271.225  22
   0   1  17 45803.2 1512.31  22
   0   1 -17 49088.8 1435.66  19
   0   1 -17 49637.4 1361.94  21
   0   1  17 44661.2 1565.87   1
   0   1  18 304.180 156.690   1
   0   1  18 528.396 180.716  22
   0   1 -18 655.741 179.351  19
   0   1 -18 755.968 176.744  21
   0   1  19 13838.4 897.305  22
   0   1  19 14516.4 957.648   1
   0   1 -19 15221.5 845.753  19
   0   1 -19 15852.1 833.422  21
   0   1  20 8543.69 737.443  22
   0   1  20 8477.39 745.364   1
   0   1 -20 8969.62 664.139  19
   0   1 -21 22.9192 77.5810  19
   0   1  21 17.1649 83.7830   1
   0   1  21 125.614 181.466  22
   0   1  22 7379.51 719.538  22
   0   1  22 7106.82 718.246   1
   0   1  23 11640.2 423.944  28
   0   1  23 11837.6 949.054  22
   0   1  23 11441.7 918.262   1
   0   1 -23 11399.2 416.490  24
   0   1 -23 12369.3 413.992  30
   0   1  23 11287.6 417.318  16
   0   1 -24 4229.78 259.770  24
   0   1  24 4784.02 592.317   1
   0   1  24 4068.10 257.750  28
   0   1  24 4022.72 256.654  16
   0   1  24 4391.68 595.408  22
   0   1 -24 4536.77 259.101  30
   0   1  25 909.847 132.463  28
   0   1  25 879.691 125.767  16
   0   1 -25 1081.40 133.709  30
   0   1  25 1107.28 290.730   1
   0   1  25 1018.72 295.053  22
   0   1 -25 954.690 130.888  24
   0   1  26 4363.83 274.755  28
   0   1 -26 4415.93 273.456  24
   0   1  26 4634.28 284.776  16
   0   1 -26 4281.45 264.195  30
   0   1 -27 3.48370 51.6442  24
   0   1  27 15.2732 50.4080  28
   0   1 -27 24.7243 42.3047  30
   0   1  27 64.8629 63.5479  16
   0   1  28 4818.85 287.707  28
   0   1 -28 4999.19 286.757  30
   0   1 -28 4715.00 283.825  24
   0   1  28 4763.75 289.605  16
   0   1  29 985.552 135.613  16
   0   1 -29 972.957 133.004  30
   0   1 -29 929.438 129.784  24
   0   1  29 873.603 129.454  28
   0   1 -30 231.839 74.5438  24
   0   1  30 200.823 76.2992  16
   0   1  30 214.527 80.1536  28
   0   1 -30 133.151 59.3068  30
   0   1 -31 262.915 84.1938  30
   0   1  31 178.605 66.1675  28
   0   1  31 223.377 79.1122  16
   0   1 -31 196.280 66.4732  24
   0   1  32 3446.19 214.639  28
   0   1 -32 3319.04 211.123  24
   0   1 -32 3316.42 216.083  30
   0   1 -33 132.433 51.7521  24
   0   1 -33 198.539 60.4188  30
   0   1  33 260.749 68.0833  28
   0   1 -34 827.596 103.593  15
   0   1  34 855.596 94.1068  28
   0   1 -34 824.016 101.730  30
   0   1 -35 683.470 88.5411  15
   0   1  35 594.669 68.6720  28
   0   1 -35 657.362 83.1058  30
   0   1 -36 5.10297 26.7965  15
   0   1 -36-17.6708 24.2208  30
   0   2   0 23840.9 462.225  19
   0   2   0 23981.7 480.040   3
   0   2  -1 374425. 1852.74  19
   0   2   1 375402. 1942.99   3
   0   2   1 371835. 1834.50  19
   0   2   2 163894. 1343.74   3
   0   2  -2 160189. 1275.06  19
   0   2   2 161879. 1241.19  22
   0   2   3-9.06885 35.8203   3
   0   2  -3 16.9934 31.1905  19
   0   2   3 21.2471 36.8194  22
   0   2  -4 156398. 1433.73  19
   0   2   4 152271. 1472.89   3
   0   2   4 154566. 1388.81  22
   0   2  -5 135192. 1435.61  19
   0   2   5 134802. 1390.68  22
   0   2   5 131977. 1546.40   1
   0   2  -6 176367. 1748.77  19
   0   2  -6 179745. 1172.45  21
   0   2   6 174014. 1683.29  22
   0   2   7 9403.27 460.153   1
   0   2   7 9710.68 426.286  22
   0   2  -7 9967.66 442.371  19
   0   2  -7 10191.9 315.501  21
   0   2  -8 1014.58 110.419  21
   0   2   8 900.941 147.689  22
   0   2   8 762.653 155.563   1
   0   2  -8 933.309 151.052  19
   0   2   9 37386.7 938.067  22
   0   2  -9 38213.5 734.971  21
   0   2   9 37300.2 1027.17   1
   0   2  -9 37992.0 955.125  19
   0   2  10 47671.6 1125.45  22
   0   2  10 47351.4 1218.07   1
   0   2 -10 50636.1 904.265  21
   0   2 -10 48799.3 1136.19  19
   0   2 -11 119.318 57.2474  21
   0   2 -11 106.222 83.8924  19
   0   2 -12 5462.67 337.013  21
   0   2  12 4996.84 439.458   1
   0   2 -12 5089.90 403.344  19
   0   2  12 4946.60 402.971  22
   0   2 -13 49920.8 1079.35  21
   0   2  13 45963.4 1391.21   1
   0   2 -13 46152.2 1244.45  19
   0   2  13 45537.4 1271.58  22
   0   2  14 7608.47 590.859   1
   0   2  14 7413.96 538.951  22
   0   2 -14 7300.29 516.697  19
   0   2 -14 8245.18 463.631  21
   0   2  15 703.982 207.045   1
   0   2  15 642.429 166.102  22
   0   2 -15 974.431 212.697  19
   0   2 -15 1016.84 175.046  21
   0   2  16 46516.5 1580.76   1
   0   2 -16 46627.2 1384.46  19
   0   2  16 45371.3 1438.57  22
   0   2 -17 31830.8 1187.02  19
   0   2  17 31230.0 1343.72   1
   0   2  17 30571.0 1235.57  22
   0   2  18 93.0131 98.5105  22
   0   2 -18 217.515 119.451  19
   0   2  18 262.366 151.674   1
   0   2 -19 659.377 187.611  19
   0   2  19 404.410 165.926  22
   0   2  19 334.921 195.673   1
   0   2  20 7482.75 711.651   1
   0   2 -20 7913.33 638.228  19
   0   2  20 7737.58 692.711  22
   0   2  21 53.1518 103.130  22
   0   2  21 0.98931 90.0940   1
   0   2 -21-264.197 135.148  19
   0   2  22 1260.80 318.811   1
   0   2  22 1122.10 298.254  22
   0   2 -22 1958.75 327.938  19
   0   2 -23 9522.09 363.113  30
   0   2  23 8108.54 788.652   1
   0   2  23 8392.29 369.583  28
   0   2  23 9199.75 381.408  16
   0   2  23 8885.80 816.916  22
   0   2 -23 8780.52 368.845  24
   0   2 -24 31.1435 49.1499  24
   0   2  24-114.461 101.550   1
   0   2  24 122.105 120.174  22
   0   2  24-11.1745 54.6893  28
   0   2 -24-33.4648 44.0835  30
   0   2  24 43.4442 55.8671  16
   0   2  25 9618.88 406.642  16
   0   2  25 10372.9 910.579  22
   0   2 -25 9972.63 389.174  30
   0   2  25 10961.6 905.940   1
   0   2  25 9307.48 399.716  28
   0   2 -25 9773.36 404.658  24
   0   2 -26 3619.29 251.312  24
   0   2 -26 3826.78 246.195  30
   0   2  26 3775.29 260.675  28
   0   2  26 3633.94 255.097  16
   0   2  27 2002.99 192.632  28
   0   2  27 1836.59 181.685  16
   0   2 -27 2043.46 184.636  30
   0   2 -27 2156.30 194.023  24
   0   2  28 19105.4 571.952  16
   0   2 -28 19290.6 570.194  24
   0   2  28 19323.8 574.884  28
   0   2 -28 19462.5 554.414  30
   0   2 -29 3046.78 226.903  24
   0   2 -29 2857.95 216.778  30
   0   2  29 2975.48 229.949  28
   0   2  29 3006.90 231.506  16
   0   2  30 2554.36 206.993  28
   0   2 -30 2662.59 202.308  30
   0   2 -30 2479.38 199.414  24
   0   2  31 600.902 107.791  28
   0   2 -31 555.537 103.014  30
   0   2 -31 382.009 84.7732  24
   0   2 -32 3187.89 206.494  30
   0   2  32 3186.37 209.608  28
   0   2 -32 3388.73 210.428  24
   0   2  33 104.863 53.7787  28
   0   2 -33 84.1809 48.3695  30
   0   2 -33 76.7290 51.5279  24
   0   2 -34 153.762 52.1356  30
   0   2 -34 202.353 63.4240  15
   0   2 -34 140.705 43.9057  24
   0   2  34 206.361 56.2738  28
   0   2 -35 6.75784 28.7341  30
   0   2  35-20.0102 32.7255  28
   0   2 -35 13.3213 37.2812  15
   0   2  36 548.406 52.0182  28
   0   2 -36 579.032 61.5371  30
   0   2 -36 542.881 67.3297  15
   0   3   0 20.8050 46.3524  19
   0   3   0-28.1076 53.8002   3
   0   3   1 117419. 1277.57  19
   0   3  -1 120405. 1299.16  19
   0   3   1 118702. 1347.34   3
   0   3   2 60730.0 937.661  19
   0   3  -2 61457.7 952.590  19
   0   3   2 62512.8 1006.60   3
   0   3   3 48150.9 832.384  22
   0   3   3 48857.4 915.156   3
   0   3  -3 48016.9 868.159  19
   0   3   4 8690.09 402.526   3
   0   3  -4 8691.04 386.544  19
   0   3   4 8710.81 369.910  22
   0   3   5 20047.7 638.448   3
   0   3  -5 20227.3 620.315  19
   0   3   5 20629.1 598.895  22
   0   3   6 5117.28 312.893  22
   0   3  -6 5180.05 330.296  19
   0   3   6 4927.99 354.234   1
   0   3  -7 12986.8 547.842  19
   0   3   7 12855.4 521.192  22
   0   3   7 12962.9 594.761   1
   0   3  -8 58063.6 1196.65  19
   0   3   8 57330.4 1295.02   1
   0   3   8 57519.9 1143.25  22
   0   3   9 103566. 1620.45  22
   0   3   9 103872. 1825.57   1
   0   3  -9 104945. 1685.06  19
   0   3 -10 3534.97 219.288  21
   0   3  10 2890.01 291.522  22
   0   3  10 2949.65 332.349   1
   0   3 -10 3456.18 325.834  19
   0   3 -11 34322.1 738.681  21
   0   3  11 30900.8 980.086  22
   0   3 -11 31786.6 1004.44  19
   0   3  11 30440.7 1084.42   1
   0   3  12 5066.62 418.090  22
   0   3 -12 5352.80 433.250  19
   0   3 -12 6146.12 333.939  21
   0   3  12 5709.37 491.269   1
   0   3  13 9350.14 651.261   1
   0   3 -13 10061.6 610.639  19
   0   3 -13 11102.9 472.904  21
   0   3  13 9421.44 590.589  22
   0   3  14 24797.2 1107.71   1
   0   3 -14 24063.0 972.686  19
   0   3  14 24783.3 996.066  22
   0   3 -15 1003.83 206.416  19
   0   3  15 775.518 198.701   1
   0   3  15 1299.31 253.557  22
   0   3  16 4592.14 513.409   1
   0   3 -16 4321.67 443.803  19
   0   3  16 4026.07 436.435  22
   0   3  17 3240.61 452.275   1
   0   3 -17 3389.86 401.937  19
   0   3  17 3105.49 405.822  22
   0   3  18 72157.1 2174.33   1
   0   3 -18 74026.2 1915.29  19
   0   3  18 72947.6 1979.26  22
   0   3  19 6783.59 631.673  22
   0   3 -19 6951.34 602.324  19
   0   3  19 6081.44 645.462   1
   0   3  20 1026.12 295.457   1
   0   3 -20 1382.29 280.395  19
   0   3  20 1021.14 257.788  22
   0   3  21 5804.24 620.067  22
   0   3 -21 6008.31 582.423  19
   0   3  21 5490.23 642.869   1
   0   3  22 2550.93 446.325   1
   0   3 -22 2756.81 402.839  19
   0   3  22 3247.13 470.007  22
   0   3  23 343.059 89.8250  28
   0   3  23 464.139 97.7475  16
   0   3  23 309.673 159.055   1
   0   3 -23 340.955 76.2182  24
   0   3 -23 329.182 69.8584  30
   0   3  23 506.162 238.329  22
   0   3  24 4200.64 275.523  28
   0   3 -24 4576.51 258.077  30
   0   3 -24 3776.18 249.227  24
   0   3  24 3629.66 531.024   1
   0   3  24 4167.56 266.826  16
   0   3  24 3959.23 558.031  22
   0   3  25 847.843 128.797  16
   0   3 -25 1032.09 128.890  30
   0   3 -25 755.620 119.765  24
   0   3  25 926.299 133.609  28
   0   3 -26 2859.34 211.467  30
   0   3  26 2523.28 217.794  28
   0   3  26 2862.90 226.202  16
   0   3 -26 2728.66 220.779  24
   0   3  27 6960.52 353.540  28
   0   3 -27 6622.24 338.750  24
   0   3 -27 7126.91 334.064  30
   0   3 -28 560.772 107.205  24
   0   3 -28 561.940 102.728  30
   0   3  28 630.123 118.185  28
   0   3 -29 503.891 101.945  24
   0   3 -29 404.140 85.1450  30
   0   3  29 498.909 103.958  28
   0   3 -30 140.634 58.1477  30
   0   3 -30 227.628 72.6665  24
   0   3  30 241.351 85.8410  28
   0   3 -31 1633.63 151.672  30
   0   3  31 1506.29 154.134  28
   0   3 -31 1359.35 144.283  24
   0   3 -32 5541.36 260.065  30
   0   3  32 5449.82 271.754  28
   0   3 -32 5444.17 263.630  24
   0   3 -33 290.292 62.3094  30
   0   3 -33 269.872 65.3777  24
   0   3  33 275.461 67.2766  28
   0   3 -34 1786.33 141.544  15
   0   3  34 1688.01 127.916  28
   0   3 -34 1892.25 132.103  30
   0   3 -34 1859.50 130.372  24
   0   3  35 77.4331 37.2065  28
   0   3 -35 142.131 39.0451  30
   0   3 -35 167.186 48.0427  15
   0   3 -36 52.5780 27.6484  15
   0   3  36 40.5165 18.8208  28
   0   4   0 1800.36 189.392  19
   0   4   0 1813.74 199.049   3
   0   4   1 42288.9 936.124   3
   0   4  -1 41362.0 920.950   3
   0   4   1 41184.0 887.793  19
   0   4  -1 42903.1 911.010  19
   0   4  -2 49252.8 986.024  19
   0   4   2 49034.9 984.352  19
   0   4   2 50575.2 1043.23   3
   0   4   3 4610.44 296.524  22
   0   4  -3 4770.26 314.292  19
   0   4   3 4448.99 319.165   3
   0   4   4 297.490 86.7126  22
   0   4   4 226.196 92.2710   3
   0   4  -4 268.491 97.3273  19
   0   4   5 79554.1 1294.25  22
   0   4   5 82355.2 1434.42   3
   0   4  -5 80246.8 1367.69  19
   0   4   6 3049.14 263.831  22
   0   4  -6 2802.26 266.845  19
   0   4   6 2898.95 280.025   3
   0   4   7 5632.41 371.875  22
   0   4  -7 5646.90 394.351  19
   0   4   8 18221.8 803.681   1
   0   4  -8 18860.3 741.105  19
   0   4   8 18102.1 692.451  22
   0   4   9 36914.3 1015.08  22
   0   4  -9 38648.5 1097.60  19
   0   4   9 38716.8 1198.81   1
   0   4  10 4296.05 417.337   1
   0   4  10 4346.89 368.644  22
   0   4 -10 4228.77 379.269  19
   0   4  11 1521.36 229.104  22
   0   4 -11 1447.80 230.952  19
   0   4  11 1459.16 262.265   1
   0   4  12 3189.83 347.614  22
   0   4 -12 2930.77 331.637  19
   0   4  12 2412.81 342.854   1
   0   4  13-40.6925 85.5529  22
   0   4  13 20.3384 122.448   1
   0   4 -13 30.6747 72.8176  19
   0   4  14 59416.9 1786.91   1
   0   4  14 59282.6 1571.45  22
   0   4 -14 59634.6 1607.07  19
   0   4  15 36.7012 85.9643  22
   0   4 -15 91.7348 113.608  19
   0   4  15-11.3866 152.147   1
   0   4  16 773.547 200.810   1
   0   4 -16 898.196 223.341  19
   0   4  16 656.875 209.848  22
   0   4  17 5930.92 554.706  22
   0   4 -17 5958.20 548.319  19
   0   4  17 5279.60 589.141   1
   0   4 -18 16454.8 933.596  19
   0   4  18 16845.1 966.777  22
   0   4  18 17031.4 1085.68   1
   0   4  19 1454.93 304.786  22
   0   4 -19 2052.23 343.542  19
   0   4  19 1651.72 357.332   1
   0   4  20 760.746 217.055  22
   0   4 -20 801.941 221.935  19
   0   4  20 558.115 212.653   1
   0   4 -21 478.266 173.256  19
   0   4  21 431.485 179.109  22
   0   4  21 715.294 236.103   1
   0   4  22 5488.86 303.742  28
   0   4 -22 5048.97 283.308  24
   0   4  22 4935.43 636.934   1
   0   4 -22 5998.36 604.940  19
   0   4  22 4990.87 584.615  22
   0   4 -22 6015.18 281.495  30
   0   4  22 5355.46 291.164  16
   0   4  23 11.0720 56.3772  28
   0   4 -23 537.210 192.971  19
   0   4  23 316.720 161.774   1
   0   4  23 438.111 183.679  22
   0   4 -23 86.4998 60.2782  24
   0   4 -23 55.3286 37.5272  30
   0   4  24-15.9881 82.6767  22
   0   4 -24 69.6576 40.8984  30
   0   4 -24 8.52273 46.2631  24
   0   4  24-26.0984 59.3084  28
   0   4 -25 4750.62 266.060  30
   0   4  25 4689.81 294.677  28
   0   4 -25 4181.38 271.412  24
   0   4 -26 2018.08 177.956  30
   0   4  26 2075.95 202.809  28
   0   4 -26 2001.36 192.707  24
   0   4 -27 1091.67 144.854  24
   0   4 -27 1134.96 137.910  30
   0   4  27 1122.66 152.549  28
   0   4 -28 2215.53 199.356  24
   0   4 -28 2039.92 176.147  30
   0   4  28 2062.79 196.067  28
   0   4 -29 695.144 101.919  30
   0   4  29 758.362 124.934  28
   0   4 -29 804.106 120.486  24
   0   4  30 3437.09 236.002  28
   0   4 -30 3376.65 229.099  24
   0   4 -30 3621.81 219.679  30
   0   4 -31 100.681 48.7939  30
   0   4  31 68.2169 55.2085  28
   0   4 -31 10.6470 46.6302  24
   0   4  32-2.34944 50.1308  28
   0   4 -32 17.9437 40.0009  24
   0   4 -32 55.5809 36.2937  30
   0   4 -33 859.259 94.3753  30
   0   4 -33 718.480 90.3195  24
   0   4  33 772.219 98.6397  28
   0   4 -33 914.906 107.467  15
   0   4 -34 70.3470 42.5691  15
   0   4  34 70.0389 35.0419  13
   0   4 -34 19.5523 24.9591  30
   0   4 -34 22.2036 29.9620  24
   0   4  34-14.1931 38.3136  28
   0   4  35 394.605 57.3740  28
   0   4 -35 335.016 42.9257  30
   0   4 -35 351.234 58.7168  15
   0   5   0 1433.02 193.440  19
   0   5   0-26.0840 68.7297   3
   0   5  -1 89012.3 1499.65  19
   0   5   1 87080.4 1473.01  19
   0   5   1 89970.5 1548.46   3
   0   5  -1 85364.2 1502.54   3
   0   5  -2 840.354 160.055   3
   0   5   2 881.834 159.122  19
   0   5   2 742.136 143.001   3
   0   5   3 41600.0 1080.27   3
   0   5  -3 42590.0 1062.26  19
   0   5   3 43003.8 994.828  22
   0   5   4 7588.86 427.570  22
   0   5  -4 7487.66 454.755  19
   0   5   4 7425.21 467.418   3
   0   5   5 19605.1 773.325   3
   0   5   5 18600.2 679.184  22
   0   5  -5 19204.6 748.084  19
   0   5   6 5357.66 376.685  22
   0   5   6 5168.54 411.956   3
   0   5  -6 5235.48 404.949  19
   0   5   7 1840.06 254.601   3
   0   5   7 1937.67 241.953  22
   0   5  -7 2011.01 268.150  19
   0   5   8 16204.3 693.821  22
   0   5  -8 16494.9 750.788  19
   0   5   8 15787.7 811.242   1
   0   5  -9 77618.1 1677.15  19
   0   5   9 77480.0 1840.36   1
   0   5   9 77571.8 1564.30  22
   0   5  10 6038.50 451.396  22
   0   5  10 5585.52 515.071   1
   0   5 -10 5911.78 478.956  19
   0   5  11 43998.7 1256.20  22
   0   5  11 45471.2 1490.27   1
   0   5 -11 44622.3 1345.28  19
   0   5  12 7079.02 612.362   1
   0   5  12 6978.12 516.061  22
   0   5 -12 7440.62 573.206  19
   0   5  13 15818.6 805.975  22
   0   5  13 15762.6 937.831   1
   0   5 -13 15213.7 835.452  19
   0   5  14 78809.7 1871.33  22
   0   5  14 80894.8 2190.42   1
   0   5 -14 78313.6 1940.53  19
   0   5  15 5303.09 504.552  22
   0   5  15 4674.07 543.467   1
   0   5 -15 4989.43 507.993  19
   0   5 -16 4224.88 474.926  19
   0   5  16 4347.97 535.580   1
   0   5  16 4129.88 455.188  22
   0   5  17 10215.5 843.943   1
   0   5  17 9958.13 729.525  22
   0   5 -17 9928.19 746.071  19
   0   5  18 1191.31 303.556   1
   0   5  18 1357.84 294.782  22
   0   5 -18 1683.85 312.898  19
   0   5  19 1636.48 349.931   1
   0   5  19 2169.28 366.515  22
   0   5 -19 1991.57 345.113  19
   0   5  20 3467.33 530.169   1
   0   5 -20 2866.05 427.492  19
   0   5  20 3009.93 440.428  22
   0   5 -21 6949.13 662.542  19
   0   5  21 7976.36 719.436  22
   0   5  21 7253.75 774.041   1
   0   5  21 7286.02 354.696  28
   0   5 -21 7372.69 341.869  24
   0   5  22 9585.21 804.715  22
   0   5 -22 10535.9 370.400  30
   0   5 -22 9436.60 787.051  19
   0   5  22 9305.38 405.489  28
   0   5 -22 8931.01 386.368  24
   0   5  22 9507.08 894.940   1
   0   5  23 9954.98 907.092   1
   0   5  23 8095.71 384.118  28
   0   5  23 8260.53 740.806  22
   0   5 -23 8112.52 372.607  24
   0   5 -23 8558.96 736.554  19
   0   5 -23 8961.38 350.500  30
   0   5 -24 49.9893 42.0829  30
   0   5  24 48.9004 61.5114  28
   0   5 -24 32.4137 51.8953  24
   0   5 -25 421.565 90.8390  30
   0   5 -25 356.067 86.4396  24
   0   5  25 417.703 107.610  28
   0   5  26 352.362 99.8764  28
   0   5 -26 341.393 87.3898  24
   0   5 -26 366.764 78.6174  30
   0   5  27 340.351 94.0492  28
   0   5 -27 213.012 76.7044  24
   0   5 -27 292.689 74.2837  30
   0   5 -28 1807.09 179.827  24
   0   5  28 1776.00 181.918  28
   0   5 -28 1708.54 155.415  30
   0   5 -29 643.260 106.848  24
   0   5 -29 648.631 95.6480  30
   0   5  29 481.738 107.396  28
   0   5 -30 184.393 51.2075  30
   0   5  30 123.507 67.9844  28
   0   5 -30 108.298 56.9381  24
   0   5 -31 719.328 104.815  24
   0   5 -31 929.987 101.902  30
   0   5  31 851.947 112.547  28
   0   5 -32 469.296 70.8825  30
   0   5  32 431.966 84.2922  28
   0   5 -32 338.367 74.6139  24
   0   5 -33 150.395 50.4762  24
   0   5 -33 189.345 40.9854  30
   0   5  33 140.130 45.0718  13
   0   5 -33 170.191 48.2240  15
   0   5  33 104.030 48.5942  28
   0   5  34 19.7765 31.8643  28
   0   5  34 27.7034 24.5968  13
   0   5 -34 1.44301 28.2740  24
   0   5 -34 94.0640 41.0628  15
   0   5  35 25.0620 23.6603  28
   0   5 -35-2.46723 22.1526  24
   0   5 -35-8.34711 19.3945  15
   0   6   0 3036.12 312.778  19
   0   6   0 3413.09 336.504   3
   0   6   1 776.601 168.123  19
   0   6  -1 582.639 148.019  19
   0   6  -1 774.083 169.575   3
   0   6   1 590.488 146.643   3
   0   6   2 3148.97 317.986  19
   0   6  -2 2976.61 320.084   3
   0   6   2 3465.98 345.790   3
   0   6  -2 3102.45 323.388  19
   0   6   3 47516.2 1157.68  22
   0   6  -3 45780.2 1259.52   3
   0   6   3 48754.0 1286.33   3
   0   6  -3 48283.8 1272.06  19
   0   6   4 588.296 166.792   3
   0   6   4 622.874 139.538  22
   0   6  -4 762.269 180.781  19
   0   6   5 12269.2 597.662  22
   0   6  -5 12622.1 675.092  19
   0   6   5 12974.4 690.437   3
   0   6   6 1881.24 246.474  22
   0   6   6 1904.69 273.971   3
   0   6  -6 1897.38 271.569  19
   0   6   7 16888.1 734.422  22
   0   6   7 16370.1 805.447   3
   0   6  -7 16984.9 806.725  19
   0   6   8 1237.98 238.944   3
   0   6  -8 1215.34 237.953  19
   0   6   8 1346.56 219.395  22
   0   6  -9 26921.5 1072.23  19
   0   6   9 27171.4 968.743  22
   0   6   9 27964.7 1198.95   1
   0   6 -10 297.578 157.604  19
   0   6  10 274.186 126.821  22
   0   6  10 148.240 127.208   1
   0   6 -11 1367.29 266.401  19
   0   6  11 1789.06 327.188   1
   0   6  11 1314.65 238.414  22
   0   6  12 4416.51 428.688  22
   0   6 -12 4049.92 451.429  19
   0   6  12 4275.49 500.986   1
   0   6  13 1375.03 300.410   1
   0   6 -13 1162.71 265.062  19
   0   6  13 1307.40 255.270  22
   0   6 -14 44443.7 1545.95  19
   0   6  14 46697.0 1743.03   1
   0   6  14 49236.8 1502.31  22
   0   6  15 2867.48 378.268  22
   0   6  15 2983.79 462.047   1
   0   6 -15 2804.28 403.361  19
   0   6  16 2650.27 429.608   1
   0   6  16 2308.31 351.775  22
   0   6 -16 2065.37 366.226  19
   0   6  17 3208.20 424.948  22
   0   6  17 2942.20 475.514   1
   0   6 -17 3282.62 460.537  19
   0   6  18 1077.41 247.291  22
   0   6  18 952.054 277.225   1
   0   6 -18 1349.60 295.030  19
   0   6  19 159.318 101.121  22
   0   6 -19 57.9532 98.7600  19
   0   6  20 8057.06 369.030  28
   0   6  20 7739.51 808.613   1
   0   6  20 7724.50 684.182  22
   0   6 -20 7880.36 721.648  19
   0   6 -20 7722.26 353.951  24
   0   6  21 2389.18 407.514  22
   0   6  21 2175.04 203.662  28
   0   6  21 2428.17 455.038   1
   0   6 -21 1815.36 355.561  19
   0   6 -21 1970.24 184.880  24
   0   6  22 2228.27 380.984  22
   0   6  22 2102.66 201.279  28
   0   6  22 2146.76 427.035   1
   0   6 -22 2054.73 193.742  24
   0   6 -22 2658.52 425.224  19
   0   6  23 18699.9 591.244  28
   0   6 -23 17097.8 556.850  24
   0   6 -24 788.809 103.894  30
   0   6  24 675.112 124.299  28
   0   6 -24 811.912 135.506  24
   0   6 -25 3212.49 209.563  30
   0   6  25 2767.18 232.928  28
   0   6 -25 2892.35 231.337  24
   0   6  26 2512.19 221.609  28
   0   6 -26 2265.86 203.063  24
   0   6 -26 2765.80 193.047  30
   0   6 -27 3139.53 234.591  24
   0   6 -27 3337.50 205.723  30
   0   6  27 3059.80 240.169  28
   0   6  28 176.803 75.7923  28
   0   6 -28 255.973 66.0995  30
   0   6 -28 148.904 72.9435  24
   0   6  29 272.846 84.5837  28
   0   6 -29 354.635 66.4851  30
   0   6 -29 324.579 80.5114  24
   0   6 -30 213.469 54.5081  30
   0   6  30 195.048 73.0531  28
   0   6 -30 136.081 61.4464  24
   0   6  31 80.0628 54.6556  28
   0   6  31 90.3515 52.4071  13
   0   6 -31 126.060 56.4467  24
   0   6 -32 2401.10 163.987  24
   0   6 -32 2314.81 151.764  15
   0   6  32 2492.49 158.124  13
   0   6  32 2464.20 170.673  28
   0   6 -33 65.1826 32.7071  15
   0   6  33 49.4120 39.1095  28
   0   6  33 16.5832 30.3220  13
   0   6 -33 73.9357 41.4873  24
   0   6 -34 478.812 59.3089  24
   0   6  34 445.376 49.6742  13
   0   6 -34 359.750 48.1823  15
   0   6  34 517.887 67.6419  28
   0   7   0 37.6087 76.2471  19
   0   7   0 19.9045 101.267   3
   0   7   1 25554.2 989.842  19
   0   7   1 25085.9 1002.13   3
   0   7  -1 25208.4 1002.54   3
   0   7  -1 24851.3 981.906  19
   0   7   2 2664.21 334.613   3
   0   7  -2 2086.68 286.799  19
   0   7  -2 2573.39 336.172   3
   0   7   3 12836.1 648.633  22
   0   7  -3 12065.2 707.844   3
   0   7  -3 12862.1 722.348  19
   0   7   3 13227.9 732.884   3
   0   7   4 25.5465 76.0951   3
   0   7  -4-21.8394 98.7165   3
   0   7   4-15.5056 96.8852  22
   0   7  -4 244.854 118.619  19
   0   7  -5 9287.90 632.077  19
   0   7  -5 8847.18 632.090   3
   0   7   5 9189.90 631.228   3
   0   7   5 9659.53 565.096  22
   0   7  -6-21.2004 80.7600  19
   0   7   6-4.12459 92.5351   3
   0   7   6-75.5152 71.5455  22
   0   7  -7 49816.5 1518.54  19
   0   7   7 51412.2 1534.76   3
   0   7   7 51390.9 1349.92  22
   0   7   8 84047.5 2016.33   3
   0   7   8 82952.3 1759.77  22
   0   7  -8 80074.7 1956.31  19
   0   7   9 16287.6 793.204  22
   0   7   9 16636.6 983.587   1
   0   7  -9 16584.9 908.125  19
   0   7  10 17627.3 1031.06   1
   0   7  10 17267.0 829.386  22
   0   7 -10 16443.4 923.978  19
   0   7  11 606.970 180.164  22
   0   7 -11 632.431 199.194  19
   0   7  11 523.501 197.193   1
   0   7 -12 1830.46 329.453  19
   0   7  12 1511.04 324.605   1
   0   7  12 1792.20 289.092  22
   0   7 -13 10981.5 803.867  19
   0   7  13 11336.9 728.968  22
   0   7  13 10991.5 864.021   1
   0   7  14 3965.13 439.939  22
   0   7 -14 3605.10 472.790  19
   0   7  14 3654.77 513.773   1
   0   7  15 9014.37 822.837   1
   0   7 -15 8926.39 745.401  19
   0   7  15 8526.42 660.071  22
   0   7  16 1190.31 260.347  22
   0   7  16 1286.26 314.550   1
   0   7 -16 1196.80 273.443  19
   0   7  17 4073.67 482.424  22
   0   7  17 3477.82 535.528   1
   0   7 -17 3866.23 512.806  19
   0   7  18 12783.0 1035.80   1
   0   7 -18 12036.6 904.453  19
   0   7  18 13502.2 877.203  22
   0   7  19 3613.75 253.854  28
   0   7 -19 2914.45 466.193  19
   0   7 -19 3389.49 239.138  24
   0   7  19 2920.79 497.789   1
   0   7 -20 2388.61 423.955  19
   0   7  20 2626.19 220.420  28
   0   7 -20 2666.52 217.706  24
   0   7  20 2368.92 452.226   1
   0   7 -21 1369.07 160.580  24
   0   7 -21 958.680 279.265  19
   0   7  21 1409.16 346.764   1
   0   7  21 1371.05 166.192  28
   0   7  22 1577.58 178.513  28
   0   7 -22 1275.96 157.396  24
   0   7 -23 144.705 65.6571  24
   0   7  23 173.228 75.7908  28
   0   7 -24 5549.86 320.486  24
   0   7  24 5575.41 329.214  28
   0   7  25 131.389 74.9551  28
   0   7 -25 46.2139 56.3397  24
   0   7  26 304.296 84.8961  28
   0   7 -26 451.216 99.7621  24
   0   7 -27 262.111 82.9901  24
   0   7  27 259.046 84.1552  28
   0   7 -28 7504.00 346.204  24
   0   7  28 7273.25 346.702  28
   0   7 -29 1092.07 137.204  24
   0   7  29 1056.73 135.841  28
   0   7  29 1280.06 141.074  13
   0   7  30 717.720 108.091  28
   0   7  30 806.774 107.204  13
   0   7 -30 910.284 116.832  24
   0   7 -31 639.057 80.1959  15
   0   7  31 697.712 102.613  28
   0   7  31 758.821 96.4024  13
   0   7 -31 656.044 93.1486  24
   0   7 -32 3686.18 160.905  15
   0   7 -32 3973.23 194.866  24
   0   7  32 3965.97 183.457  13
   0   7  32 4109.78 204.151  28
   0   7 -33 251.379 37.9390  15
   0   7  33 371.899 53.7484  13
   0   7 -33 325.015 55.9415  24
   0   7  33 423.768 66.0984  28
   0   7  34 83.3924 32.9102  28
   0   8   0 86426.3 2018.94   3
   0   8   0 84768.6 1986.06  19
   0   8   1 23166.0 1048.57   3
   0   8  -1 22901.9 1042.90   3
   0   8  -1 22356.0 1024.06  19
   0   8  -2 334.817 151.942  19
   0   8   2 518.512 156.598  22
   0   8   2 460.886 160.405   3
   0   8  -2 241.199 116.219   3
   0   8  -3 1578.96 290.452   3
   0   8  -3 1290.46 261.135  19
   0   8   3 1418.84 264.909   3
   0   8   3 1344.65 226.174  22
   0   8   4 5329.75 510.417   3
   0   8  -4 5316.88 514.694  19
   0   8   4 6070.43 478.644  22
   0   8  -4 4958.46 500.380   3
   0   8  -5 5206.19 523.584   3
   0   8   5 5732.64 463.994  22
   0   8   5 5757.76 536.694   3
   0   8  -5 5460.16 528.876  19
   0   8   6 22859.4 942.027  22
   0   8  -6 23169.4 1116.16   3
   0   8  -6 23536.6 1110.10  19
   0   8   6 24557.9 1117.37   3
   0   8  -7 19646.6 1030.89  19
   0   8  -7 18085.5 1007.57   3
   0   8   7 20260.9 1028.70   3
   0   8   7 20788.4 917.687  22
   0   8   8 18623.2 1008.41   3
   0   8  -8 15927.8 953.654  19
   0   8   8 17704.3 850.660  22
   0   8  -9 22477.8 1142.72  19
   0   8   9 23786.0 999.818  22
   0   8   9 23175.4 1229.55   1
   0   8 -10 56159.6 1825.79  19
   0   8  10 55686.6 1931.65   1
   0   8  10 59364.3 1594.61  22
   0   8  11 13630.6 977.204   1
   0   8 -11 13269.8 911.768  19
   0   8  11 13533.3 774.388  22
   0   8  12 2885.73 374.090  22
   0   8  12 3097.46 473.837   1
   0   8 -12 2768.48 425.694  19
   0   8 -13 3412.72 481.565  19
   0   8  13 4381.39 463.451  22
   0   8  13 3789.16 529.547   1
   0   8  14 4362.14 587.492   1
   0   8  14 4295.97 460.631  22
   0   8 -14 4236.39 541.417  19
   0   8 -15 3636.61 505.434  19
   0   8  15 4056.91 560.496   1
   0   8 -16 1029.37 274.285  19
   0   8  16 1066.49 295.626   1
   0   8  17 6957.49 768.044   1
   0   8  17 8288.62 373.141  28
   0   8 -17 7298.73 724.126  19
   0   8  17 8204.17 343.959  27
   0   8 -17 7997.37 362.889  24
   0   8 -18 1927.37 186.407  24
   0   8 -18 2353.28 413.665  19
   0   8  18 2008.95 178.309  27
   0   8  18 1938.06 403.770   1
   0   8  18 1856.06 183.787  28
   0   8  19-81.4039 46.2262  27
   0   8  19 29.7951 52.3213  28
   0   8 -19-17.7791 52.3401  24
   0   8  20 4445.36 255.296  27
   0   8  20 3906.52 586.085   1
   0   8  20 4531.19 294.364  28
   0   8 -20 4094.58 276.039  24
   0   8  21 56.6652 64.6076  28
   0   8 -21 22.3526 53.3826  24
   0   8  22 3984.71 278.571  28
   0   8 -22 3723.56 265.842  24
   0   8 -23 6.12308 54.2760  24
   0   8  23-14.3356 59.8167  28
   0   8  24 5264.59 317.699  28
   0   8 -24 5255.51 312.579  24
   0   8 -25 3586.11 253.868  24
   0   8  25 3530.32 257.788  28
   0   8  25 3753.22 262.031  13
   0   8  26 93.1167 66.6648  13
   0   8 -26 156.828 77.6131  24
   0   8  26 96.3685 67.7807  28
   0   8  27 1554.99 162.973  13
   0   8  27 1858.74 182.055  28
   0   8 -27 1566.35 163.831  24
   0   8  28 3480.91 224.825  13
   0   8 -28 3419.88 229.544  24
   0   8  28 3666.70 243.231  28
   0   8  29 149.217 69.2969  13
   0   8 -29 76.0262 53.5352  24
   0   8 -29 156.562 47.5432  15
   0   8  29 108.947 64.9798  28
   0   8  30 939.998 115.141  28
   0   8  30 853.354 101.631  13
   0   8 -30 855.790 106.051  24
   0   8  31 263.177 63.9564  28
   0   8 -31 235.309 59.4275  24
   0   8  31 219.469 54.4621  13
   0   8  32 546.681 73.0389  28
   0   8  32 573.967 67.2399  13
   0   8 -32 537.405 71.1778  24
   0   8 -33 154.333 36.7614  24
   0   8  33 190.954 43.2030  28
   0   9   0-45.9152 104.908   3
   0   9   1 3064.11 365.935  22
   0   9  -1 2468.80 374.748   3
   0   9  -1 2821.29 402.161  19
   0   9   1 2473.94 377.703   3
   0   9   2 482.373 177.691   3
   0   9   2 382.543 149.151  22
   0   9  -2 532.997 179.789   3
   0   9  -2 676.059 211.183  19
   0   9  -3 9276.34 730.699  19
   0   9  -3 8396.37 697.539   3
   0   9   3 8850.51 611.772  22
   0   9   3 9619.81 728.449   3
   0   9   4 90809.2 2242.82   3
   0   9   4 91186.4 1955.73  22
   0   9  -4 85339.1 2215.48  19
   0   9  -4 83148.2 2206.35   3
   0   9  -5 2753.71 427.459  19
   0   9   5 3070.88 366.712  22
   0   9  -5 2982.06 431.473   3
   0   9   5 2498.23 381.985   3
   0   9  -6 3336.82 448.270  19
   0   9   6 3369.39 446.862   3
   0   9  -6 3250.99 450.918   3
   0   9   6 3685.26 401.605  22
   0   9   7 1897.84 336.028   3
   0   9   7 2068.95 303.262  22
   0   9  -7 1549.25 308.395  19
   0   9  -7 1947.32 347.146   3
   0   9  -8 36.3034 90.1282  19
   0   9  -8 349.408 158.663   3
   0   9   8 551.998 186.749   3
   0   9  -9 233.345 151.655   3
   0   9   9 244.234 165.368   1
   0   9  -9-118.395 116.996  19
   0   9 -10 23.4213 81.9298  19
   0   9 -10-18.2818 76.1323   3
   0   9  10 62.1973 81.5814   1
   0   9 -11 1554.66 344.944   3
   0   9  11 1931.03 396.031   1
   0   9 -11 1940.15 370.940  19
   0   9  12 989.418 289.163   1
   0   9 -12 1124.53 290.167  19
   0   9  13 7508.33 778.269   1
   0   9 -13 7880.46 755.412  19
   0   9 -14 627.568 226.545  19
   0   9  14 473.266 202.689   1
   0   9  15 5320.89 295.570  28
   0   9  15 5234.55 286.774  27
   0   9  15 5168.46 665.555   1
   0   9 -15 5151.36 291.857  24
   0   9 -15 4869.54 612.561  19
   0   9  15 5102.01 291.394  13
   0   9 -16 720.571 119.447  24
   0   9  16 1022.60 294.517   1
   0   9 -16 772.667 258.110  19
   0   9  16 618.512 107.185  13
   0   9  16 801.511 128.124  28
   0   9  16 705.077 111.651  27
   0   9 -17 2199.20 431.202  19
   0   9  17 1763.95 174.007  27
   0   9  17 1619.84 373.808   1
   0   9 -17 1857.39 185.920  24
   0   9  17 1881.90 184.514  13
   0   9  17 1834.63 185.324  28
   0   9 -18 267.593 160.083  19
   0   9  18 210.338 64.7491  13
   0   9 -18 305.807 87.3819  24
   0   9  18 139.495 61.0763  27
   0   9  18 58.6995 73.2216   1
   0   9  18 359.425 89.4493  28
   0   9  19 51.8018 52.0991  13
   0   9  19 115.138 68.9193  27
   0   9 -19 91.9348 65.3514  24
   0   9  19 155.381 76.9387  28
   0   9  20-48.3968 50.9633  27
   0   9  20-36.4602 58.5269  13
   0   9  20-42.5170 66.9615  28
   0   9 -20 10.7624 48.8032  24
   0   9  21 4375.93 292.858  28
   0   9  21 4424.53 291.235  13
   0   9  21 4907.24 270.129  27
   0   9 -21 4658.44 302.095  24
   0   9  22 16.1146 53.9211  13
   0   9  22 41.3881 63.5826  28
   0   9 -22 2.20699 50.9779  24
   0   9  22-40.4517 62.7785  27
   0   9 -23 71.5315 62.8768  24
   0   9  23 65.1824 55.6552  28
   0   9  23 114.781 72.6440  13
   0   9  24 354.236 93.0893  28
   0   9  24 428.317 104.051  13
   0   9 -24 430.542 100.519  24
   0   9  25 641.150 113.538  13
   0   9 -25 459.492 96.9834  24
   0   9  25 547.403 110.680  28
   0   9  26 171.576 78.5596  28
   0   9  26 128.648 64.4768  13
   0   9 -26 151.609 71.7611  24
   0   9  27 526.828 96.6370  13
   0   9  27 510.830 105.875  28
   0   9 -27 414.747 90.2422  24
   0   9  28 74.1555 54.6834  13
   0   9  28 105.673 62.0064  28
   0   9 -28 68.6948 53.5737  24
   0   9  29 13.6892 40.3528  13
   0   9 -29 63.2717 47.5537  24
   0   9  29 52.1757 54.2871  28
   0   9 -30 2372.94 155.967  24
   0   9  30 2336.43 149.241  13
   0   9  30 2497.81 162.228  28
   0   9 -31 596.474 73.9968  24
   0   9  31 510.071 71.3638  28
   0   9  31 556.651 67.4697  13
   0   9  32 116.097 31.0845  13
   0   9  32 65.2436 32.1090  28
   0   9 -32 104.147 33.0643  24
   0  10   0 17700.6 1055.77   3
   0  10  -1 2269.91 374.404   3
   0  10   1 2255.90 384.718   3
   0  10  -2 2345.39 385.955   3
   0  10  -2 2530.34 409.367  19
   0  10   2 2557.58 405.830   3
   0  10  -3 244.911 158.179   3
   0  10  -3 277.475 136.891  19
   0  10   3 104.929 106.333   3
   0  10  -4 3121.94 448.526   3
   0  10  -4 3762.01 501.729  19
   0  10   4 3481.98 475.428   3
   0  10  -5 333.362 182.480   3
   0  10  -5 657.359 215.380  19
   0  10   5 267.179 131.540   3
   0  10   6 3552.49 476.697   3
   0  10  -6 3337.65 490.706  19
   0  10  -6 3270.14 474.979   3
   0  10  -7 9364.59 814.008   3
   0  10   7 10124.4 810.059   3
   0  10  -7 9906.59 839.236  19
   0  10  -8 7256.08 727.438  19
   0  10  -8 6690.85 697.659   3
   0  10  -9 5548.17 639.001  19
   0  10   9 5677.17 663.626   1
   0  10  -9 5368.96 637.809   3
   0  10  10 1339.89 338.219   1
   0  10 -10 960.952 276.390   3
   0  10 -10 1014.00 273.880  19
   0  10  11-112.367 113.014   1
   0  10 -11 59.6375 93.4857  19
   0  10 -11 206.545 133.759   3
   0  10 -12 5723.33 302.283  24
   0  10 -12 5485.45 652.280  19
   0  10  12 4770.30 631.565   1
   0  10  12 5586.76 297.664  13
   0  10  12 5523.39 296.193  27
   0  10  12 5491.25 290.427  28
   0  10 -12 5552.66 665.025   3
   0  10  13 929.753 275.469   1
   0  10  13 940.006 131.020  13
   0  10  13 994.989 128.511  28
   0  10  13 1145.79 144.281  27
   0  10 -13 670.562 243.971   3
   0  10 -13 1042.57 136.141  24
   0  10 -13 955.500 283.993  19
   0  10  14 276.089 80.4716  13
   0  10 -14-23.1394 56.8252   3
   0  10 -14-291.925 161.836  19
   0  10  14 410.212 84.9630  28
   0  10 -14 352.117 92.3705  24
   0  10  14 327.779 85.4942  27
   0  10  14-151.564 117.969   1
   0  10 -15 452.508 200.641  19
   0  10  15 355.289 97.4427  13
   0  10  15 551.656 111.158  28
   0  10 -15 497.581 99.4018  24
   0  10  15 507.044 224.308   1
   0  10  15 484.377 107.014  27
   0  10 -15 213.765 152.475   3
   0  10  16 448.858 96.9516  28
   0  10 -16 574.780 117.363  24
   0  10  16 543.331 110.233  13
   0  10  16 421.203 96.8502  27
   0  10 -17 7823.90 382.949  24
   0  10  17 7592.39 375.064  13
   0  10  17 7778.35 377.580  28
   0  10  17 7559.31 355.175  27
   0  10  18 5053.53 288.236  27
   0  10  18 5424.40 318.910  28
   0  10 -18 4956.53 306.823  24
   0  10  18 4703.83 300.361  13
   0  10  19 7166.81 338.401  27
   0  10  19 6687.31 360.742  13
   0  10 -19 7018.69 366.064  24
   0  10  19 7149.23 366.665  28
   0  10 -20 1915.26 195.526  24
   0  10  20 1923.00 196.743  28
   0  10  20 1888.21 197.570  13
   0  10  20 1916.61 176.364  27
   0  10  21 4695.11 297.123  13
   0  10 -21 4155.87 281.829  24
   0  10  21 4659.50 261.016  27
   0  10  21 4589.20 294.845  28
   0  10  22-21.8308 58.8702  27
   0  10 -22-50.7141 60.3230  24
   0  10  22-37.0584 52.7039  13
   0  10  22 74.1757 66.0745  28
   0  10  23 5.21998 53.2916  28
   0  10  23 27.6814 63.2487  13
   0  10 -23 52.1337 65.5802  24
   0  10  23 59.1349 42.4870  27
   0  10  24 1435.83 162.438  28
   0  10 -24 1387.57 157.944  24
   0  10  24 1298.64 153.102  13
   0  10  25 56.5956 61.9265  13
   0  10 -25 14.3169 51.1677  24
   0  10  25 35.4379 54.0879  28
   0  10  26 1084.40 131.160  13
   0  10  26 1072.54 131.502  28
   0  10 -26 1219.58 136.862  24
   0  10 -27 112.164 59.0418  24
   0  10  27 53.8317 47.0431  13
   0  10  27 63.0972 51.5060  28
   0  10  28-21.9895 45.3812  28
   0  10  28 39.0980 40.1046  13
   0  10 -28 41.8909 44.2276  24
   0  10  29 189.072 51.5950  13
   0  10 -29 183.671 53.5923  24
   0  10  29 195.296 54.7581  28
   0  10  30 328.447 54.8552  13
   0  10  30 323.367 58.9977  28
   0  10 -30 337.026 60.7379  24
   0  10  31 52.0902 28.1460  28
   0  10 -31 2.68458 21.7559  24
   0  11   0-493.377 98.1234   3
   0  11  -1 299.111 153.065   3
   0  11   1-11.6167 87.4153   3
   0  11   2 2098.23 378.484   3
   0  11  -2 2106.29 387.096   3
   0  11   3 19.5190 53.5832   3
   0  11  -3-344.317 163.153   3
   0  11   4 4783.24 574.886   3
   0  11  -4 4193.07 548.043  19
   0  11  -4 3994.03 536.319   3
   0  11   5 22.6526 89.2410   3
   0  11  -5 107.111 113.287  19
   0  11  -5 22.9354 43.0243   3
   0  11   6 4578.38 554.669   3
   0  11  -6 4069.73 567.489  19
   0  11  -6 3535.31 533.127   3
   0  11   7 4182.37 537.061   3
   0  11   7 4134.86 253.656  27
   0  11  -7 3678.63 527.062  19
   0  11  -7 3845.23 538.900   3
   0  11   7 4025.40 247.895  13
   0  11   8 220.829 63.4820  13
   0  11  -8 638.407 221.157  19
   0  11  -8 292.105 79.8564  14
   0  11  -8 406.405 182.775   3
   0  11  -8 282.659 70.8230  24
   0  11   8 214.798 73.7838  27
   0  11   8 433.543 194.997   1
   0  11   9 1220.67 322.838   1
   0  11  -9 722.903 255.546   3
   0  11   9 1239.31 147.785  13
   0  11  -9 1457.17 358.128  19
   0  11   9 1108.33 142.477  27
   0  11   9 1038.11 129.256  28
   0  11  -9 1396.24 153.897  24
   0  11   9 1142.07 129.673  18
   0  11  10 5688.51 305.100  13
   0  11 -10 5726.70 306.971  24
   0  11 -10 6238.58 704.302   3
   0  11  10 5976.47 315.047  27
   0  11 -10 5420.37 656.469  19
   0  11  10 5402.79 275.019  18
   0  11  10 5866.60 296.278  28
   0  11  10 5301.28 678.182   1
   0  11  11 269.043 81.0369  28
   0  11  11 159.606 59.4772  13
   0  11  11 70.8262 64.0140  27
   0  11  11 166.392 124.713   1
   0  11 -11 142.475 68.8985  24
   0  11 -12 798.452 124.604  24
   0  11  12 832.259 122.150  28
   0  11  12 723.893 118.500  27
   0  11  12 904.601 134.254  13
   0  11 -12 325.830 163.730  19
   0  11  12 669.175 236.649   1
   0  11 -13 3528.55 525.297   3
   0  11 -13 3590.50 256.835  24
   0  11  13 3036.10 230.862  13
   0  11  13 3358.05 236.997  28
   0  11  13 3360.37 244.492  27
   0  11  14 2838.03 224.714  28
   0  11  14 2869.20 229.385  13
   0  11 -14 2376.60 210.222  24
   0  11  14 2614.94 216.359  27
   0  11  15 4897.31 293.975  28
   0  11 -15 4713.05 298.248  24
   0  11  15 4925.22 295.397  27
   0  11  15 4747.75 296.650  13
   0  11  16 4532.73 293.985  13
   0  11  16 4843.03 290.087  27
   0  11 -16 4348.31 288.589  24
   0  11  16 4385.59 280.537  28
   0  11 -17 2.97806 52.5986  24
   0  11  17 23.7212 61.5897  13
   0  11  17 39.0819 62.1991  28
   0  11  17 14.0458 60.7868  27
   0  11  18 266.910 92.4799  13
   0  11 -18 251.501 83.6950  24
   0  11  18 152.856 63.0707  27
   0  11  18 249.792 84.6409  28
   0  11  19 336.098 99.4702  13
   0  11  19 273.000 82.4981  28
   0  11  19 88.3394 62.8455  27
   0  11 -19 224.808 77.0166  24
   0  11  20 923.453 138.617  28
   0  11 -20 828.171 131.288  24
   0  11  20 804.184 138.012  13
   0  11  20 662.654 109.677  27
   0  11  21 1254.80 156.050  13
   0  11  21 1477.63 163.542  28
   0  11 -21 1435.70 169.719  24
   0  11  21 1475.51 149.810  27
   0  11  22 1504.25 168.841  13
   0  11 -22 1557.07 168.361  24
   0  11  22 1528.20 166.580  28
   0  11  22 1599.57 146.104  27
   0  11  23 904.308 128.255  13
   0  11  23 986.680 110.486  27
   0  11  23 989.008 134.971  28
   0  11 -23 860.345 125.006  24
   0  11  24 4705.84 264.617  13
   0  11  24 4621.36 209.704  27
   0  11 -24 4779.62 271.619  24
   0  11  24 4593.78 261.075  28
   0  11  25 1590.14 152.371  13
   0  11  25 1573.41 151.689  28
   0  11 -25 1651.63 156.768  24
   0  11  26 133.239 62.7300  28
   0  11  26 139.996 60.1888  13
   0  11 -26 122.274 62.8378  24
   0  11  26 64.1848 33.8700  18
   0  11  27 2265.28 154.940  13
   0  11  27 2281.32 156.807  28
   0  11 -27 2312.26 160.660  24
   0  11  28 2169.85 139.454  28
   0  11 -28 2444.29 152.131  24
   0  11  28 2238.20 139.142  13
   0  11  29 1857.94 114.652  28
   0  11 -29 1970.41 120.985  24
   0  12   0 7905.45 338.198  27
   0  12   0 7846.57 345.002  14
   0  12   0 7909.51 332.979  18
   0  12   1 1766.32 164.494  27
   0  12  -1 1855.78 366.760   3
   0  12  -1 1837.10 167.953  27
   0  12  -1 1606.60 153.336  18
   0  12   1 1937.00 376.858   3
   0  12   1 1626.60 151.731  18
   0  12  -1 1701.43 163.234  14
   0  12   2 3111.76 208.596  18
   0  12   2 3416.98 228.647  27
   0  12   2 3313.09 484.918   3
   0  12  -2 3259.83 212.497  27
   0  12  -2 3521.78 231.964  14
   0  12  -2 3690.82 517.254   3
   0  12   3 294.828 158.361   3
   0  12   3 206.055 64.3108  18
   0  12   3 323.279 81.6467  27
   0  12  -3 67.7715 76.0407   3
   0  12  -3 272.684 71.9556  14
   0  12  -3 253.789 54.8028  27
   0  12  -4-53.9688 54.4918  14
   0  12   4-149.285 134.669   3
   0  12   4-38.6584 41.0750  18
   0  12   4 29.8885 59.2183  27
   0  12   5 41.9306 48.2149  18
   0  12  -5 115.382 59.1690  14
   0  12  -6 1346.32 325.379   3
   0  12   6 1517.39 163.128  27
   0  12   6 1945.25 167.481  18
   0  12  -6 1913.25 175.936  14
   0  12   7 4282.88 605.377   1
   0  12  -7 3177.34 233.629  24
   0  12  -7 3007.57 485.500   3
   0  12  -7 3811.27 575.791  19
   0  12  -7 3478.69 233.275  14
   0  12   7 3343.29 237.523  27
   0  12   7 3164.52 215.526  28
   0  12   7 3317.68 219.325  18
   0  12  -8 4769.64 619.545   3
   0  12  -8 5068.82 656.534  19
   0  12   8 5014.24 273.404  28
   0  12  -8 5085.25 295.407  24
   0  12   8 4788.39 262.658  18
   0  12   8 4787.46 283.430  27
   0  12   8 5205.83 654.836   1
   0  12  -9 965.237 134.984  24
   0  12   9 779.809 118.117  27
   0  12   9 961.588 119.664  18
   0  12   9 1013.37 131.115  28
   0  12   9 920.057 132.349  13
   0  12  10 3257.11 229.453  28
   0  12  10 2942.80 229.907  27
   0  12  10 3203.16 218.865  18
   0  12 -10 3169.93 238.879  24
   0  12  10 3067.76 233.351  13
   0  12  11 2508.16 193.991  18
   0  12  11 2707.99 208.528  28
   0  12  11 2454.17 213.280  27
   0  12  11 2459.60 212.295  13
   0  12 -11 2409.24 212.213  24
   0  12  12 1528.75 170.576  13
   0  12  12 1270.70 139.371  18
   0  12  12 1567.11 163.899  28
   0  12 -12 1493.62 171.766  24
   0  12  12 1395.79 161.617  27
   0  12 -13 591.574 112.627  24
   0  12  13 739.256 119.788  28
   0  12  13 649.051 115.410  13
   0  12  13 526.109 92.3352  18
   0  12  13 561.365 106.307  27
   0  12  14-26.5599 61.4580  13
   0  12  14 11.9627 44.6381  28
   0  12  14-23.8407 45.6129  18
   0  12  14-102.765 85.4020  27
   0  12 -14 89.8436 61.8567  24
   0  12  15 2624.93 213.703  28
   0  12  15 2462.05 211.940  27
   0  12 -15 2239.26 207.479  24
   0  12  15 2671.19 200.012  18
   0  12  15 2438.36 215.073  13
   0  12  16 1377.00 165.043  13
   0  12  16 1272.47 154.592  27
   0  12 -16 1419.87 169.494  24
   0  12  16 1449.20 162.597  28
   0  12  16 1412.78 146.672  18
   0  12  17 517.808 99.1576  27
   0  12  17 515.397 105.996  13
   0  12 -17 525.587 110.114  24
   0  12  17 482.592 100.450  28
   0  12  17 453.823 89.6935  18
   0  12  18 191.736 70.0869  13
   0  12  18 220.619 62.1671  18
   0  12  18 264.454 76.4546  28
   0  12 -18 268.245 86.3082  24
   0  12  18 349.765 92.1595  27
   0  12  19 60.3440 66.8003  13
   0  12  19 98.4622 54.8466  28
   0  12  19 95.2118 47.4986  18
   0  12  19 159.244 71.2062  27
   0  12 -19 153.966 73.7011  24
   0  12 -20 3694.82 251.591  24
   0  12  20 3369.11 239.196  13
   0  12  20 3426.55 208.758  18
   0  12  20 3591.55 239.714  28
   0  12  20 3536.99 226.100  27
   0  12 -21 121.620 76.1637  24
   0  12  21 131.787 57.2865  27
   0  12  21 72.0669 68.9210  13
   0  12  21 6.85760 46.3332  28
   0  12  21 23.9908 36.9119  18
   0  12  22 1663.62 166.955  13
   0  12  22 1761.27 135.412  18
   0  12  22 1602.70 154.572  28
   0  12 -22 1725.05 167.633  24
   0  12  22 1607.95 138.509  27
   0  12 -23 2281.62 183.781  24
   0  12  23 2164.56 145.049  27
   0  12  23 2171.71 140.250  18
   0  12  23 2051.42 166.904  28
   0  12  23 2196.92 179.260  13
   0  12 -24 1126.56 128.596  24
   0  12  24 1144.35 127.051  13
   0  12  24 926.009 87.3007  27
   0  12  24 1160.74 120.570  28
   0  12  25 868.368 102.894  13
   0  12 -25 835.743 104.038  24
   0  12  25 752.715 95.6959  28
   0  12 -26 457.869 76.9257  24
   0  12  26 417.550 69.7280  28
   0  12 -27 149.944 47.8064  24
   0  12  27 103.862 39.2465  28
   0  12  28 7.42021 21.6269  28
   0  12 -28 42.7887 29.2656  24
   0  13   0 85.9022 59.1481  14
   0  13   0 106.494 59.5532  27
   0  13   1 15133.9 487.529  27
   0  13   1 15097.2 471.482  18
   0  13  -1 14354.8 482.583  14
   0  13  -1 14978.8 476.129  27
   0  13   1 14678.3 489.660  14
   0  13   2 37.5057 70.5110  14
   0  13  -2 73.3393 60.7335  27
   0  13   2 10.3280 55.7185  18
   0  13  -2 88.3079 68.1604  14
   0  13   2 204.981 73.2436  27
   0  13   3 93.7073 50.4433  18
   0  13  -3 91.7382 63.9924  14
   0  13  -3 127.047 59.4650  27
   0  13   3 88.3180 61.4234  27
   0  13   4 3791.62 256.073  27
   0  13  -4 3637.31 246.259  14
   0  13   4 3592.11 230.547  18
   0  13   5 24931.9 602.783  18
   0  13   5 24122.9 638.248  27
   0  13  -5 24550.6 626.152  14
   0  13  -5 23690.2 630.221  24
   0  13   6 2586.66 198.643  18
   0  13  -6 2751.21 221.949  24
   0  13  -6 3038.25 225.047  14
   0  13   6 2926.84 230.143  27
   0  13   7 4508.66 283.430  27
   0  13   7 4647.66 261.376  18
   0  13  -7 4423.53 278.040  24
   0  13  -8 58.5750 62.0059  24
   0  13   8 3.11139 46.6727  18
   0  13   8 93.4982 53.5541  28
   0  13   8 110.612 74.1764  27
   0  13   9 7065.18 326.169  28
   0  13  -9 6497.87 341.961  24
   0  13   9 6902.60 350.161  27
   0  13   9 7251.84 326.046  18
   0  13  10 675.516 106.877  18
   0  13 -10 664.004 123.029  24
   0  13  10 696.034 115.086  28
   0  13  10 709.164 122.251  27
   0  13  11 1585.14 158.833  28
   0  13  11 1715.16 178.099  27
   0  13 -11 1350.85 160.576  24
   0  13  11 1797.52 163.010  18
   0  13  12 45.3945 42.5260  18
   0  13  12 66.3434 46.2599  28
   0  13 -12 34.9425 52.0629  24
   0  13  13 127.618 52.0647  18
   0  13 -13 95.7338 59.0358  24
   0  13  13 168.615 73.5303  28
   0  13  13 237.760 87.5329  27
   0  13 -14 2740.40 224.828  24
   0  13  14 2859.42 213.641  28
   0  13  14 2804.14 222.348  27
   0  13  14 2806.36 197.010  18
   0  13  15 2937.35 228.875  13
   0  13 -15 2989.36 233.320  24
   0  13  15 3182.32 234.688  27
   0  13  15 2887.88 195.830  18
   0  13  15 3087.29 221.195  28
   0  13  16 147.456 65.5229  28
   0  13  16 82.6257 47.3906  18
   0  13  16 206.540 80.5894  27
   0  13 -16 197.567 70.8046  24
   0  13  16 133.481 70.3522  13
   0  13  17 41.2692 37.4917  18
   0  13 -17-4.12204 53.8000  24
   0  13  17 11.6455 56.6226  13
   0  13  17 43.7918 54.9496  27
   0  13  17-13.2886 45.3228  28
   0  13 -18-16.3117 56.8459  24
   0  13  18-52.9901 64.5956  13
   0  13  18 64.6126 38.8232  18
   0  13  18-45.6198 58.7208  28
   0  13  18 142.487 66.5952  27
   0  13  19 188.512 66.4879  28
   0  13  19 168.026 71.1115  13
   0  13  19 165.881 55.7809  18
   0  13  19 179.540 61.5921  27
   0  13 -19 178.761 74.3353  24
   0  13 -20 46.8689 58.4599  24
   0  13  20 150.460 54.1703  27
   0  13  20 137.343 59.2211  28
   0  13  21 287.142 69.4497  28
   0  13 -21 268.038 74.0392  24
   0  13  21 261.768 61.8142  27
   0  13  22 514.516 83.8608  28
   0  13 -22 616.805 95.0039  24
   0  13  22 563.470 77.1776  27
   0  13  23-22.8166 28.3087  27
   0  13 -23 43.0531 47.8421  24
   0  13  23-3.48487 34.5232  28
   0  13  24 7.27042 34.5570  28
   0  13  24-13.0442 20.4297  27
   0  13 -24 52.3516 44.4941  24
   0  13 -25 191.209 51.1459  24
   0  13  25 234.054 47.4108  28
   0  13 -26 79.1555 33.5677  24
   0  13  26 107.157 29.0773  28
   0  14   0 1191.60 145.736  14
   0  14   0 1208.38 142.091  27
   0  14   1 2034.35 189.287  14
   0  14  -1 2053.69 180.042  27
   0  14   1 2139.33 190.482  27
   0  14  -1 2192.04 194.595  14
   0  14   2 306.348 94.4660  14
   0  14  -2 248.624 68.8998  27
   0  14   2 376.295 92.5438  27
   0  14  -2 331.021 92.7261  14
   0  14   3 2838.79 223.153  27
   0  14   3 2454.37 208.972  14
   0  14  -3 2736.20 213.444  14
   0  14  -3 2727.11 198.393  27
   0  14   4 480.874 100.109  14
   0  14  -4 449.659 108.470  24
   0  14  -4 509.836 103.672  14
   0  14   4 579.604 112.717  27
   0  14   4 373.910 80.2262  18
   0  14  -5 11913.2 448.343  24
   0  14   5 13355.1 434.909  18
   0  14   5 11884.5 448.191  14
   0  14   5 12257.4 455.238  27
   0  14   6 221.974 85.3794  27
   0  14   6 90.3041 51.1939  18
   0  14  -6 188.936 79.3633  24
   0  14   7 721.936 124.216  27
   0  14   7 1005.26 127.919  10
   0  14  -7 668.990 120.858  24
   0  14   7 698.458 105.079  18
   0  14   8 2535.83 213.253  27
   0  14  -8 2238.16 200.457  24
   0  14   8 2740.03 194.960  18
   0  14   9 140.080 57.3541  18
   0  14   9 127.348 61.2488  28
   0  14   9 192.026 79.7422  27
   0  14  -9 82.8403 68.0072  24
   0  14 -10 11494.5 441.711  24
   0  14  10 12622.8 411.969  28
   0  14  10 12068.4 452.637  27
   0  14  10 12662.8 404.418  18
   0  14  11 18.7194 44.9124  28
   0  14 -11 42.8917 56.2877  24
   0  14  11 121.641 76.6155  27
   0  14  11 67.0288 60.2781  18
   0  14 -12 2383.21 203.411  24
   0  14  12 2594.19 179.734  18
   0  14  12 2704.58 217.909  27
   0  14  12 2608.88 188.615  28
   0  14 -13 61.2202 54.7954  24
   0  14  13 27.2210 41.7937  28
   0  14  13 58.5394 65.4035  27
   0  14  13-11.5599 36.2810  18
   0  14  14 1742.85 169.787  27
   0  14 -14 1532.80 163.270  24
   0  14  14 1457.68 145.036  28
   0  14  15 201.789 73.8044  28
   0  14 -15 109.875 62.1122  24
   0  14  15 240.567 77.6462  27
   0  14  16 67.9473 58.8901  27
   0  14 -16 22.2245 55.0365  24
   0  14  16 24.2057 43.0306  28
   0  14 -17 834.700 119.365  24
   0  14  17 806.302 111.056  27
   0  14  17 813.315 102.991  28
   0  14  18 1111.72 121.236  27
   0  14  18 1097.48 114.175  28
   0  14 -18 1224.31 136.151  24
   0  14 -18 1224.50 108.001  10
   0  14 -19 1759.56 154.012  24
   0  14  19 1592.52 131.527  28
   0  14  19 1752.71 142.214  27
   0  14  20-8.66710 33.3714  27
   0  14  20 42.7853 38.9928  28
   0  14 -20 22.1745 43.4264  24
   0  14 -21 892.301 102.980  24
   0  14  21 653.233 78.5827  28
   0  14  21 806.874 83.6765  27
   0  14  22 933.619 84.0010  28
   0  14 -22 1128.30 106.499  24
   0  14  22 913.999 77.9575  27
   0  14  23 1782.81 101.599  28
   0  14 -23 2223.48 134.641  24
   0  14 -24 640.794 68.6967  24
   0  15   0 37.1700 41.8203  27
   0  15   0-11.8029 54.8260  14
   0  15   1 2963.30 211.385  27
   0  15   1 2986.47 218.336  14
   0  15  -1 3013.57 218.897  24
   0  15  -1 2917.34 213.245  14
   0  15  -1 3081.62 211.714  27
   0  15  -2 7498.54 339.561  14
   0  15  -2 7740.71 324.179  27
   0  15   2 6723.67 325.037  14
   0  15  -2 6836.34 327.906  24
   0  15   2 7148.69 329.444  27
   0  15  -3 1022.75 136.949  24
   0  15  -3 1259.59 130.999  27
   0  15   3 1069.25 135.327  27
   0  15   3 1104.58 139.170  14
   0  15  -3 1007.66 128.151  14
   0  15  -4 1095.99 138.307  24
   0  15   4 1108.31 136.424  27
   0  15   4 980.825 130.419  14
   0  15   5 557.908 102.058  27
   0  15   5 699.673 108.096  10
   0  15  -5 528.892 101.941  24
   0  15   5 499.427 99.1318  14
   0  15   6 588.777 105.848  14
   0  15  -6 664.252 111.800  24
   0  15   6 790.092 110.930  10
   0  15   6 660.403 108.961  27
   0  15  -7 4448.04 265.321  24
   0  15   7 4512.03 264.601  14
   0  15   7 4681.15 246.158  10
   0  15   7 4792.77 278.033  27
   0  15   8 2743.85 212.091  14
   0  15  -8 2617.61 206.455  24
   0  15   8 2824.82 215.999  27
   0  15   9 1030.37 131.103  27
   0  15   9 931.385 127.229  14
   0  15  -9 858.616 124.402  24
   0  15  10 2099.51 184.942  14
   0  15 -10 1994.04 178.197  24
   0  15  10 2159.00 189.739  27
   0  15  11 99.0593 64.3500  27
   0  15 -11-1.35145 49.7036  24
   0  15 -12 90.6908 59.6307  24
   0  15  12 10.7071 50.8565  27
   0  15 -13 743.281 109.569  24
   0  15  13 899.759 100.532  28
   0  15  13 827.108 115.502  27
   0  15  14-7.33660 30.4716  28
   0  15  14 70.1668 55.7099  27
   0  15 -14 56.0137 45.0465  24
   0  15  15 788.281 88.7770  28
   0  15  15 728.205 103.621  27
   0  15 -15 724.020 106.785  24
   0  15 -16 168.079 64.4737  24
   0  15 -16 18.9062 31.6552  10
   0  15  16 63.6683 37.1027  28
   0  15  16 103.325 52.3969  27
   0  15 -17 1417.21 107.518  10
   0  15  17 1344.45 123.298  27
   0  15 -17 1499.24 135.293  24
   0  15  17 1392.36 106.564  28
   0  15 -18 327.147 68.4071  24
   0  15  18 340.146 64.3582  27
   0  15  18 457.828 60.1774  28
   0  15  19 878.125 90.5801  27
   0  15 -19 857.817 95.0783  24
   0  15  19 848.384 72.6559  28
   0  15  20 33.5001 26.9554  27
   0  15  20 32.1043 33.4198  14
   0  15 -20-1.29594 30.8548  24
   0  15 -21 93.4622 36.0706  24
   0  15  21 95.3363 27.3380  27
   0  15  21 164.931 41.5593  14
   0  16   0 254.716 72.0140  24
   0  16   0 178.440 57.7929  14
   0  16   0 189.433 63.9613  27
   0  16  -1 20.4378 39.0857  24
   0  16   1 15.0002 36.5469  27
   0  16   1-15.2105 35.4946  14
   0  16   1-7.06492 43.9461  10
   0  16   1 2.44825 38.6932  24
   0  16  -1 24.6389 32.7648  27
   0  16   2 504.860 88.7539  24
   0  16   2 404.975 81.0877  27
   0  16  -2 510.303 89.7507  24
   0  16   2 470.411 90.1540  10
   0  16   2 441.324 85.4764  14
   0  16  -2 498.174 78.0337  27
   0  16  -3 362.982 81.8059  24
   0  16   3 470.899 86.7405  24
   0  16   3 347.342 75.6481  14
   0  16   3 316.975 72.3199  10
   0  16   3 298.136 69.6251  27
   0  16   4 384.365 78.8201  27
   0  16   4 440.935 82.9256  10
   0  16   4 420.958 84.1705  14
   0  16  -4 428.069 84.0332  24
   0  16   5 23.9893 43.0735  14
   0  16  -5 47.3630 51.7960  24
   0  16   5-39.4459 38.2238  10
   0  16   5-1.41284 43.3955  27
   0  16   6 539.246 82.3249  10
   0  16   6 435.267 85.3126  27
   0  16  -6 414.116 82.5782  24
   0  16   6 386.566 79.0293  14
   0  16  -7 177.798 62.1617  24
   0  16   7 70.0564 50.0568  14
   0  16   7 144.715 58.0001  27
   0  16   8 166.983 59.9514  14
   0  16  -8 140.090 58.5762  24
   0  16   8 119.691 46.0468  27
   0  16   9 2.70022 46.1243  27
   0  16   9 90.6633 53.2896  14
   0  16  -9 46.2442 40.4958  24
   0  16 -10 1040.34 119.447  24
   0  16  10 1016.64 116.939  27
   0  16  10 1098.08 119.089  14
   0  16  11 28.7718 46.5230  27
   0  16 -11-5.76214 41.3390  24
   0  16  11 29.8966 38.1674  14
   0  16  12 175.390 55.9469  14
   0  16 -12 196.733 57.4830  10
   0  16 -12 171.667 59.1823  24
   0  16  12 172.007 57.7888  27
   0  16 -13 569.531 83.3391  10
   0  16 -13 613.160 89.5837  24
   0  16  13 560.779 84.0722  27
   0  16  13 561.874 82.3966  14
   0  16  14 739.114 89.9645  14
   0  16  14 620.164 86.8219  27
   0  16 -14 703.872 91.1062  24
   0  16 -14 580.002 76.2505  10
   0  16  15 1455.97 118.589  14
   0  16 -15 1306.00 100.621  10
   0  16 -15 1520.97 122.766  24
   0  16  15 1420.73 118.984  27
   0  16 -16 107.452 44.6411  24
   0  16 -16 122.232 32.4460  10
   0  16  16 43.4277 37.0903  14
   0  16  16 32.6453 31.0384  27
   0  16  17 134.955 43.2729  14
   0  16 -17 114.914 39.7242  24
   0  16  17 110.137 38.7723  27
   0  16  18 28.5656 24.5690  14
   0  16 -18 54.0368 30.4757  24
   0  16  18 49.4592 28.6833  27
   0  17   0-7.64534 37.1288  24
   0  17   0-19.6318 30.1675  27
   0  17   0-11.9884 35.9064  10
   0  17  -1 332.437 53.8415  27
   0  17  -1 417.904 77.4399  10
   0  17   1 431.208 74.1243  24
   0  17  -1 322.028 62.8786  24
   0  17   1 359.480 72.2608  10
   0  17   1 359.286 62.3301  27
   0  17   2 88.2983 40.4715  24
   0  17  -2 87.5725 45.7982  10
   0  17  -2 55.2135 38.8980  24
   0  17   2 54.4115 32.6239  10
   0  17   2 59.1261 38.7281  27
   0  17  -3 350.679 74.7386  10
   0  17   3 335.800 65.9283  10
   0  17  -3 379.938 71.0606  24
   0  17   3 419.277 69.5560  24
   0  17   3 337.464 61.1318  27
   0  17  -4 25.8501 33.5650  24
   0  17   4 65.3877 39.0272  10
   0  17   4 95.1997 46.5224  24
   0  17   4 46.5750 33.3630  14
   0  17  -4 57.4158 44.3508  10
   0  17   4 52.0673 36.6916  27
   0  17  -5-3.38831 32.4611  24
   0  17  -5 42.1167 45.8630  10
   0  17   5-0.11705 26.7407  10
   0  17   5 10.6234 31.9042  27
   0  17   5-8.92493 32.9226  14
   0  17   5 91.8123 38.2470  24
   0  17  -6 77.3563 51.1035  10
   0  17   6 174.497 46.2320  24
   0  17   6 129.207 46.0426  27
   0  17   6 198.787 53.5033  14
   0  17  -6 138.134 46.2949  24
   0  17  -7 883.536 105.337  10
   0  17   7 878.257 95.2045  14
   0  17  -7 962.886 101.022  24
   0  17   7 835.832 96.7271  27
   0  17   7 987.631 89.8336  24
   0  17  -8 37.6789 39.9707  24
   0  17   8-13.6030 33.6793  14
   0  17  -8 80.3297 45.7473  10
   0  17   8 43.7836 36.9730  27
   0  17   8 56.0080 32.7832  24
   0  17  -9-30.9927 36.0570  24
   0  17   9 51.9009 40.6747  14
   0  17   9-22.9649 31.9673  27
   0  17  -9-17.0232 35.1778  10
   0  17  10 112.506 42.4457  14
   0  17 -10 144.076 47.0041  10
   0  17  10 78.5688 39.8143  27
   0  17 -10 110.702 40.2935  24
   0  17 -11 31.8246 34.2380  24
   0  17  11 137.428 43.8512  14
   0  17 -11 35.1496 31.6093  10
   0  17  11 73.7496 36.7453  27
   0  17  12 60.1198 34.3258  14
   0  17 -12 8.73177 27.9857  24
   0  17  12-21.2866 30.2423  27
   0  17 -12-3.82544 26.6273  10
   0  17  13 286.378 49.6769  14
   0  17  13 317.991 55.1615  27
   0  17 -13 193.984 43.7965  24
   0  17 -13 237.580 41.5664  10
   0  17 -14 100.471 26.3562  10
   0  17  14 64.0185 30.9901  14
   0  17  14 92.9444 33.9643  27
   0  17 -14 55.2927 27.9516  24
   0  18   0-43.0458 30.7627  10
   0  18   0 9.35027 20.3594  24
   0  18   1 10.5717 22.1576  10
   0  18  -1 45.9751 30.7427  10
   0  18  -1-41.7057 28.9265  24
   0  18   1-2.79937 21.3043  24
   0  18   2 31.3239 22.0542  24
   0  18   2-1.22136 20.2158  10
   0  18  -2-7.59852 21.7913  24
   0  18  -2 47.9476 32.2838  10
   0  18  -3 401.429 60.5080  10
   0  18   3 275.775 40.9158  27
   0  18  -3 357.619 51.2494  24
   0  18   3 316.845 42.4802  24
   0  18   3 287.269 40.7344  10
   0  18  -4 42.6812 31.8969  10
   0  18   4 23.7213 21.2617  27
   0  18  -4 29.7812 24.1068  24
   0  18  -5 278.869 49.7659  10
   0  18  -5 225.578 41.7610  24
   0  18   5 217.280 40.2662  27
   0  18  -6 11.1205 26.1759  10
   0  18  -6-4.59058 22.1984  24
   0  18   6 7.59377 23.9293  27
   0  18  -7 16.3361 19.8250  24
   0  18   7 9.32782 20.4103  27
   0  18  -7-42.4895 25.8013  10
   0  18  -8 29.7475 19.5536  24
   0  18   8 56.5298 26.4050  27
   0  18  -8 44.5010 25.8515  10
  -1 -18   6 61.1637 30.4741  25
   1 -18  -6 0.31279 24.6183  25
   1 -18  -5 254.604 46.6386  25
  -1 -18   5 329.778 49.4969  25
  -1 -18   4-30.0745 26.4097  25
   1 -18  -4-23.0536 30.4347  25
   1 -18  -3-16.5640 32.4656  25
  -1 -18   3 17.4004 23.9959  25
   1 -18  -3 16.6457 25.0022  16
  -1 -18   2 7.93573 22.4440  26
   1 -18  -2-44.3320 34.4549  25
  -1 -18   2 44.5094 30.3389  25
   1 -18  -2-2.96031 21.7218  16
   1 -18  -1 101.171 31.0843  16
  -1 -18   1 145.699 36.1773  25
  -1 -18   1 118.937 36.4217  26
   1 -18  -1 51.8176 27.9301  25
   1 -18   0 29.4110 22.6549  16
  -1 -18   0-16.4474 25.6612  26
  -1 -18   0-10.2052 25.4178  25
   1 -18   0 3.94084 27.9088  25
  -1 -18  -1 135.600 30.9354  25
   1 -18   1 228.237 45.2730  25
   1 -18   1 187.123 36.8671  16
  -1 -18  -1 193.709 43.8963  26
   1 -18   2 291.412 50.7086  25
  -1 -18  -2 360.261 55.3779  26
   1 -18   2 360.943 47.9666  16
  -1 -18  -3 256.478 49.1189  26
   1 -18   3 196.658 38.0892  16
   1 -18   3 233.935 44.5014  25
   1 -18   4 1.03849 25.0560  25
  -1 -18  -4-8.34355 24.9184  26
   1 -18   4 19.0150 23.2507  16
   1 -18   5 90.8459 27.3209  16
  -1 -18  -5 76.5156 33.4392  26
   1 -18   5 92.9114 30.7449  25
   1 -17 -13 55.3215 24.6446  26
   1 -17 -13 64.9791 26.3101  25
   1 -17 -12 91.0102 30.7724  25
   1 -17 -12 65.0157 27.8286  26
   1 -17 -11 2.59826 23.8475  26
   1 -17 -11 1.35775 25.1244  25
   1 -17 -10 71.3768 35.8201  25
  -1 -17  10 78.7714 33.1295  25
   1 -17 -10 101.048 32.6696  26
   1 -17  -9 170.947 39.6414  26
   1 -17  -9 160.798 45.8071  25
  -1 -17   9 150.231 49.0629  25
   1 -17  -8 41.0020 37.1719  25
  -1 -17   8-9.62313 37.4307  25
   1 -17  -8-26.6813 29.4292  26
  -1 -17   7 279.957 61.0429  25
   1 -17  -7 332.540 53.4546  26
   1 -17  -7 388.717 67.1533  25
  -1 -17   7 376.009 50.3156  29
  -1 -17   6 29.8509 43.5695  25
   1 -17  -6-24.8889 35.2746  25
  -1 -17   6 18.9378 27.3795  29
  -1 -17   6 50.6336 35.9460  26
   1 -17  -6-16.3114 29.4594  26
  -1 -17   5 605.534 81.3890  26
  -1 -17   5 633.665 88.0363  25
   1 -17  -5 792.534 95.3069  25
  -1 -17   5 778.300 78.1637  29
   1 -17  -5 649.732 70.9625  26
  -1 -17   4 899.661 99.6789  26
  -1 -17   4 890.160 86.1657  29
   1 -17  -4 852.372 92.9792  16
  -1 -17   4 927.488 104.344  25
   1 -17  -4 882.708 100.928  25
  -1 -17   3 979.284 107.096  26
  -1 -17   3 1035.49 109.358  25
  -1 -17   3 1033.99 93.2046  29
   1 -17  -3 1090.53 105.187  16
   1 -17  -3 981.923 108.408  25
  -1 -17   2 135.251 51.5865  25
   1 -17  -2 159.488 53.2587  25
  -1 -17   2 157.813 54.7922  26
   1 -17  -2 139.804 52.3283  16
  -1 -17   2 153.773 43.8362  29
   1 -17  -1 6.85251 35.1077  16
  -1 -17   1 21.9098 38.5312  26
  -1 -17   1 10.9292 35.1984  25
  -1 -17   1-22.2268 35.8233  29
   1 -17  -1 33.9162 44.4467  25
   1 -17   0 21.6233 38.0217  16
  -1 -17   0-3.57010 35.3500  29
  -1 -17   0-57.5974 42.5883  26
   1 -17   0-41.2291 44.5998  25
  -1 -17   0 26.0835 40.8998  25
   1 -17   1 340.874 69.0801  25
   1 -17   1 434.220 73.6723  16
  -1 -17  -1 343.120 61.5666  29
  -1 -17  -1 368.418 67.7381  25
  -1 -17  -1 352.055 72.4084  26
  -1 -17  -2 39.3589 38.1744  29
  -1 -17  -2 78.2187 43.0984  25
   1 -17   2 36.9787 41.5694  16
  -1 -17  -2 49.4926 47.9577  26
   1 -17   2 56.3379 41.6056  25
  -1 -17  -3 2.64372 33.5217  25
  -1 -17  -3-2.88839 32.6308  29
   1 -17   3-47.6936 46.8023  25
  -1 -17  -3-21.6528 40.7777  26
   1 -17   3-16.7522 37.0050  16
  -1 -17  -4 175.831 56.0113  26
  -1 -17  -4 100.340 39.7668  29
   1 -17   4 126.431 47.3491  16
   1 -17   4 66.2523 42.0653  25
  -1 -17  -4 117.598 38.2332  25
   1 -17   5 42.1675 38.1954  25
  -1 -17  -5-49.8050 40.8067  29
  -1 -17  -5-42.7327 26.4633  25
   1 -17   5-16.0683 40.2798  16
  -1 -17  -5-44.5966 38.4199  26
  -1 -17  -6 90.5200 48.4620  26
  -1 -17  -6 33.4070 33.4532  29
   1 -17   6 110.494 42.8267  25
  -1 -17  -6 184.714 44.0205  25
   1 -17   6 19.9426 34.9495  16
  -1 -17  -7 671.928 88.7194  26
  -1 -17  -7 577.545 73.4628  29
   1 -17   7 567.464 76.4477  25
   1 -17   7 614.315 78.3314  16
  -1 -17  -8 22.1515 30.6660  29
  -1 -17  -8 18.3143 36.4576  26
   1 -17   8-6.25995 28.5355  25
   1 -17   8-0.44125 33.4382  16
  -1 -17  -9 117.217 39.4764  29
   1 -17   9 113.098 40.5490  16
  -1 -17  -9 129.631 46.4950  26
   1 -17   9 161.949 41.9844  25
  -1 -17 -10 802.361 75.4488  29
   1 -17  10 815.196 82.8695  16
   1 -17  10 753.452 68.9976  25
  -1 -17 -10 828.693 89.1104  26
  -1 -17 -11 156.936 39.3992  29
   1 -17  11 45.1167 24.8276  25
  -1 -17 -11 133.940 44.6726  26
   1 -17  11 145.762 41.4093  16
  -1 -17 -12 444.674 50.3460  29
  -1 -17 -12 455.174 62.1362  26
   1 -17  12 476.570 58.5829  16
  -1 -17 -13 11.9554 24.9430  26
   1 -17  13 33.3351 24.3336  16
   1 -16 -17 113.164 34.7303  26
   1 -16 -16 97.4469 27.2898  25
   1 -16 -16 140.090 41.8655  26
   1 -16 -15 48.9573 30.3206  25
   1 -16 -15 56.6351 32.4330  26
   1 -16 -14 43.2611 35.1098  25
   1 -16 -14 15.2291 29.3036  26
   1 -16 -13 158.486 47.1526  25
  -1 -16  13 114.163 34.3469  29
   1 -16 -13 134.989 44.5561  26
  -1 -16  12 358.434 53.9679  29
   1 -16 -12 477.588 75.2457  25
   1 -16 -12 391.097 69.8417  26
  -1 -16  12 448.172 80.4665  25
  -1 -16  11-17.3497 31.6061  29
  -1 -16  11 4.76332 46.2833  25
   1 -16 -11 42.8962 35.6698  26
   1 -16 -11-24.3149 34.3669  25
   1 -16 -10 303.924 67.1282  25
  -1 -16  10 245.204 55.0466  29
  -1 -16  10 193.462 65.6802  25
   1 -16 -10 169.877 49.8286  26
   1 -16  -9 1427.96 128.623  26
  -1 -16   9 1566.55 120.923  29
  -1 -16   9 1567.85 145.550  25
   1 -16  -9 1566.76 137.533  25
  -1 -16   8 30.8559 55.0028  25
   1 -16  -8 105.307 55.3497  25
   1 -16  -8 27.8185 40.9537  26
  -1 -16   8-16.8818 37.6602  26
  -1 -16   8 39.4655 42.5209  29
   1 -16  -7 931.819 107.260  26
  -1 -16   7 913.541 103.822  29
  -1 -16   7 919.318 111.238  26
   1 -16  -7 1083.25 123.372  25
  -1 -16   7 841.054 114.637  25
  -1 -16   6 1205.47 137.718  25
  -1 -16   6 984.951 120.381  26
   1 -16  -6 1158.25 118.043  26
   1 -16  -6 1130.77 126.217  25
  -1 -16   6 1116.50 113.975  29
  -1 -16   5 597.743 101.157  25
  -1 -16   5 418.532 74.6182  29
   1 -16  -5 576.015 100.117  25
  -1 -16   5 461.370 87.3763  26
   1 -16  -5 514.619 81.2285  26
   1 -16  -4 112.628 64.2004  25
  -1 -16   4 27.1627 43.9900  29
  -1 -16   4 30.0434 52.1095  26
   1 -16  -4 78.8961 40.2226  26
  -1 -16   4-11.6025 45.9428  25
   1 -16  -3 104.444 69.4981  25
  -1 -16   3 4.88706 55.0370  25
  -1 -16   3 37.8745 54.3526  26
  -1 -16   3 13.7914 46.6503  29
   1 -16  -3 110.341 47.9546  26
  -1 -16   2 1601.33 146.619  29
  -1 -16   2 1720.32 160.155  25
  -1 -16   2 1603.78 158.115  26
   1 -16  -2 1939.18 167.649  25
  -1 -16   1 4111.06 225.788  29
  -1 -16   1 4046.65 237.620  25
   1 -16  -1 3836.26 233.021  25
  -1 -16   1 3786.57 238.116  26
  -1 -16   0 150.193 66.1971  25
   1 -16   0 112.185 60.3003  25
  -1 -16   0 17.6041 46.2346  29
  -1 -16   0 108.868 68.0529  26
  -1 -16  -1 369.540 77.0272  29
   1 -16   1 318.067 80.5921  25
   1 -16   1 344.143 83.8302  16
  -1 -16  -1 315.181 79.3187  26
  -1 -16  -1 389.756 85.1145  25
  -1 -16  -2 250.057 67.5608  29
   1 -16   2 422.681 86.5238  16
  -1 -16  -2 267.554 81.1210  26
   1 -16   2 251.438 76.1028  25
  -1 -16  -2 432.130 83.1304  25
   1 -16   3-29.9370 53.7195  25
  -1 -16  -3-3.27054 56.0110  29
   1 -16   3 40.2696 47.1874  16
  -1 -16  -3 10.2535 39.9546  25
  -1 -16  -3 2.83658 53.9498  26
   1 -16   4 28.8144 43.7623  25
  -1 -16  -4 104.886 52.2578  25
  -1 -16  -4 7.77631 48.4620  29
  -1 -16  -4 76.1230 54.5726  26
   1 -16   4 74.5766 59.2869  16
   1 -16   5 671.051 100.942  25
   1 -16   5 701.054 101.759  16
  -1 -16  -5 720.791 96.0389  25
  -1 -16  -5 606.669 101.623  26
   1 -16   6 81.7550 55.0649  25
  -1 -16  -6 73.3119 58.0130  26
   1 -16   6 265.696 75.6393  16
  -1 -16  -6 116.252 45.4284  25
   1 -16   7 396.230 82.5213  16
   1 -16   7 368.532 72.2508  25
  -1 -16  -7 428.719 73.6206  25
  -1 -16  -7 424.442 85.2143  26
   1 -16   8 7.28879 45.5254  16
   1 -16   8-4.57784 42.0167  25
  -1 -16  -8-9.96821 47.6348  26
   1 -16   9 861.602 101.814  25
  -1 -16  -9 766.463 106.849  26
   1 -16   9 925.274 110.129  16
  -1 -16 -10 863.583 113.085  26
   1 -16  10 727.697 90.8515  25
   1 -16  10 894.833 108.568  16
   1 -16  11 2836.46 160.420  25
   1 -16  11 2993.06 181.210  16
  -1 -16 -11 2819.79 184.116  26
   1 -16  12 1121.34 113.456  16
  -1 -16 -12 980.292 108.541  26
   1 -16  12 876.922 86.1979  25
  -1 -16 -13 161.856 55.5366  26
   1 -16  13 195.879 55.8413  16
   1 -16  13 144.581 40.7942  25
   1 -16  14 2042.18 134.931  16
  -1 -16 -14 1888.87 134.900  26
  -1 -16 -15 86.4529 45.2081  26
   1 -16  15 90.0712 44.7768  16
  -1 -16 -16 247.517 49.7624  26
   1 -16  16 266.231 50.8560  16
   1 -16  17 521.812 59.3056  16
  -1 -16 -17 500.144 57.2613  26
   1 -15 -20 512.111 64.8120  26
   1 -15 -19 462.084 67.8397  26
   1 -15 -18 77.8869 31.8482  25
   1 -15 -18 41.7690 38.0951  26
   1 -15 -17 573.539 82.2662  26
  -1 -15  17 577.715 63.5082  29
   1 -15 -17 650.522 75.1660  25
   1 -15 -16 38.1434 35.8917  25
   1 -15 -16 47.4896 45.4369  26
  -1 -15  16-6.73926 27.5850  29
   1 -15 -15 16.6601 32.0950  25
   1 -15 -15 22.4634 43.9573  26
  -1 -15  15-77.1290 37.7399  29
  -1 -15  14 106.872 41.0489  29
   1 -15 -14 122.993 49.0749  25
   1 -15 -14 163.142 54.1280  26
  -1 -15  14 182.075 64.3989  25
   1 -15 -13 61.8713 47.7114  26
  -1 -15  13 186.072 52.9288  29
   1 -15 -13 90.1357 39.5453  25
  -1 -15  13 110.020 62.3882  25
  -1 -15  12 607.510 88.0117  29
   1 -15 -12 608.130 97.3683  26
  -1 -15  12 466.697 96.0857  25
   1 -15 -12 566.109 87.9384  25
  -1 -15  11-56.2500 46.5504  29
   1 -15 -11-4.09583 44.0461  25
   1 -15 -11-28.0719 42.5692  26
  -1 -15  11 34.2138 50.7751  25
   1 -15 -10-4.25141 47.4279  25
  -1 -15  10 122.998 52.0693  29
  -1 -15  10-19.8835 45.6534  26
  -1 -15  10 39.5719 60.6622  25
   1 -15 -10-47.7221 48.3875  26
   1 -15  -9 46.9926 50.1047  26
  -1 -15   9 20.2836 50.5925  26
   1 -15  -9 93.1208 59.7378  25
  -1 -15   9-50.8499 49.7084  29
  -1 -15   9 20.3254 60.8388  25
   1 -15  -8 1712.30 161.078  25
  -1 -15   8 1589.12 160.935  26
   1 -15  -8 1301.73 136.985  26
  -1 -15   8 1607.13 150.120  29
  -1 -15   8 1505.69 163.764  25
  -1 -15   7 948.867 128.804  26
   1 -15  -7 940.053 127.027  25
   1 -15  -7 854.234 116.221  26
  -1 -15   7 861.538 128.164  25
  -1 -15   7 906.350 117.931  29
  -1 -15   6 3129.45 229.662  25
  -1 -15   6 3238.52 214.985  29
  -1 -15   6 3137.44 227.341  26
   1 -15  -6 3370.35 225.054  25
   1 -15  -6 3315.05 218.346  26
  -1 -15   5 845.222 115.452  29
   1 -15  -5 852.408 122.822  25
  -1 -15   5 858.782 128.393  26
   1 -15  -5 934.640 120.837  26
  -1 -15   5 843.820 127.875  25
   1 -15  -4 333.452 91.5077  25
  -1 -15   4 325.091 94.6236  25
  -1 -15   4 268.395 88.6758  26
   1 -15  -4 281.625 76.4585  26
  -1 -15   4 257.461 73.3248  29
  -1 -15   3 4104.61 249.387  29
   1 -15  -3 4767.37 250.875  26
  -1 -15   3 4227.92 270.277  26
   1 -15  -3 4238.23 254.526  25
  -1 -15   3 4375.49 271.592  25
   1 -15  -2 1774.57 153.468  26
   1 -15  -2 1742.89 169.729  25
  -1 -15   2 1848.19 184.062  25
  -1 -15   2 1690.41 168.333  29
  -1 -15   2 1872.45 189.250  26
   1 -15  -1 5939.31 303.641  25
  -1 -15   1 5785.14 295.509  29
  -1 -15   1 5837.41 318.746  26
  -1 -15   1 5628.68 302.827  25
  -1 -15   0-2.29631 49.8666  25
  -1 -15   0 151.056 73.4355  26
   1 -15   0 85.8852 62.0878  25
  -1 -15   0 15.9745 52.1188  29
   1 -15   1 3833.79 244.256  25
  -1 -15  -1 3957.32 249.806  25
  -1 -15  -1 3784.86 258.355  26
  -1 -15  -2 23.9554 52.6587  26
   1 -15   2 14.4498 46.7288  25
  -1 -15  -2 19.4482 46.9534  25
   1 -15   3 25.0358 62.9905  25
  -1 -15  -3 10.7326 49.2337  25
  -1 -15  -3 66.4388 60.5695  26
   1 -15   4 910.461 122.069  25
  -1 -15  -4 846.837 114.351  25
   1 -15   4 758.697 115.400  16
  -1 -15  -4 832.701 124.641  26
   1 -15   5 134.145 66.9186  16
  -1 -15  -5 115.370 56.0771  25
   1 -15   5 151.759 64.1290  25
  -1 -15  -5 65.1475 51.0659  26
  -1 -15  -6 266.095 71.3112  25
   1 -15   6 195.694 67.2428  25
   1 -15   6 193.766 75.6395  16
  -1 -15  -6 250.416 86.8735  26
  -1 -15  -7 9.01618 35.7124  25
   1 -15   7 59.9408 58.4690  16
  -1 -15  -7 145.962 75.9394  26
   1 -15   7-24.2123 49.6691  25
  -1 -15  -8 358.936 74.5516  25
  -1 -15  -8 260.095 82.4586  26
   1 -15   8 286.093 82.4714  16
   1 -15   8 284.572 81.4949  25
   1 -15   9 1021.17 130.020  16
  -1 -15  -9 1128.34 142.109  26
   1 -15   9 1114.29 128.221  25
   1 -15  10 1380.44 137.762  25
  -1 -15 -10 1210.08 144.388  26
   1 -15  10 1202.16 135.707  16
   1 -15  11 179.167 69.2089  16
   1 -15  11 295.817 72.5218  25
  -1 -15 -11 209.907 78.3131  26
   1 -15  12 555.501 98.8803  16
  -1 -15 -12 497.850 92.4529  26
   1 -15  12 515.269 84.3151  25
  -1 -15 -13 742.375 105.604  26
   1 -15  13 738.163 108.020  16
   1 -15  13 870.626 99.0188  25
   1 -15  14 2365.88 173.421  16
   1 -15  14 2322.85 143.224  25
  -1 -15 -14 2250.83 171.444  26
  -1 -15 -15 75.1525 48.6823  26
   1 -15  15 50.2959 53.1137  16
  -1 -15 -16 575.234 84.2023  26
   1 -15  16 585.011 86.2448  16
  -1 -15 -17 247.146 54.6338  26
   1 -15  17 186.812 55.7932  16
  -1 -15 -18 142.882 42.4264  26
   1 -15  18 105.681 45.8336  16
  -1 -15 -19 104.154 32.3868  26
   1 -15  19 157.019 47.7352  16
  -1 -15 -20 5.63380 17.7638  26
   1 -15  20 14.6365 28.4826  16
   1 -14 -23 62.0877 29.7701  26
   1 -14 -22 59.2604 36.6995  26
   1 -14 -21 916.949 96.3623  26
   1 -14 -20 528.014 80.3082  26
   1 -14 -20 363.784 52.2672  25
  -1 -14  20 507.114 60.4661  29
  -1 -14  19 376.437 59.8870  29
   1 -14 -19 271.120 55.3015  25
   1 -14 -19 289.576 66.6630  26
   1 -14 -18 121.603 57.8175  26
   1 -14 -18 116.714 43.6380  25
  -1 -14  18 19.8571 33.2926  29
  -1 -14  17 29.4309 38.3737  29
   1 -14 -17 49.8511 49.7050  26
   1 -14 -17 16.3820 34.8704  25
   1 -14 -16 33.0205 46.6264  26
  -1 -14  16-9.59564 39.8384  29
   1 -14 -16 81.2390 44.7074  25
  -1 -14  15-43.3715 39.4304  29
   1 -14 -15 25.0672 41.8796  25
  -1 -14  15 15.2509 49.1463  25
   1 -14 -15 24.6569 44.4313  26
   1 -14 -14 32.6957 40.9603  25
   1 -14 -14 4.12805 44.4317  26
  -1 -14  14 45.0013 42.9839  29
  -1 -14  14 21.6185 56.0177  25
   1 -14 -13 4.05016 44.7601  26
   1 -14 -13-40.1642 51.2307  25
  -1 -14  13 22.8901 46.5579  29
  -1 -14  13-25.7979 48.9877  25
   1 -14 -12 180.844 70.1197  25
  -1 -14  12 185.675 70.4532  25
  -1 -14  12 71.8934 45.4568  29
  -1 -14  12 153.687 60.3375  26
   1 -14 -12 161.387 65.5639  26
  -1 -14  11 441.533 89.1844  29
   1 -14 -11 437.089 89.5753  25
   1 -14 -11 426.471 88.5375  26
  -1 -14  11 423.399 91.8191  26
  -1 -14  11 404.170 96.8256  25
  -1 -14  10 65.5555 47.8379  29
   1 -14 -10 139.201 65.5580  25
   1 -14 -10 135.009 55.0242  26
  -1 -14  10 252.484 75.0219  26
  -1 -14  10 265.280 91.1213  25
   1 -14  -9 227.090 67.8319  25
   1 -14  -9 244.675 67.8844  26
  -1 -14   9 171.546 77.6135  25
  -1 -14   9 248.072 72.7969  26
  -1 -14   9 85.5372 48.4515  29
   1 -14  -8 119.706 60.8701  25
   1 -14  -8 146.365 58.1062  26
  -1 -14   8 178.684 72.4523  26
  -1 -14   8 111.491 59.1251  25
  -1 -14   8 74.1760 48.1942  29
  -1 -14   7 109.215 71.1216  25
  -1 -14   7 55.1167 56.7586  26
  -1 -14   7 122.359 62.7080  29
   1 -14  -7 105.952 63.9834  26
   1 -14  -7 127.512 68.7268  25
  -1 -14   6 3808.96 267.090  25
  -1 -14   6 4216.91 277.231  26
   1 -14  -6 3785.68 247.207  25
   1 -14  -6 4300.40 258.731  26
  -1 -14   6 3953.62 252.417  29
  -1 -14   5 4920.25 284.347  29
   1 -14  -5 4797.80 272.377  26
  -1 -14   5 4702.20 295.750  26
  -1 -14   5 4570.91 289.343  25
   1 -14  -5 4565.62 272.395  25
  -1 -14   4 6030.78 334.806  26
  -1 -14   4 5716.71 319.804  25
   1 -14  -4 5881.78 310.511  25
  -1 -14   4 6356.21 322.103  29
   1 -14  -4 6449.16 312.981  26
  -1 -14   3 739.447 122.356  25
  -1 -14   3 659.110 116.752  29
  -1 -14   3 739.472 128.830  26
   1 -14  -3 798.807 126.811  25
   1 -14  -3 865.425 119.956  26
   1 -14  -2 4426.43 267.706  25
  -1 -14   2 4091.49 267.948  25
  -1 -14   2 4191.39 282.124  26
   1 -14  -2 4674.13 260.969  26
  -1 -14   2 4126.86 263.267  29
   1 -14  -1 96.3331 40.8604  26
   1 -14  -1 114.467 68.2256  25
  -1 -14   1 95.7819 65.7125  26
  -1 -14   1 104.184 64.6043  25
   1 -14   0 931.898 131.076  25
  -1 -14   0 905.417 133.441  25
  -1 -14   0 729.448 122.901  26
  -1 -14  -1 183.363 77.8377  25
  -1 -14  -1 159.156 74.5894  26
   1 -14   1 95.2066 58.8501  25
   1 -14   2 596.890 105.669  25
  -1 -14  -2 702.049 122.287  26
  -1 -14  -2 592.273 109.988  25
  -1 -14  -3 544.134 117.520  26
   1 -14   3 408.458 91.8029  25
  -1 -14  -3 461.403 96.0238  25
  -1 -14  -4 1739.26 183.494  26
   1 -14   4 1668.74 169.164  25
  -1 -14  -4 1770.37 170.622  25
  -1 -14  -5 393.963 95.2416  25
  -1 -14  -5 311.845 93.3581  26
   1 -14   5 335.044 87.7844  25
   1 -14   6 279.667 79.6317  25
   1 -14   6 190.249 75.4173  16
  -1 -14  -6 191.220 64.8913  25
  -1 -14  -6 231.852 80.3065  26
   1 -14   7 13.7942 47.4320  25
  -1 -14  -7 102.100 55.5911  25
   1 -14   7-15.6633 59.5393  16
  -1 -14  -7 59.1036 67.9508  26
  -1 -14  -8 4901.71 257.668  25
   1 -14   8 4826.02 276.761  25
  -1 -14  -8 4257.82 277.576  26
   1 -14   8 4541.71 279.362  16
   1 -14   9 103.653 65.4185  25
   1 -14   9 74.0167 67.9903  16
  -1 -14  -9 35.0000 63.4324  26
   1 -14  10 879.596 121.307  25
   1 -14  10 753.382 121.075  16
  -1 -14 -10 784.199 127.263  26
   1 -14  11 625.800 103.190  25
  -1 -14 -11 711.913 120.339  26
   1 -14  11 686.232 119.246  16
   1 -14  12 850.636 115.929  25
  -1 -14 -12 759.708 124.393  26
   1 -14  12 863.123 124.160  16
   1 -14  13 2285.73 172.274  25
  -1 -14 -13 2203.50 190.050  26
   1 -14  13 2348.85 196.678  16
   1 -14  14 1333.23 149.182  16
  -1 -14 -14 1179.12 140.097  26
   1 -14  14 1310.18 126.566  25
  -1 -14 -15 1686.15 158.295  26
   1 -14  15 1744.56 164.189  16
  -1 -14 -16 17.4678 41.8363  26
   1 -14  16-10.7696 49.3644  16
  -1 -14 -17 657.815 96.2914  26
   1 -14  17 701.022 104.706  16
   1 -14  18 504.219 91.9228  16
  -1 -14 -18 517.260 80.8373  26
  -1 -14 -19 167.453 49.3693  26
   1 -14  19 229.583 68.0412  16
   1 -14  20 24.8565 41.9635  16
  -1 -14 -20 15.0124 29.3601  26
  -1 -14 -21 33.8990 25.3073  26
   1 -14  21-13.5929 33.4837  16
   1 -14  22 103.054 38.4025  16
   1 -14  23 13.5489 25.6227  16
   1 -13 -25 13.0587 25.3711  26
   1 -13 -24 386.379 61.6518  26
   1 -13 -23 67.7066 42.8479  26
  -1 -13  23 91.5448 33.6450  16
  -1 -13  22 1194.58 97.1045  16
   1 -13 -22 1154.69 115.530  26
   1 -13 -21 57.9880 35.7104  25
   1 -13 -21 86.3541 47.8425  26
  -1 -13  21 104.976 41.8182  16
  -1 -13  21-31.4643 42.2548  29
   1 -13 -20 78.6082 41.4004  25
  -1 -13  20 136.323 52.5294  29
   1 -13 -20 143.357 57.6953  26
  -1 -13  20 190.809 55.8421  16
  -1 -13  19 1211.63 121.005  29
  -1 -13  19 1179.27 116.456  16
   1 -13 -19 1201.22 134.345  26
   1 -13 -19 1286.71 118.991  25
  -1 -13  18 654.920 96.0024  29
   1 -13 -18 596.398 100.482  26
  -1 -13  18 654.451 93.6352  16
   1 -13 -18 596.675 88.5731  25
   1 -13 -17 90.5256 66.4550  26
   1 -13 -17 23.2706 39.9177  25
  -1 -13  17 70.3952 52.7540  29
  -1 -13  17 92.1743 47.5382  16
  -1 -13  16 2418.28 174.510  16
   1 -13 -16 2339.50 181.042  25
  -1 -13  16 2420.36 187.175  29
   1 -13 -16 2451.94 196.799  26
  -1 -13  16 2355.61 202.697  25
  -1 -13  15 312.307 89.3316  25
   1 -13 -15 383.553 88.3211  26
  -1 -13  15 393.916 80.5214  16
   1 -13 -15 332.935 83.4490  25
  -1 -13  15 250.642 73.4078  29
   1 -13 -14 1946.56 173.171  25
  -1 -13  14 1861.64 189.366  25
   1 -13 -14 1896.68 176.590  26
  -1 -13  14 1928.42 173.466  29
  -1 -13  14 2063.20 167.490  16
   1 -13 -13 997.357 129.223  26
   1 -13 -13 988.088 127.726  25
  -1 -13  13 1000.89 134.077  26
  -1 -13  13 1010.02 145.294  25
  -1 -13  13 1225.81 144.758  29
   1 -13 -12 608.736 100.667  25
  -1 -13  12 701.520 115.775  26
  -1 -13  12 679.489 116.496  25
   1 -13 -12 666.691 108.284  26
  -1 -13  12 755.014 114.345  29
  -1 -13  11 36.6549 50.3493  25
   1 -13 -11-20.5607 54.0483  25
   1 -13 -11-34.1305 54.4690  26
  -1 -13  11-52.0871 64.5744  29
  -1 -13  11-25.8536 59.6475  26
   1 -13 -10 212.361 68.6589  25
  -1 -13  10 345.172 77.7184  29
  -1 -13  10 294.544 77.9212  26
  -1 -13  10 252.174 76.5197  25
   1 -13 -10 231.899 69.3458  26
  -1 -13   9 355.204 79.0879  26
  -1 -13   9 484.235 110.843  25
  -1 -13   9 464.036 94.5684  29
   1 -13  -9 388.198 85.3669  25
   1 -13  -9 309.874 80.1445  26
  -1 -13   8 6325.91 340.825  26
  -1 -13   8 6204.09 322.744  29
  -1 -13   8 6192.06 338.866  25
   1 -13  -8 5855.57 307.654  26
   1 -13  -8 6063.76 311.637  25
   1 -13  -7 3808.82 252.698  26
  -1 -13   7 3810.95 267.076  26
  -1 -13   7 4041.93 262.524  29
  -1 -13   7 3895.90 270.631  25
   1 -13  -7 3999.29 255.407  25
  -1 -13   6 336.022 90.7724  25
  -1 -13   6 297.204 91.9703  26
   1 -13  -6 401.937 97.1640  25
   1 -13  -6 379.969 86.3728  26
  -1 -13   6 278.068 73.9882  29
  -1 -13   5 442.288 95.4583  25
   1 -13  -5 476.752 98.8498  25
  -1 -13   5 396.363 87.1479  29
  -1 -13   5 472.634 105.738  26
   1 -13  -5 475.235 94.5177  26
  -1 -13   4 947.770 133.588  29
   1 -13  -4 895.393 127.369  26
   1 -13  -4 968.578 132.448  25
  -1 -13   4 996.819 142.602  25
  -1 -13   4 1009.08 147.454  26
  -1 -13   3 8944.72 408.383  26
   1 -13  -3 9056.61 382.650  25
   1 -13  -3 9871.40 386.039  26
  -1 -13   3 8883.65 396.714  25
   1 -13  -2 90.7343 64.1769  25
  -1 -13   2 102.458 62.3115  26
   1 -13  -2 211.332 74.6761  26
  -1 -13   2 189.972 89.9191  25
  -1 -13   1 1017.89 145.409  26
  -1 -13   1 1045.10 142.084  25
   1 -13  -1 978.546 119.905  26
   1 -13  -1 1058.41 137.413  25
  -1 -13   0 6602.75 336.526  25
  -1 -13   0 6794.21 356.772  26
   1 -13   0 6730.09 328.409  25
  -1 -13  -1 7335.70 352.568  25
  -1 -13  -1 7098.65 364.837  26
   1 -13   1 7302.06 342.774  25
   1 -13   2 55.4568 58.1798  25
  -1 -13  -2 2.05367 44.8311  25
  -1 -13  -2 30.3080 61.7775  26
  -1 -13  -3 98.8472 56.3343  25
   1 -13   3 109.187 65.1243  25
  -1 -13  -3 73.0950 51.1226  26
   1 -13   4 75.8710 44.9953  25
  -1 -13  -4 125.619 51.6381  25
  -1 -13  -4 185.500 78.0889  26
  -1 -13  -5 160.632 64.2892  25
   1 -13   5 112.687 62.5156  25
  -1 -13  -5 73.9644 59.8669  26
  -1 -13  -6 1777.21 167.646  25
  -1 -13  -6 1390.94 167.205  26
   1 -13   6 1570.37 162.711  25
   1 -13   7 1266.17 149.988  25
  -1 -13  -7 1149.50 154.704  26
  -1 -13  -7 1146.22 135.459  25
  -1 -13  -8 1317.71 163.643  26
   1 -13   8 1561.15 161.577  25
   1 -13   8 1465.60 167.505  16
  -1 -13  -8 1637.81 157.967  25
   1 -13   9 5059.40 285.774  25
  -1 -13  -9 4455.25 288.284  26
   1 -13   9 4881.47 295.556  16
   1 -13  10 157.639 79.5771  16
   1 -13  10 119.556 62.7892  25
  -1 -13 -10 88.3891 68.5325  26
   1 -13  11 10887.1 438.836  16
  -1 -13 -11 10636.5 438.993  26
   1 -13  11 11866.6 428.542  25
   1 -13  12 918.388 141.032  16
  -1 -13 -12 715.736 122.781  26
   1 -13  12 1013.21 133.242  25
   1 -13  13 46.5705 64.6795  16
  -1 -13 -13 49.5189 66.2024  26
   1 -13  13-0.59580 41.8061  25
   1 -13  14 1477.66 146.831  25
  -1 -13 -14 1245.82 151.370  26
   1 -13  14 1295.71 158.474  16
   1 -13  15 234.042 81.0945  16
  -1 -13 -15 235.900 76.5737  26
  -1 -13 -16 130.170 56.4567  26
   1 -13  16 140.956 69.2701  16
  -1 -13 -17 493.245 86.2536  26
   1 -13  17 569.415 109.179  16
  -1 -13 -18-50.2962 56.2198  26
   1 -13  18 15.1060 51.5278  16
  -1 -13 -19 1016.01 116.205  26
   1 -13  19 1138.77 135.052  16
   1 -13  20 213.786 66.7617  16
  -1 -13 -20 129.623 46.6986  26
  -1 -13 -21 16.8971 31.9756  26
   1 -13  21 44.0714 48.2238  16
   1 -13  22 5.89320 41.8647  16
  -1 -13 -22 65.7025 36.7375  26
   1 -13  23 11.4533 39.0525  16
  -1 -13 -23 17.6474 21.4821  26
   1 -13  24 15.6498 31.7603  16
   1 -13  25 706.004 71.7882  16
   1 -12 -27 49.2705 28.7921  26
  -1 -12  26 657.773 64.0133  16
   1 -12 -26 790.392 82.2915  26
  -1 -12  25 77.7611 36.3889  16
   1 -12 -25 78.2689 43.0151  26
  -1 -12  24 100.432 42.3056  16
   1 -12 -24 115.202 52.8094  26
   1 -12 -23 1649.28 142.803  26
  -1 -12  23 1695.25 134.062  16
  -1 -12  22 32.1997 36.7241  16
  -1 -12  22 23.3242 36.4270  29
   1 -12 -22 73.2750 57.2583  26
   1 -12 -22 61.7439 41.0472  25
  -1 -12  21 846.657 110.362  29
   1 -12 -21 828.533 115.218  26
  -1 -12  21 914.499 109.729  16
   1 -12 -21 903.617 97.9139  25
  -1 -12  20 1053.10 120.021  16
   1 -12 -20 1081.27 134.013  26
   1 -12 -20 1105.98 115.630  25
  -1 -12  20 1042.81 121.861  29
   1 -12 -19 536.022 89.9538  25
  -1 -12  19 465.986 86.8527  16
  -1 -12  19 421.054 84.0315  29
   1 -12 -19 369.266 91.9017  26
  -1 -12  18 939.635 120.542  16
   1 -12 -18 908.778 112.893  25
  -1 -12  18 952.899 128.487  29
   1 -12 -18 1065.86 137.958  26
  -1 -12  17 161.959 67.4606  29
   1 -12 -17 233.345 68.8619  25
  -1 -12  17 43.6809 53.9517  25
   1 -12 -17 131.045 60.9007  26
  -1 -12  17 136.174 55.5316  16
  -1 -12  16-7.66154 47.1265  29
   1 -12 -16 20.2239 52.2192  26
  -1 -12  16 49.7874 49.4291  16
  -1 -12  16 28.3714 50.5390  25
   1 -12 -16 109.073 63.8436  25
   1 -12 -15-41.7032 57.8335  26
  -1 -12  15-1.63717 43.0300  16
   1 -12 -15-50.6369 57.8775  25
  -1 -12  15 11.7950 44.0184  29
  -1 -12  15-49.2055 54.4397  25
  -1 -12  14 1983.27 173.037  16
   1 -12 -14 1800.85 174.556  26
  -1 -12  14 1940.30 182.761  29
   1 -12 -14 1877.19 169.941  25
  -1 -12  14 1639.76 179.267  25
  -1 -12  13 53.6382 51.4919  26
  -1 -12  13 21.0797 48.5934  29
   1 -12 -13 11.5519 50.7227  25
   1 -12 -13 8.32307 52.8015  26
  -1 -12  13 37.1802 48.1303  16
  -1 -12  13 28.3195 65.3092  25
   1 -12 -12 24.1569 46.8281  25
  -1 -12  12 13.8209 45.4311  26
   1 -12 -12-24.5405 45.0716  26
  -1 -12  12 38.1461 66.7646  29
  -1 -12  12 47.7505 56.3662  25
  -1 -12  11 7107.04 356.820  26
   1 -12 -11 6318.47 322.320  26
   1 -12 -11 6697.19 321.306  25
  -1 -12  11 6550.05 349.955  25
  -1 -12  11 6952.76 343.357  29
  -1 -12  10 2176.24 203.610  26
  -1 -12  10 2213.81 196.384  29
   1 -12 -10 2033.44 180.393  25
   1 -12 -10 2019.23 183.679  26
  -1 -12  10 2042.52 197.310  25
  -1 -12   9 1904.69 183.407  29
   1 -12  -9 1876.57 176.187  25
  -1 -12   9 1776.36 183.885  25
   1 -12  -9 1989.37 182.557  26
  -1 -12   9 1844.69 189.314  26
   1 -12  -8 18497.4 535.930  26
  -1 -12   8 18474.4 555.179  29
  -1 -12   8 18439.7 575.668  26
   1 -12  -8 17850.2 523.707  25
  -1 -12   8 17895.9 562.072  25
   1 -12  -7 578.289 108.151  25
   1 -12  -7 554.375 100.377  26
  -1 -12   7 564.099 111.268  29
  -1 -12   7 417.995 104.312  25
  -1 -12   7 539.918 109.904  26
  -1 -12   6 615.038 112.255  25
   1 -12  -6 716.589 114.276  25
  -1 -12   6 745.610 116.819  29
   1 -12  -6 574.322 102.097  26
  -1 -12   6 593.805 113.322  26
   1 -12  -5 320.790 85.6566  25
  -1 -12   5 266.399 72.0931  29
  -1 -12   5 507.662 106.080  26
  -1 -12   5 356.420 89.7181  25
   1 -12  -5 410.437 86.0033  26
   1 -12  -4 696.006 115.036  25
  -1 -12   4 205.201 160.321  23
   1 -12  -4 606.976 114.111  26
   1 -12  -4 459.489 203.597  20
  -1 -12   4 648.001 126.754  25
  -1 -12   4 661.500 118.682  26
   1 -12  -3 52627.5 1974.85  20
  -1 -12   3 48565.5 897.705  25
   1 -12  -3 49622.9 861.797  25
   1 -12  -3 49741.5 840.959  26
  -1 -12   3 47772.4 918.481  26
  -1 -12   3 51542.7 2074.76  23
  -1 -12   2 1453.78 323.157  20
   1 -12  -2 947.490 124.797  26
  -1 -12   2 861.377 134.098  26
   1 -12  -2 1092.56 142.973  25
   1 -12  -2 1207.86 318.519  20
  -1 -12   2 1253.30 351.203  23
  -1 -12   2 905.101 136.009  25
   1 -12  -1 6561.88 705.553  20
  -1 -12   1 6228.76 685.939  20
   1 -12  -1 5943.48 298.085  25
  -1 -12   1 6264.63 333.087  26
  -1 -12   1 6060.34 314.917  25
  -1 -12   1 5795.42 684.579  23
   1 -12  -1 6358.36 295.567  26
   1 -12   0 911.855 281.992  20
  -1 -12   0 762.586 252.960  23
   1 -12   0 843.874 117.117  25
  -1 -12   0 981.945 267.736  20
  -1 -12   0 838.163 128.149  25
  -1 -12   0 774.842 123.743  26
   1 -12   1 3583.09 534.715  20
  -1 -12  -1 4297.21 576.167  20
  -1 -12  -1 4292.85 586.085  23
  -1 -12  -1 4152.93 256.776  25
  -1 -12  -1 3929.61 264.170  26
   1 -12   1 4106.95 250.757  25
   1 -12   2 1990.71 408.299  20
  -1 -12  -2 1694.68 167.086  25
  -1 -12  -2 1594.61 171.141  26
  -1 -12  -2 1147.68 299.261  23
  -1 -12  -2 1236.87 314.489  20
   1 -12   2 1765.87 164.625  25
  -1 -12  -3 78.0987 41.4980  25
  -1 -12  -3 82.1396 56.6201  26
  -1 -12  -3-13.8046 99.3605  20
   1 -12   3 65.7467 58.3285  25
  -1 -12  -4 1725.35 358.901  23
  -1 -12  -4 2127.34 408.557  20
  -1 -12  -4 2013.76 197.056  26
   1 -12   4 2025.49 177.313  25
  -1 -12  -4 2105.48 182.373  25
   1 -12   4 1869.34 395.309  20
  -1 -12  -5 658.638 225.413  23
  -1 -12  -5 1274.25 350.744  20
  -1 -12  -5 1150.30 153.311  26
   1 -12   5 1033.67 128.497  25
   1 -12   5 698.306 257.201  20
  -1 -12  -5 1186.00 137.822  25
  -1 -12  -6 643.104 97.7142  25
   1 -12   6 507.348 227.125  20
   1 -12   6 638.371 103.072  25
  -1 -12  -6 459.723 98.1433  26
   1 -12   7 596.152 107.330  25
  -1 -12  -7 432.164 80.7859  25
  -1 -12  -7 486.535 103.681  26
   1 -12   8 274.860 82.6360  25
  -1 -12  -8 326.843 86.4680  26
   1 -12   9 911.067 128.245  25
  -1 -12  -9 845.928 128.657  26
   1 -12   9 942.623 134.173  16
   1 -12  10 1740.91 178.389  16
  -1 -12 -10 1925.86 189.466  26
   1 -12  10 1888.68 175.639  25
  -1 -12 -11 1451.04 168.147  26
   1 -12  11 1184.37 138.880  25
   1 -12  11 1425.47 167.607  16
   1 -12  12-24.5101 55.9466  16
  -1 -12 -12 133.847 72.4677  26
   1 -12  12 81.0540 61.6139  25
   1 -12  13 15756.0 531.127  16
  -1 -12 -13 14837.5 511.001  26
  -1 -12 -14 2327.84 207.530  26
   1 -12  14 2265.69 207.791  16
   1 -12  14 2426.76 190.434  25
   1 -12  15 5711.71 321.443  16
  -1 -12 -15 5750.34 314.945  26
  -1 -12 -16 8053.64 368.950  26
   1 -12  16 7892.34 371.316  16
   1 -12  17 306.535 91.7774  16
  -1 -12 -17 241.892 76.1655  26
  -1 -12 -18 193.186 65.9976  26
   1 -12  18 197.912 75.6174  16
  -1 -12 -19 215.266 63.0408  26
   1 -12  19 276.994 85.3442  16
  -1 -12 -20 58.5774 42.0502  26
   1 -12  20 80.5478 65.1731  16
  -1 -12 -21 1077.98 116.876  26
   1 -12  21 1067.78 132.206  16
   1 -12  22 103.970 61.9325  16
  -1 -12 -22 131.823 53.6740  26
  -1 -12 -23 150.040 43.6695  26
   1 -12  23 173.555 66.4202  16
   1 -12  24 40.4943 44.9185  16
   1 -12  25-56.7570 47.3790  16
   1 -12  26 94.6662 42.6082  16
   1 -12  27 75.7477 30.7549  16
   1 -11 -29 5.05936 18.0227  26
   1 -11 -28 51.3702 30.7810  26
  -1 -11  28 23.7668 23.6347  16
  -1 -11  27 0.41567 33.4060  16
   1 -11 -27-23.0987 37.2889  26
  -1 -11  26-3.44917 31.5425  16
   1 -11 -26 28.7166 35.2251  26
   1 -11 -25 30.5010 39.5921  26
  -1 -11  25 50.0867 40.0249  16
  -1 -11  24 424.753 78.4532  16
   1 -11 -24 528.488 88.4714  26
  -1 -11  23 955.684 112.889  29
   1 -11 -23 931.282 93.8629  25
   1 -11 -23 802.968 111.602  26
  -1 -11  23 938.039 112.569  16
   1 -11 -22 91.4224 44.0141  25
   1 -11 -22 151.420 72.5125  26
  -1 -11  22 36.8046 46.0079  29
  -1 -11  22 172.941 63.2777  16
  -1 -11  21 811.107 114.457  29
   1 -11 -21 806.436 103.377  25
  -1 -11  21 637.112 104.759  16
   1 -11 -21 746.953 117.851  26
   1 -11 -20 2005.33 182.662  26
  -1 -11  20 2074.79 177.614  16
  -1 -11  20 2071.28 180.659  29
  -1 -11  19 1745.31 165.566  16
  -1 -11  19 1781.79 174.053  29
   1 -11 -19 1595.38 163.750  26
  -1 -11  18-4.45041 54.8255  25
   1 -11 -18-4.48105 46.6914  26
  -1 -11  18-26.2245 56.1052  16
  -1 -11  18-1.08187 52.5545  29
  -1 -11  17 80.8127 54.9920  16
   1 -11 -17 33.3819 48.1213  26
  -1 -11  17 45.1333 57.3294  29
  -1 -11  17 24.4462 62.2937  25
  -1 -11  16 899.770 135.986  25
   1 -11 -16 825.332 123.135  26
  -1 -11  16 866.232 127.889  29
  -1 -11  16 846.733 121.980  16
  -1 -11  15 4711.21 284.737  29
  -1 -11  15 4478.61 290.104  25
   1 -11 -15 4365.49 268.737  26
  -1 -11  15 4860.59 278.279  16
  -1 -11  14 1708.74 166.786  16
  -1 -11  14 1405.66 159.448  26
  -1 -11  14 1373.42 165.444  25
  -1 -11  14 1430.62 155.915  29
   1 -11 -14 1472.40 157.657  26
  -1 -11  13 248.411 85.7742  25
  -1 -11  13 100.706 64.1451  29
  -1 -11  13 215.551 67.2309  16
  -1 -11  13 162.689 65.4226  26
   1 -11 -13 163.209 65.3335  26
  -1 -11  12 3980.26 268.444  25
  -1 -11  12 4349.48 275.093  26
  -1 -11  12 3942.96 259.011  29
   1 -11 -12 3970.45 251.019  26
  -1 -11  11 90.4879 58.8591  29
  -1 -11  11 127.610 59.0734  25
  -1 -11  11 228.259 85.4005  26
   1 -11 -11 153.110 54.5236  26
  -1 -11  10 12047.5 1006.45  23
  -1 -11  10 11132.3 438.388  25
  -1 -11  10 11447.4 442.568  26
   1 -11 -10 11204.4 410.108  26
  -1 -11  10 11340.0 429.051  29
   1 -11 -10 12420.7 922.984  20
  -1 -11   9 242.012 85.3520  25
   1 -11  -9 122.967 57.9451  26
  -1 -11   9-17.1644 71.9594  29
  -1 -11   9 344.788 174.952  23
  -1 -11   9 60.9938 42.9791  26
  -1 -11   8 8966.19 377.881  29
   1 -11  -8 8407.71 349.847  26
  -1 -11   8 9648.64 892.542  23
   1 -11  -8 9079.86 801.662  20
  -1 -11   8 8888.22 385.168  25
  -1 -11   8 8995.18 390.000  26
   1 -11  -7 9401.01 363.962  26
   1 -11  -7 9934.49 841.199  20
  -1 -11   7 9492.52 385.414  29
  -1 -11   7 9556.63 400.479  26
  -1 -11   7 9542.54 890.067  23
  -1 -11   7 9142.58 385.187  25
  -1 -11   6 8302.90 363.602  25
  -1 -11   6 8353.05 820.946  23
   1 -11  -6 8076.33 337.193  26
   1 -11  -6 8284.69 779.616  20
  -1 -11   6 8502.57 376.151  26
  -1 -11   6 7938.99 349.175  29
   1 -11  -6 8753.14 352.370  25
   1 -11  -5 1278.54 138.711  25
  -1 -11   5 1159.70 142.253  25
   1 -11  -5 1128.83 126.861  26
   1 -11  -5 1321.04 323.575  20
  -1 -11   5 1159.08 143.788  26
  -1 -11   5 930.427 295.126  23
   1 -11  -4 4957.85 612.669  20
  -1 -11   4 4127.74 572.844  23
  -1 -11   4 4351.27 261.823  25
  -1 -11   4 4411.86 266.016  26
   1 -11  -4 4679.12 253.516  25
  -1 -11   3 17294.4 1168.19  23
   1 -11  -3 18075.1 494.235  25
  -1 -11   3 16815.7 501.887  25
  -1 -11   3 17428.2 1060.35  20
   1 -11  -3 18138.8 1176.78  20
  -1 -11   3 17141.2 521.878  26
  -1 -11   2 4784.47 608.788  23
  -1 -11   2 3989.90 519.170  20
   1 -11  -2 5005.51 648.715  20
  -1 -11   1 20057.9 1245.52  23
   1 -11  -1 19372.8 1264.92  20
  -1 -11   1 18680.7 1125.08  20
  -1 -11   0-170.051 126.720  20
   1 -11   0-40.6053 156.587  20
  -1 -11   0 227.217 152.411  23
  -1 -11  -1 755.316 265.091  23
   1 -11   1 356.898 206.579  20
  -1 -11  -1 270.859 156.628  20
  -1 -11  -2 992.652 278.699  20
  -1 -11  -2 793.112 119.524  26
  -1 -11  -2 958.076 246.106  23
   1 -11   2 515.273 251.050  20
   1 -11   3 717.539 103.495  25
   1 -11   3 917.781 302.759  20
  -1 -11  -3 717.368 216.034  23
  -1 -11  -3 848.245 261.683  20
  -1 -11  -3 684.660 110.022  26
   1 -11   4 3251.83 586.616  20
  -1 -11  -4 3765.43 517.886  23
   1 -11   4 3635.47 224.858  25
  -1 -11  -4 3489.06 526.205  20
  -1 -11  -4 3370.23 234.243  26
   1 -11   5 567.774 322.313  20
   1 -11   5 420.548 78.6828  25
  -1 -11  -5 638.772 253.462  20
  -1 -11  -5 614.827 219.066  23
  -1 -11  -5 374.295 88.1891  26
  -1 -11  -6 8791.13 765.572  23
  -1 -11  -6 7175.44 760.596  20
   1 -11   6 7253.68 837.715  20
  -1 -11  -6 7151.16 342.407  26
   1 -11   6 7801.05 329.642  25
  -1 -11  -7 3852.00 254.125  26
  -1 -11  -7 4446.82 561.334  23
   1 -11   7 3810.05 233.040  25
   1 -11   7 4596.07 670.847  20
  -1 -11  -7 3565.46 547.251  20
   1 -11   8 808.251 115.891  25
  -1 -11  -8 872.304 127.431  26
   1 -11   9 9476.10 943.887  20
  -1 -11  -9 9692.23 404.508  26
   1 -11   9 10269.7 388.121  25
   1 -11  10 997.884 139.015  16
   1 -11  10 1107.84 133.383  25
  -1 -11 -10 945.140 134.534  26
  -1 -11 -11 6531.56 334.190  26
   1 -11  11 6672.85 341.029  16
   1 -11  11 7133.26 326.564  25
  -1 -11 -12 7903.85 368.562  26
   1 -11  12 8323.47 384.316  16
   1 -11  12 9240.60 368.551  25
  -1 -11 -13 1210.25 153.752  26
   1 -11  13 1095.62 151.083  16
  -1 -11 -14 6414.65 331.745  26
   1 -11  14 6564.02 346.184  16
   1 -11  15 3012.06 238.229  16
  -1 -11 -15 2818.89 221.435  26
   1 -11  16 396.229 98.0983  16
  -1 -11 -16 329.040 89.0863  26
  -1 -11 -17 2955.04 222.072  26
  -1 -11 -17 3413.33 228.922  30
   1 -11  17 2742.31 225.702  16
  -1 -11 -18 152.716 55.2716  26
   1 -11  18 40.2849 59.3351  16
  -1 -11 -18 187.095 72.4132  30
  -1 -11 -19 637.106 99.3263  30
  -1 -11 -19 726.461 112.820  26
   1 -11  19 814.066 129.631  16
  -1 -11 -20 4871.44 262.947  30
   1 -11  20 4034.61 262.219  16
  -1 -11 -20 4100.60 245.497  26
  -1 -11 -21 30.3531 44.8649  30
  -1 -11 -21 58.4608 49.2199  26
   1 -11  21-16.1934 67.5235  16
  -1 -11 -22 230.374 61.5543  26
   1 -11  22 281.159 83.8807  16
  -1 -11 -22 385.297 77.1331  30
  -1 -11 -23-21.5491 32.6811  30
  -1 -11 -23 99.9321 34.2144  26
   1 -11  23-10.9181 48.6417  16
  -1 -11 -24-12.8459 35.7278  30
   1 -11  24 5.72543 46.4939  16
  -1 -11 -25 91.5011 41.2589  30
   1 -11  25 85.4491 44.2724  16
  -1 -11 -26 539.142 65.2564  30
   1 -11  26 518.532 81.8928  16
   1 -11  27 317.960 62.7482  16
   1 -11  28 55.0503 35.4764  16
   1 -10 -30 73.8588 26.5249  26
  -1 -10  30 52.2226 25.8190  16
  -1 -10  29-73.5311 37.3801  16
   1 -10 -29-22.0188 27.7109  26
  -1 -10  28 589.117 78.0036  16
   1 -10 -28 564.435 74.5662  26
  -1 -10  27 86.2154 44.0861  16
   1 -10 -27 52.5006 35.4858  26
  -1 -10  26 156.838 58.5209  16
   1 -10 -26 227.075 62.8577  26
   1 -10 -25 1009.14 117.653  26
  -1 -10  25 971.915 117.731  16
  -1 -10  24 33.4468 49.0884  29
   1 -10 -24 31.9160 49.6654  26
  -1 -10  24 54.9594 53.5027  16
  -1 -10  23 1121.51 133.273  29
   1 -10 -23 1034.45 129.089  26
  -1 -10  23 1087.19 135.631  16
  -1 -10  22 2801.79 209.842  29
  -1 -10  22 2766.53 209.508  16
   1 -10 -22 2590.14 201.216  26
  -1 -10  21 520.574 107.743  29
   1 -10 -21 576.464 104.853  26
  -1 -10  21 591.929 104.168  16
  -1 -10  20 1011.42 135.449  29
   1 -10 -20 880.688 127.479  26
  -1 -10  20 1104.24 140.858  16
   1 -10 -19 2452.03 203.681  26
  -1 -10  19 2407.41 198.030  16
  -1 -10  19 2685.94 215.224  29
  -1 -10  18 53.0303 59.9056  29
  -1 -10  18 77.3282 59.7742  25
   1 -10 -18 170.429 73.5263  26
  -1 -10  18 53.2677 42.9515  16
  -1 -10  17 1142.25 140.032  16
  -1 -10  17 1085.03 143.277  29
   1 -10 -17 1119.05 141.791  26
  -1 -10  17 1188.85 154.130  25
  -1 -10  16 89.5616 54.8088  29
  -1 -10  16 177.289 68.7572  16
   1 -10 -16 303.175 90.9064  26
  -1 -10  16 174.428 81.0097  25
  -1 -10  15 23721.8 602.029  16
  -1 -10  15 24211.5 634.071  29
  -1 -10  15 22935.9 636.737  25
   1 -10 -15 23578.6 611.879  26
  -1 -10  14 6464.71 723.883  23
   1 -10 -14 6115.13 623.275  20
   1 -10 -14 6381.83 315.830  26
  -1 -10  14 6794.75 334.997  29
  -1 -10  14 6700.13 334.848  26
  -1 -10  14 6425.97 309.209  16
  -1 -10  14 6481.00 336.362  25
  -1 -10  13 365.950 70.4872  16
   1 -10 -13 730.503 227.362  20
  -1 -10  13 365.439 196.448  23
  -1 -10  13 288.997 83.1274  26
   1 -10 -13 508.193 97.9874  26
  -1 -10  13 654.217 116.502  25
  -1 -10  13 301.028 72.2859  29
   1 -10 -12 2168.59 371.985  20
  -1 -10  12 1801.89 175.281  29
  -1 -10  12 1788.86 175.535  26
  -1 -10  12 2325.96 203.653  25
  -1 -10  12 2425.58 447.671  23
   1 -10 -12 1981.16 172.146  26
  -1 -10  11 790.060 116.918  25
   1 -10 -11 621.334 98.5163  26
  -1 -10  11 684.906 111.097  29
  -1 -10  11 624.634 236.173  23
  -1 -10  11 731.025 111.385  26
   1 -10 -11 749.026 223.640  20
  -1 -10  10 1194.22 311.471  23
  -1 -10  10 1095.34 130.936  29
   1 -10 -10 913.603 259.885  20
   1 -10 -10 1031.00 122.004  26
  -1 -10  10 1192.28 139.289  25
   1 -10  -9 127.225 114.082  20
  -1 -10   9-205.232 141.379  23
  -1 -10   8 2017.14 399.003  23
   1 -10  -8 1765.59 341.754  20
   1 -10  -7 2591.56 425.396  20
  -1 -10   7 2713.43 446.103  23
   1 -10  -6 16308.6 1072.81  20
  -1 -10   6 15820.5 1082.41  23
  -1 -10   5 602.448 221.451  23
   1 -10  -5 340.538 184.122  20
  -1 -10   5 889.881 229.215  20
  -1 -10   4 5097.94 606.614  23
   1 -10  -4 5363.29 655.695  20
  -1 -10   4 5401.16 558.642  20
  -1 -10   3 1878.46 333.666  20
  -1 -10   3 1877.24 378.027  23
   1 -10  -3 1553.44 362.655  20
  -1 -10   2 85.0345 84.4017  20
   1 -10  -2 241.875 204.322  20
  -1 -10   2 372.424 195.738  23
   1 -10  -1 771.676 327.422  20
  -1 -10   1 1049.70 272.883  23
  -1 -10   1 841.340 236.233  20
  -1 -10   0 6221.42 627.608  20
  -1 -10   0 7630.00 730.208  23
   1 -10   0 6639.26 817.456  20
  -1 -10  -1 3071.12 446.800  20
   1 -10   1 2400.32 520.693  20
  -1 -10  -1 3867.77 526.506  23
  -1 -10  -2 6926.61 687.308  23
   1 -10   2 5896.77 829.533  20
  -1 -10  -2 6857.36 674.855  20
  -1 -10  -3-247.832 151.337  20
   1 -10   3 178.740 271.410  20
  -1 -10  -3-9.09298 75.1909  23
  -1 -10  -4 6.70632 89.3279  20
  -1 -10  -4 32.4930 93.7123  23
  -1 -10  -5 2121.25 402.027  20
   1 -10   5 1743.10 542.375  20
  -1 -10  -5 2267.44 382.685  23
  -1 -10  -6 6694.06 697.438  20
  -1 -10  -6 8309.80 732.954  23
   1 -10   6 6095.44 866.825  20
  -1 -10  -7 2543.42 406.877  23
  -1 -10  -7 2563.93 450.768  20
   1 -10   7 2450.46 606.962  20
  -1 -10  -8 511.114 206.608  23
   1 -10   8 664.989 319.886  20
  -1 -10  -8 244.623 158.170  20
   1 -10   9 264.901 298.616  20
  -1 -10 -10 28386.0 1383.65  21
  -1 -10 -10 27993.3 652.827  26
   1 -10  10 27580.9 651.704  16
  -1 -10 -11 3646.67 518.503  21
   1 -10  11 4074.71 259.133  16
  -1 -10 -11 4042.15 254.400  26
   1 -10  12 244.988 90.8887  16
  -1 -10 -12 204.137 62.7753  26
  -1 -10 -13 4765.21 598.548  21
  -1 -10 -13 5092.98 276.674  30
  -1 -10 -13 5232.03 289.194  26
   1 -10  13 5750.76 311.051  16
  -1 -10 -14 2269.19 194.176  26
   1 -10  14 2388.12 205.435  16
  -1 -10 -14 2560.92 201.566  30
  -1 -10 -15 8604.33 368.758  30
  -1 -10 -15 8700.75 376.880  26
   1 -10  15 9125.24 398.786  16
   1 -10  16 807.272 128.742  16
  -1 -10 -16 873.000 126.045  26
  -1 -10 -16 700.831 111.041  30
  -1 -10 -17 6311.65 320.859  26
   1 -10  17 6329.08 338.836  16
  -1 -10 -17 6482.01 326.959  30
   1 -10  18 4122.35 274.598  16
  -1 -10 -18 4045.36 257.462  30
  -1 -10 -18 4479.88 271.813  26
  -1 -10 -19 166.975 70.0924  26
  -1 -10 -19 138.685 67.4739  30
   1 -10  19 133.118 69.9643  16
  -1 -10 -20 3418.32 227.601  26
   1 -10  20 3267.85 242.472  16
  -1 -10 -20 3180.44 228.702  30
  -1 -10 -21 67.5773 39.8085  30
  -1 -10 -21 166.862 61.5721  26
   1 -10  21 110.931 73.5006  16
  -1 -10 -22 1050.05 133.479  30
  -1 -10 -22 910.604 116.935  26
   1 -10  22 955.342 133.115  16
  -1 -10 -23 418.460 78.3434  26
  -1 -10 -23 432.497 89.9120  30
   1 -10  23 373.782 99.6595  16
   1 -10  24 2436.01 197.665  16
  -1 -10 -24 2400.13 182.090  30
  -1 -10 -25 76.8124 38.6846  30
   1 -10  25 214.754 74.9870  16
  -1 -10 -26 234.632 54.9232  30
   1 -10  26 279.945 74.5510  16
  -1 -10 -27 318.004 61.4936  30
   1 -10  27 457.977 82.3964  16
  -1 -10 -28-14.6214 26.2819  30
   1 -10  28-10.4568 38.6835  16
  -1 -10 -29 116.356 32.7176  30
   1 -10  29 144.712 45.5481  16
   1 -10  30 1601.83 100.139  16
  -1  -9  31 22.6536 26.3483  16
   1  -9 -31-4.08593 18.2314  26
  -1  -9  30 695.508 79.9719  16
   1  -9 -30 674.906 71.6970  26
  -1  -9  29 537.818 78.9768  16
   1  -9 -29 552.492 74.9266  26
   1  -9 -28 46.9389 40.6543  26
  -1  -9  28-10.3874 42.0114  16
  -1  -9  27 712.464 103.269  16
   1  -9 -27 585.962 89.7107  26
  -1  -9  26 1464.42 148.123  16
   1  -9 -26 1288.85 134.719  26
  -1  -9  25 1650.24 160.774  16
   1  -9 -25 1586.64 152.249  26
   1  -9 -24 4602.77 262.304  26
  -1  -9  24 5020.80 279.043  29
  -1  -9  24 4717.93 271.644  16
  -1  -9  23-0.62399 53.0194  29
   1  -9 -23 125.144 63.6497  26
  -1  -9  23 13.7357 51.0273  16
  -1  -9  22 3818.20 251.971  29
  -1  -9  22 3820.01 250.051  16
   1  -9 -22 3927.99 253.643  26
  -1  -9  21 2097.96 190.212  16
  -1  -9  21 2078.58 189.599  29
   1  -9 -21 2121.80 190.745  26
   1  -9 -20 2965.82 223.078  26
  -1  -9  20 2954.93 225.216  29
  -1  -9  20 2971.09 222.411  16
  -1  -9  19 13007.6 470.175  29
  -1  -9  19 12943.8 458.929  16
   1  -9 -19 12138.4 444.247  26
  -1  -9  18 13957.8 496.929  25
  -1  -9  18 14594.0 479.999  16
  -1  -9  18 15259.1 502.501  29
   1  -9 -18 14728.6 484.576  26
  -1  -9  17 189.569 75.7457  25
  -1  -9  17 233.379 82.4422  16
  -1  -9  17 137.064 51.3197  29
   1  -9 -17 260.300 84.7153  26
  -1  -9  16 427.069 85.8071  29
   1  -9 -16 476.549 95.4657  26
  -1  -9  16 158.217 117.819  23
  -1  -9  16 453.802 102.782  25
  -1  -9  16 369.254 89.0278  16
  -1  -9  15 10.9744 63.7594  29
   1  -9 -15 102.919 109.773  20
   1  -9 -15 167.892 68.6558  26
  -1  -9  15 263.372 76.4683  25
  -1  -9  15 115.550 60.3844  16
  -1  -9  14 5632.62 300.162  25
  -1  -9  14 5590.11 297.131  29
   1  -9 -14 6088.32 615.144  20
  -1  -9  14 5770.64 299.897  26
  -1  -9  14 5536.06 277.119  16
  -1  -9  14 5915.27 679.211  23
   1  -9 -14 5790.67 288.802  26
  -1  -9  13 54.4899 45.9060  25
   1  -9 -13 5.76627 38.0324  26
  -1  -9  12 730.598 240.701  23
   1  -9 -12 1174.67 277.737  20
   1  -9 -11 6144.98 613.589  20
  -1  -9  11 6580.19 706.837  23
   1  -9 -10 1131.42 257.445  20
  -1  -9  10 1599.99 344.037  23
  -1  -9   9 6788.00 692.800  23
   1  -9  -9 7279.80 667.285  20
  -1  -9   8 541.859 199.284  23
   1  -9  -8 729.073 241.124  20
   1  -9  -7 33.2911 147.279  20
  -1  -9   7 68.8772 87.9945  23
  -1  -9   6 3972.70 520.619  23
  -1  -9   6 4853.36 477.817  20
   1  -9  -6 4192.28 556.052  20
  -1  -9   5 18343.8 950.727  20
  -1  -9   5 17283.7 1052.23  23
   1  -9  -5 18113.6 1168.23  20
  -1  -9   4 2664.52 418.022  23
  -1  -9   4 2760.02 376.294  20
   1  -9  -4 2459.41 472.735  20
  -1  -9   3 2524.45 364.798  20
  -1  -9   3 2830.39 420.069  23
   1  -9  -3 2539.46 496.138  20
  -1  -9   2 4504.88 536.549  23
  -1  -9   2 4071.30 471.635  20
   1  -9  -2 3629.94 629.112  20
   1  -9  -1 7618.83 874.898  20
  -1  -9   1 8826.94 701.064  20
  -1  -9   1 9547.78 768.027  23
   1  -9   0 6674.95 865.511  20
  -1  -9   0 8824.51 709.300  20
  -1  -9  -1 6270.43 610.950  20
   1  -9   1 4111.25 712.693  20
   1  -9   2 1100.54 473.747  20
  -1  -9  -2 1018.75 268.400  20
  -1  -9  -3 2050.10 366.121  20
   1  -9   3 1309.34 496.359  20
  -1  -9  -4 3254.70 459.663  20
   1  -9   4 2165.58 559.203  20
   1  -9   5-15.4068 278.353  20
  -1  -9  -5 39.9470 93.2312  20
  -1  -9  -6 12509.9 796.075  21
  -1  -9  -6 10263.2 832.408  20
  -1  -9  -7 10044.5 745.213  21
  -1  -9  -7 8170.38 753.940  20
   1  -9   8 113.644 244.000  20
  -1  -9  -8 607.193 196.641  21
  -1  -9  -8 256.611 145.465  20
  -1  -9  -8 449.429 167.532  23
  -1  -9  -9 73.9132 94.6674  21
  -1  -9  -9 280.440 163.307  20
   1  -9   9 256.393 260.039  20
  -1  -9 -10-128.477 105.304  21
   1  -9  10 594.389 360.758  20
  -1  -9 -11 340.545 159.836  21
   1  -9  11 140.862 263.827  20
  -1  -9 -12-54.5575 93.8745  21
  -1  -9 -13 426.894 188.720  21
   1  -9  13 301.698 69.7537  16
   1  -9  14 559.907 102.446  16
  -1  -9 -14 720.700 107.850  26
  -1  -9 -14 783.260 249.106  21
  -1  -9 -14 711.732 108.496  30
   1  -9  15 78.3953 59.3211  16
  -1  -9 -15 26.4456 41.9360  26
  -1  -9 -15 83.0790 48.2505  30
   1  -9  16 6.91716 56.7355  16
  -1  -9 -16 74.3333 45.4544  30
  -1  -9 -16 77.0005 55.8121  26
   1  -9  17 318.333 87.8901  16
  -1  -9 -17 217.559 71.7474  30
  -1  -9 -17 316.246 79.3751  26
   1  -9  18 8500.97 385.817  16
  -1  -9 -18 8158.52 368.916  30
  -1  -9 -18 8908.06 372.690  26
   1  -9  19 11243.3 444.065  16
  -1  -9 -19 10668.6 426.682  30
  -1  -9 -19 11369.3 416.432  26
  -1  -9 -20 347.503 87.5604  30
   1  -9  20 317.102 96.7772  16
  -1  -9 -20 351.427 85.3239  26
  -1  -9 -21 3322.41 221.310  26
  -1  -9 -21 2881.35 224.395  30
   1  -9  21 2961.57 232.078  16
  -1  -9 -22 4606.05 282.582  30
   1  -9  22 5003.00 296.728  16
  -1  -9 -23 1223.96 146.599  30
   1  -9  23 1409.48 162.494  16
   1  -9  24 10645.8 413.098  16
  -1  -9 -24 10049.3 398.274  30
  -1  -9 -25 130.511 64.6793  30
   1  -9  25 44.1883 60.4257  16
  -1  -9 -26 136.106 55.7593  30
   1  -9  26 177.531 69.5949  16
   1  -9  27 380.389 80.0719  16
  -1  -9 -27 353.806 75.2359  30
  -1  -9 -28 38.1522 36.3387  30
   1  -9  28 107.620 54.3076  16
  -1  -9 -29 392.139 64.9130  30
   1  -9  29 547.133 82.4220  16
   1  -9  30 935.251 93.4691  16
  -1  -9 -30 891.356 82.4833  30
   1  -9  31 66.7761 33.9462  16
  -1  -9 -31-18.8626 21.2496  30
  -1  -8  32 35.0090 30.2851  16
   1  -8 -32 33.2259 17.6064  26
   1  -8 -31 21.5853 26.8811  26
  -1  -8  31-11.0791 32.6817  16
  -1  -8  30 827.551 97.6488  16
   1  -8 -30 803.587 86.3222  26
  -1  -8  29 712.892 97.5985  16
   1  -8 -29 665.132 86.4503  26
   1  -8 -28 167.093 54.9190  26
  -1  -8  28 218.063 65.9196  16
  -1  -8  27 27.8972 47.0320  16
   1  -8 -27 10.3157 45.6558  26
   1  -8 -26 300.716 77.2850  26
  -1  -8  26 392.135 93.8243  16
   1  -8 -25 614.836 103.425  26
  -1  -8  25 616.291 112.496  16
   1  -8 -24 4655.16 267.785  26
  -1  -8  24 4729.66 277.690  29
  -1  -8  24 4504.18 275.905  16
  -1  -8  23-71.7169 65.0962  29
   1  -8 -23 30.8065 50.5769  26
  -1  -8  23 81.7120 51.4079  16
  -1  -8  22 3262.96 236.163  16
  -1  -8  22 3560.27 247.213  29
   1  -8 -22 3040.91 225.157  26
   1  -8 -21 9167.43 385.067  26
  -1  -8  21 9563.48 399.065  29
  -1  -8  21 9378.75 392.111  16
  -1  -8  20 187.450 74.1433  29
   1  -8 -20 141.431 61.9222  26
  -1  -8  20 189.540 72.9293  16
   1  -8 -19 778.426 124.615  26
  -1  -8  19 738.480 122.384  29
  -1  -8  19 618.881 111.639  16
  -1  -8  18 45518.7 854.309  29
  -1  -8  18 44909.8 827.202  16
  -1  -8  18 44026.1 851.132  25
  -1  -8  17 2125.88 186.641  16
  -1  -8  17 2308.97 197.317  25
  -1  -8  17 1990.84 177.838  29
  -1  -8  16 8528.41 778.810  23
  -1  -8  16 9039.07 357.341  16
  -1  -8  16 9422.97 377.580  29
  -1  -8  16 9203.02 379.719  25
  -1  -8  15 101.095 106.658  23
   1  -8 -15 304.004 141.223  20
  -1  -8  14 22023.1 1247.56  23
   1  -8 -14 23630.3 1143.30  20
  -1  -8  13 680.576 223.420  23
   1  -8 -13 786.272 222.165  20
  -1  -8  12 1585.64 350.278  23
   1  -8 -12 1641.41 305.832  20
  -1  -8  11 74.3705 124.044  23
   1  -8 -11-52.9925 139.805  20
  -1  -8  10 4311.87 533.920  23
   1  -8 -10 4019.58 481.803  20
  -1  -8   9 1399.02 306.103  23
   1  -8  -9 1528.93 308.429  20
   1  -8  -8 279.035 166.846  20
  -1  -8   8 251.603 147.726  23
   1  -8  -7 2016.18 387.051  20
  -1  -8   7 2345.48 373.143  23
  -1  -8   6 3178.50 360.998  20
  -1  -8   6 3154.85 430.522  23
   1  -8  -6 3143.02 476.842  20
  -1  -8   5 9634.78 742.849  23
   1  -8  -5 9050.12 857.196  20
  -1  -8   5 9660.79 647.468  20
  -1  -8   4 1506.89 299.703  23
   1  -8  -4 1444.96 404.163  20
  -1  -8   4 1611.80 275.296  20
  -1  -8   3 28744.3 1259.49  23
  -1  -8   3 27010.9 1108.27  20
  -1  -8   2 339.807 191.788  23
  -1  -8   2 144.991 122.548  20
   1  -8  -2 92.3645 216.173  20
  -1  -8   1 64878.0 1777.75  20
   1  -8  -1 41064.1 2042.95  20
  -1  -8   0 3895.40 448.207  20
   1  -8   0 2683.20 586.231  20
  -1  -8  -1 4166.34 463.099  20
   1  -8   1 2420.24 559.110  20
  -1  -8  -2 21807.5 1070.02  20
   1  -8   2 14998.4 1247.16  20
  -1  -8  -3 1401.38 226.389  21
  -1  -8  -3 1302.13 274.639  20
   1  -8   3 975.656 358.770  20
  -1  -8  -4 23750.2 971.357  21
  -1  -8  -4 21990.5 1106.59  20
  -1  -8  -5 1121.20 227.538  21
  -1  -8  -5 1007.19 253.286  20
   1  -8   5 907.577 331.333  20
  -1  -8  -6 3032.90 388.404  21
   1  -8   6 2000.66 462.160  20
  -1  -8  -6 3116.91 431.605  20
  -1  -8  -7 856.168 221.756  21
  -1  -8  -7 707.837 228.045  20
   1  -8   7 817.354 358.671  20
  -1  -8  -8 932.349 237.315  21
  -1  -8  -8 672.576 216.978  20
   1  -8   8 692.378 275.607  20
   1  -8   9 4505.63 629.563  20
  -1  -8  -9 4738.75 555.023  20
  -1  -8  -9 5258.28 561.779  21
  -1  -8  -9 6545.74 547.784  23
  -1  -8 -10 7510.44 686.056  21
   1  -8  10 7365.66 813.925  20
  -1  -8 -11 129.296 110.892  21
   1  -8  11-52.4320 188.894  20
  -1  -8 -12 1727.11 348.780  21
   1  -8  12 1200.80 326.832  20
  -1  -8 -13 412.805 203.391  21
  -1  -8 -14 2307.48 411.247  21
  -1  -8 -15 65.2761 93.3187  21
  -1  -8 -16 7535.33 793.428  21
   1  -8  16 7405.93 340.689  16
  -1  -8 -16 6822.75 325.160  30
  -1  -8 -16 7187.78 316.385  26
  -1  -8 -17 8104.80 827.054  21
  -1  -8 -17 8256.04 341.230  26
   1  -8  17 8093.38 362.109  16
  -1  -8 -17 7720.64 352.474  30
   1  -8  18 876.702 129.416  16
  -1  -8 -18 1062.37 129.472  26
  -1  -8 -18 745.530 115.015  30
  -1  -8 -18 970.280 291.232  21
   1  -8  19 724.904 118.792  16
  -1  -8 -19 709.374 106.749  26
  -1  -8 -19 632.925 110.594  30
  -1  -8 -20 5827.28 321.536  30
   1  -8  20 6363.77 331.435  16
  -1  -8 -21 617.200 110.404  30
   1  -8  21 927.023 138.097  16
   1  -8  22 1182.31 148.115  16
  -1  -8 -22 1129.87 143.871  30
   1  -8  23 3710.91 256.980  16
  -1  -8 -23 3370.50 245.424  30
   1  -8  24 149.127 71.3190  16
  -1  -8 -24 178.593 67.0000  30
  -1  -8 -25 107.541 57.0695  30
   1  -8  25 101.978 59.0713  16
  -1  -8 -26 253.923 74.9196  30
   1  -8  26 299.226 79.5527  16
   1  -8  27 868.766 119.427  16
  -1  -8 -27 727.574 109.367  30
   1  -8  28 1604.92 151.349  16
  -1  -8 -28 1611.00 149.371  30
  -1  -8 -29 3.38326 38.7751  30
   1  -8  29 22.0393 42.0536  16
  -1  -8 -30 89.7960 43.4155  30
   1  -8  30 88.6472 44.7381  16
  -1  -8 -31 214.531 48.7072  30
   1  -8  31 293.498 56.7155  16
   1  -8  32 8.58659 28.6538  16
  -1  -8 -32-15.5725 25.0198  30
  -1  -7  33 1582.59 106.968  16
  -1  -7  32 784.797 91.5926  16
   1  -7 -32 788.188 68.5951  26
   1  -7 -31 495.546 66.2509  26
  -1  -7  31 509.279 82.1713  16
  -1  -7  30 51.1085 48.5875  16
   1  -7 -30 118.176 43.1487  26
   1  -7 -30 73.7269 31.8986  30
   1  -7 -29-6.33868 30.1405  30
   1  -7 -29 12.3397 34.7335  26
  -1  -7  29 47.2416 55.6726  16
   1  -7 -28 362.339 75.2126  26
   1  -7 -28 465.907 74.6046  30
  -1  -7  28 353.786 83.9726  16
  -1  -7  27 112.923 59.8297  16
   1  -7 -27 143.582 56.9820  26
   1  -7 -27 156.983 55.9372  30
   1  -7 -26 43.2002 32.7189  30
   1  -7 -26 91.4782 60.5606  26
  -1  -7  26 90.6249 68.3310  16
  -1  -7  25 3370.39 241.170  16
   1  -7 -25 3432.78 231.003  26
  -1  -7  24 2894.68 224.636  16
  -1  -7  24 3023.04 229.657  29
   1  -7 -24 2696.03 208.197  26
  -1  -7  23 16.0421 48.2759  29
  -1  -7  23-3.41400 52.5801  16
  -1  -7  22 9348.78 395.522  29
  -1  -7  22 9223.72 393.009  16
  -1  -7  21 591.244 101.997  29
  -1  -7  21 658.801 113.440  16
  -1  -7  20 15686.8 500.388  16
  -1  -7  20 16500.5 513.869  29
  -1  -7  19 877.726 124.455  29
  -1  -7  19 884.620 118.043  16
  -1  -7  18 163.511 61.2392  29
  -1  -7  18 171.457 64.6484  16
  -1  -7  17-191.000 119.772  23
  -1  -7  16 1861.18 349.590  23
  -1  -7  15 2043.55 361.532  23
   1  -7 -15 2053.39 332.533  20
   1  -7 -14 3952.42 446.180  20
  -1  -7  14 3012.32 444.947  23
  -1  -7  13 475.594 165.415  23
   1  -7 -13 653.021 194.217  20
  -1  -7  12-3.34545 107.412  23
   1  -7 -12-231.787 124.091  20
   1  -7 -11-61.3739 116.176  20
  -1  -7  11-100.283 98.5047  23
   1  -7 -10 838.893 226.889  20
  -1  -7  10 584.373 196.984  23
  -1  -7   9 48922.9 1655.55  23
   1  -7  -9 57924.8 1756.71  20
  -1  -7   8 337.421 169.827  23
   1  -7  -8 529.557 217.589  20
  -1  -7   7 15298.3 690.690  20
   1  -7  -7 15204.6 984.186  20
  -1  -7   7 14058.5 859.611  23
  -1  -7   6 1960.19 321.500  23
  -1  -7   6 2193.99 274.077  20
   1  -7  -6 1493.94 346.575  20
   1  -7  -5 5619.45 692.276  20
  -1  -7   5 7024.46 592.381  23
  -1  -7   5 7192.88 507.057  20
  -1  -7   4 74465.6 1919.11  23
  -1  -7   4 70943.1 1635.54  20
   1  -7  -3 156.194 334.517  20
  -1  -7   3 192.260 106.149  23
  -1  -7   3 160.315 114.950  20
  -1  -7   2 18685.4 939.500  23
  -1  -7   2 16675.7 817.144  20
   1  -7  -1 15948.4 1201.53  20
  -1  -7   1 19755.7 902.992  20
  -1  -7   0 686.576 184.876  20
   1  -7   0 324.922 287.863  20
  -1  -7  -1 98408.2 1647.29  21
  -1  -7  -1 93711.3 2025.12  20
  -1  -7  -2 20919.2 801.494  21
  -1  -7  -2 19932.3 952.616  20
  -1  -7  -3 5360.82 425.630  21
  -1  -7  -3 4909.30 487.666  20
   1  -7   3 4388.69 568.712  20
  -1  -7  -4 22504.7 1044.03  20
  -1  -7  -4 23837.9 943.894  21
   1  -7   5 3677.64 512.933  20
  -1  -7  -5 4009.39 410.149  21
  -1  -7  -5 3663.06 428.617  20
   1  -7   6 45402.3 1690.17  20
  -1  -7  -6 48465.9 1585.87  20
   1  -7   7 4275.83 530.080  20
  -1  -7  -7 4775.55 506.139  20
  -1  -7  -7 5029.37 494.326  21
  -1  -7  -8 8532.18 697.149  20
   1  -7   8 9088.31 776.009  20
  -1  -7  -8 9779.64 716.191  21
  -1  -7  -9 45701.6 1602.30  21
  -1  -7  -9 46736.3 1658.51  20
   1  -7   9 46146.9 1733.48  20
  -1  -7 -10 548.500 182.949  21
   1  -7  10 463.127 209.575  20
  -1  -7 -11 314.085 156.646  21
   1  -7  11-45.6714 160.878  20
  -1  -7 -12 7100.45 679.113  21
   1  -7  12 7419.32 703.320  20
   1  -7  13 3108.75 481.170  20
  -1  -7 -13 2811.69 461.136  21
  -1  -7 -14 6802.48 701.330  21
  -1  -7 -15 4637.16 592.837  21
  -1  -7 -16 160.783 120.479  21
   1  -7  17 103.511 51.6605  16
  -1  -7 -17-95.0591 107.717  21
   1  -7  18 118.806 55.7629  16
  -1  -7 -18 44.3911 39.4599  30
  -1  -7 -18-34.0779 99.0476  21
  -1  -7 -19 146.384 122.555  21
  -1  -7 -19 238.374 71.9594  30
   1  -7  19 308.402 79.3460  16
  -1  -7 -20 3224.46 539.083  21
  -1  -7 -20 3042.03 230.293  30
   1  -7  20 3326.76 236.781  16
  -1  -7 -21 554.214 105.190  30
   1  -7  21 418.714 94.7115  16
   1  -7  22 634.241 114.472  16
  -1  -7 -22 663.224 112.195  30
  -1  -7 -23 16.5722 53.9137  30
   1  -7  23-71.4406 73.3183  16
  -1  -7 -24 3281.54 245.104  30
   1  -7  24 3859.77 258.368  16
  -1  -7 -25 80.7402 58.3401  30
   1  -7  25 47.5513 50.5618  16
   1  -7  26 336.422 84.5027  16
  -1  -7 -26 284.778 81.8657  30
   1  -7  27 22.4526 50.7452  16
  -1  -7 -27 34.4149 52.6128  30
   1  -7  28 364.213 73.9315  28
  -1  -7 -28 324.761 78.2005  30
   1  -7  28 298.259 77.4106  16
   1  -7  29 1.83604 45.1301  16
  -1  -7 -29-21.5427 49.8863  30
   1  -7  29-18.7615 41.4960  28
   1  -7  30 168.769 57.4104  16
  -1  -7 -30 250.448 67.5624  30
   1  -7  31 95.0800 45.5495  16
  -1  -7 -31 104.108 44.6911  30
   1  -7  32 14.1521 30.6420  16
  -1  -7 -32 3.39582 32.6961  30
  -1  -7 -33 61.0460 29.7415  30
   1  -7  33 20.8506 26.1875  16
  -1  -6  34 1182.00 85.2183   9
  -1  -6  34 1160.24 90.3665  16
   1  -6 -33 572.148 58.0486  30
  -1  -6  33 728.510 86.6339  16
  -1  -6  32 115.415 51.4909  16
   1  -6 -32 76.4830 31.2568  26
   1  -6 -32 74.3488 33.0885  30
   1  -6 -31 1671.98 126.211  30
   1  -6 -31 1646.83 123.464  26
  -1  -6  31 1550.64 141.195  16
   1  -6 -30 41.2438 32.8278  30
  -1  -6  30-1.56058 48.4553  16
   1  -6 -30 46.7686 40.6648  26
   1  -6 -29 3.90838 34.9465  30
   1  -6 -29 63.1809 47.9522  26
  -1  -6  29 0.94576 49.6930  16
   1  -6 -28 4559.45 246.676  26
   1  -6 -28 4487.13 240.986  30
  -1  -6  28 4315.74 261.651  16
   1  -6 -27 121.887 66.6693  26
   1  -6 -27 64.1824 45.5032  30
  -1  -6  27 31.5965 63.4860  16
   1  -6 -26 14931.5 456.495  30
  -1  -6  26 13719.9 481.433  16
   1  -6 -25 4893.89 263.397  30
  -1  -6  25 4474.26 279.690  16
   1  -6 -24 1085.11 125.627  30
  -1  -6  24 930.055 133.393  29
  -1  -6  24 1106.20 147.006  16
   1  -6 -23 2359.65 183.362  30
  -1  -6  23 2207.46 195.590  29
  -1  -6  23 2265.51 199.374  16
  -1  -6  22 2672.06 214.013  29
   1  -6 -22 3090.11 205.774  30
  -1  -6  22 2761.32 217.619  16
  -1  -6  21 3873.53 249.797  29
  -1  -6  21 3625.32 244.771  16
  -1  -6  20 9327.68 380.628  16
   1  -6 -20 9753.72 839.201  19
  -1  -6  20 9790.45 387.586  29
  -1  -6  19 14026.4 454.945  29
  -1  -6  19 13631.1 446.240  16
  -1  -6  17 5824.15 588.082  23
  -1  -6  16 3142.87 436.994  23
  -1  -6  15 1274.33 261.528  23
   1  -6 -14 8724.41 614.549  20
  -1  -6  14 7839.05 677.293  23
  -1  -6  13 17747.3 1011.11  23
   1  -6 -13 21071.8 935.451  20
  -1  -6  12 2794.44 399.219  23
   1  -6 -12 2897.38 343.851  20
  -1  -6  11 9029.92 700.404  23
   1  -6 -11 10648.4 675.542  20
  -1  -6  10 20761.5 1043.99  23
   1  -6 -10 24364.4 1051.06  20
  -1  -6   9 1901.60 322.419  23
   1  -6  -9 2523.72 359.390  20
   1  -6  -8 11833.5 813.995  20
  -1  -6   8 10376.7 705.015  23
  -1  -6   7-144.425 74.7935  20
   1  -6  -7 204.310 175.275  20
  -1  -6   7 51.0705 117.133  23
  -1  -6   6 13034.3 756.885  23
   1  -6  -6 11248.2 891.213  20
  -1  -6   6 13377.4 609.828  20
  -1  -6   5 60814.4 1626.65  23
  -1  -6   5 58847.2 1306.03  20
  -1  -6   4 10120.3 655.928  23
  -1  -6   4 10298.2 559.883  20
  -1  -6   3 8779.65 530.461  20
  -1  -6   3 9863.50 637.250  23
  -1  -6   2 192.635 106.355  20
   1  -6  -2 148.798 221.684  20
  -1  -6   2 182.210 116.501  23
   1  -6  -1 7211.87 685.324  20
  -1  -6   1 7883.55 521.728  20
  -1  -6   0 620.465 118.788  21
  -1  -6   0 664.522 166.481  20
   1  -6   0 623.525 232.903  20
   1  -6   1 8549.25 702.768  20
  -1  -6  -1 8695.59 466.674  21
  -1  -6  -1 8459.03 560.028  20
  -1  -6  -2 18408.9 716.759  21
  -1  -6  -2 17846.7 834.492  20
   1  -6   2 17950.2 983.304  20
   1  -6   3 11138.3 748.960  20
  -1  -6  -3 11330.0 679.133  20
  -1  -6  -3 12058.9 608.192  21
  -1  -6  -4 2543.99 334.440  20
  -1  -6  -4 3218.38 263.192   2
  -1  -6  -4 3010.40 323.377  21
   1  -6   4 2624.22 372.148  20
  -1  -6  -5 142696. 1735.24   2
  -1  -6  -5 148258. 2339.60  21
  -1  -6  -5 142437. 2499.92  20
  -1  -6  -6 2755.59 343.065  21
  -1  -6  -6 2761.21 247.559   2
   1  -6   6 3260.04 398.943  20
  -1  -6  -6 2570.73 347.222  20
  -1  -6  -7 4505.34 323.038   2
   1  -6   7 4023.16 445.017  20
  -1  -6  -7 3831.23 435.053  20
  -1  -6  -7 4105.36 426.080  21
   1  -6   8 2147.71 345.656  20
  -1  -6  -8 1798.83 299.751  21
  -1  -6  -8 1943.81 317.621  20
  -1  -6  -9 1616.36 223.847  23
  -1  -6  -9 1278.50 248.536  21
   1  -6   9 1455.15 285.761  20
  -1  -6 -10 22634.2 1118.40  21
   1  -6  10 21909.0 1033.72  20
  -1  -6 -11 15098.3 943.416  21
   1  -6  11 16235.1 891.229  20
  -1  -6 -12 4317.30 521.692  21
   1  -6  12 2605.00 372.367  20
  -1  -6 -13 3408.65 482.663  21
   1  -6  13 3567.96 440.931  20
   1  -6  14 714.889 201.685  20
  -1  -6 -14 744.606 238.849  21
  -1  -6 -15 7259.57 723.569  21
  -1  -6 -16 252.357 144.596  21
  -1  -6 -17 90.6350 105.081  21
  -1  -6 -18 108.497 169.947  21
   1  -6  19 2919.02 212.086  16
  -1  -6 -19 3549.31 553.976  21
  -1  -6 -19 2894.97 215.432  30
  -1  -6 -20 8155.20 844.689  21
  -1  -6 -20 7114.70 340.354  30
   1  -6  20 7373.15 340.696  16
  -1  -6 -21 545.671 104.564  30
   1  -6  21 444.825 88.4451  16
  -1  -6 -22 597.660 110.849  30
   1  -6  22 626.195 109.137  16
  -1  -6 -23 1408.30 161.366  30
   1  -6  23 1662.80 167.517  16
  -1  -6 -24 2529.89 217.907  30
   1  -6  24 2616.22 211.307  16
  -1  -6 -25 811.043 121.419  30
   1  -6  25 776.311 122.065  16
   1  -6  26 1886.48 182.839  16
  -1  -6 -26 1681.04 177.852  30
  -1  -6 -27-24.5864 52.3323  30
   1  -6  27-25.1042 51.2144  16
  -1  -6 -28 22.2485 52.3226  30
   1  -6  28 43.4472 53.0142  16
  -1  -6 -29 1952.56 172.652  30
   1  -6  29 2206.24 164.830  28
   1  -6  29 2076.18 174.878  16
   1  -6  30-8.34408 36.3879  28
   1  -6  30 54.6881 46.4152  16
  -1  -6 -30 28.0339 53.0887  30
   1  -6  31 170.666 45.1714  28
  -1  -6 -31 269.710 70.0317  30
   1  -6  31 214.943 60.9423  16
  -1  -6 -32 135.560 52.7871  30
   1  -6  32 67.9578 38.1259  16
   1  -6  33-30.6602 31.5548  16
  -1  -6 -33 45.1823 36.2022  30
  -1  -6 -34 470.973 58.6493  30
  -1  -5  34 825.017 79.5100   9
  -1  -5  34 885.169 89.9725  16
   1  -5 -34 775.859 69.9620  30
   1  -5 -33 56.9382 35.8430  30
  -1  -5  33 54.6155 43.8522  16
  -1  -5  32-24.0578 44.4967  16
   1  -5 -32 4.10930 34.9829  30
   1  -5 -32 91.9116 36.8634  26
   1  -5 -31 464.589 76.3863  30
   1  -5 -31 512.864 75.5144  26
  -1  -5  31 437.557 86.6689  16
   1  -5 -30 944.318 113.091  30
  -1  -5  30 1154.74 140.929  16
   1  -5 -30 1127.65 114.997  26
   1  -5 -29 4590.46 246.375  30
   1  -5 -29 5083.70 252.796  26
  -1  -5  29 4266.51 260.568  16
   1  -5 -28 2086.51 174.150  30
  -1  -5  28 1938.67 183.002  16
  -1  -5  27 760.484 120.813  16
   1  -5 -27 847.828 117.170  30
   1  -5 -26 128.730 62.4324  30
  -1  -5  26 159.903 72.2798  16
   1  -5 -25 156.641 61.3817  30
  -1  -5  25 46.0990 54.0547  16
   1  -5 -24 530.348 95.1091  30
  -1  -5  24 514.251 106.246  16
  -1  -5  23 17682.1 534.224  29
   1  -5 -23 17237.6 489.965  30
  -1  -5  23 16864.8 530.980  16
  -1  -5  22 1042.24 137.630  16
   1  -5 -22 999.157 260.696  21
  -1  -5  22 801.286 118.208  29
   1  -5 -22 732.096 100.301  30
   1  -5 -21 1006.09 116.410  30
  -1  -5  21 971.123 125.505  29
  -1  -5  21 913.838 127.043  16
   1  -5 -21 749.952 195.262  19
   1  -5 -20 665.248 209.275  19
  -1  -5  20 755.783 111.871  16
  -1  -5  20 783.084 104.856  29
   1  -5 -19 513.087 205.417  19
  -1  -5  17 3233.75 426.268  23
  -1  -5  16 4683.52 506.499  23
  -1  -5  15 11455.4 784.069  23
   1  -5 -14 20292.1 849.610  20
  -1  -5  14 17398.8 953.516  23
   1  -5 -13 7455.83 511.048  20
  -1  -5  13 6418.59 571.003  23
  -1  -5  12 6949.00 590.664  23
   1  -5 -12 7393.12 510.763  20
  -1  -5  11 30965.5 1222.07  23
   1  -5 -11 37357.1 1150.08  20
  -1  -5  10 25288.4 1088.60  23
   1  -5 -10 29127.5 1036.40  20
   1  -5  -9 19561.3 916.129  20
  -1  -5   9 18343.4 906.633  23
  -1  -5   8 150105. 1587.68  20
  -1  -5   8 143002. 2485.03  23
   1  -5  -8 142897. 2650.17  20
  -1  -5   7 4287.66 420.561  23
   1  -5  -7 4655.60 549.196  20
  -1  -5   7 4487.66 291.652  20
  -1  -5   6 50848.6 1409.63  23
  -1  -5   6 50235.0 1022.25  20
  -1  -5   5 69348.3 1613.26  23
  -1  -5   5 66696.3 1231.10  20
  -1  -5   4 4516.08 407.591  23
   1  -5  -4 4546.93 544.228  20
  -1  -5   4 4740.47 341.730  20
  -1  -5   3 976.551 164.346  20
   1  -5  -3 1093.25 273.142  20
  -1  -5   3 943.056 189.371  23
  -1  -5   2 12960.6 660.140  23
   1  -5  -2 11953.7 752.577  20
  -1  -5   2 11871.0 566.380  20
  -1  -5   1 6361.10 459.549  23
  -1  -5   1 5826.20 410.703  20
   1  -5  -1 6803.76 555.445  20
  -1  -5   0 30857.2 788.252  21
  -1  -5   0 30630.4 992.462  23
  -1  -5   0 30395.7 956.021  20
   1  -5   0 29600.1 1081.10  20
  -1  -5  -1 1166.26 166.773  21
  -1  -5  -1 1056.40 184.421  20
   1  -5   1 961.670 218.984  20
  -1  -5  -2 6325.89 400.090  21
  -1  -5  -2 6345.99 459.509  20
   1  -5   2 6076.42 486.241  20
  -1  -5  -2 6346.26 364.562   2
  -1  -5  -3 18252.6 712.305  21
   1  -5   3 17887.5 811.616  20
  -1  -5  -3 18297.3 797.075  20
  -1  -5  -3 17626.9 612.977   2
   1  -5   4 28544.6 1017.88  20
  -1  -5  -4 27215.4 997.066  20
  -1  -5  -4 27398.9 915.363  21
  -1  -5  -4 26119.6 760.441   2
  -1  -5  -5 80096.9 1642.23  21
   1  -5   5 80337.4 1709.43  20
  -1  -5  -5 82033.0 1766.47  20
  -1  -5  -5 79196.1 1363.33   2
  -1  -5  -6 8923.47 577.417  21
  -1  -5  -6 8452.85 458.076   2
   1  -5   6 9176.43 589.406  20
  -1  -5  -6 9037.93 608.477  20
  -1  -5  -7 30241.0 901.457  23
  -1  -5  -7 27476.6 1073.03  20
  -1  -5  -7 27912.8 1059.26  21
   1  -5   7 28582.8 1029.97  20
  -1  -5  -7 27872.5 851.107   2
   1  -5   8 8506.57 574.325  20
  -1  -5  -8 9328.86 489.359  23
  -1  -5  -8 8006.51 599.064  21
  -1  -5  -8 8408.21 480.589   2
  -1  -5  -9 6647.21 440.908   2
  -1  -5  -9 7505.97 422.422  23
  -1  -5  -9 6137.06 546.008  21
   1  -5   9 6750.92 516.240  20
  -1  -5 -10 11308.2 761.947  21
   1  -5  10 12256.3 702.863  20
  -1  -5 -10 12080.1 618.655   2
  -1  -5 -11 1491.99 228.787   2
  -1  -5 -11 1154.53 260.033  21
   1  -5  11 1430.53 255.446  20
   1  -5  12 28336.3 1096.13  20
  -1  -5 -12 29850.6 1307.92  21
  -1  -5 -12 30524.6 1044.34   2
  -1  -5 -13 210.496 99.5688   2
  -1  -5 -13 4.72348 100.193  21
   1  -5  13 193.271 117.840  20
  -1  -5 -14 8752.15 748.692  21
   1  -5  14 9834.93 656.504  20
  -1  -5 -15 7936.56 736.967  21
   1  -5  15 8461.76 619.593  20
  -1  -5 -16 1082.61 285.023  21
  -1  -5 -17 1068.54 286.619  21
  -1  -5 -18 667.622 237.111  21
  -1  -5 -19 13665.4 1056.74  21
  -1  -5 -20 2612.62 467.644  21
  -1  -5 -20 2833.53 213.913  30
   1  -5  20 2746.29 203.005  16
  -1  -5 -21 9634.34 397.214  30
  -1  -5 -21 9944.17 926.489  21
  -1  -5 -21 9823.12 375.525  15
   1  -5  21 9454.01 381.032  16
  -1  -5 -22 22951.0 589.905  15
  -1  -5 -22 22918.0 1412.49  21
  -1  -5 -22 21495.6 607.799  30
   1  -5  22 21943.3 590.184  16
  -1  -5 -23 124.970 60.2663  15
  -1  -5 -23 159.870 72.4642  30
   1  -5  23 223.614 80.9828  16
   1  -5  24 782.089 127.267  16
  -1  -5 -24 894.568 135.175  30
  -1  -5 -24 757.693 117.454  15
  -1  -5 -25 7622.00 370.832  30
   1  -5  25 8129.28 368.651  16
  -1  -5 -25 8659.65 367.565  15
   1  -5  26 365.128 88.5524  16
  -1  -5 -26 278.797 77.6266  30
  -1  -5 -26 346.497 83.1866  15
  -1  -5 -27 64.0026 59.2381  30
  -1  -5 -27-22.8807 44.5582  15
   1  -5  27-8.23904 59.8611  16
   1  -5  28 759.710 114.509  28
   1  -5  28 690.769 109.128  16
  -1  -5 -28 734.113 120.384  30
  -1  -5 -28 774.541 107.915  15
  -1  -5 -29 8301.22 324.857  15
   1  -5  29 8867.52 345.413  28
   1  -5  29 8310.85 343.765  16
  -1  -5 -29 8456.24 368.064  30
   1  -5  30 41.7024 50.2085  28
  -1  -5 -30 141.534 70.1737  30
   1  -5  30 56.3249 51.7388  16
  -1  -5 -30 34.6963 36.2963  15
  -1  -5 -31 2007.10 141.538  15
   1  -5  31 1911.69 152.410  16
  -1  -5 -31 2049.33 170.029  30
   1  -5  31 1921.02 144.894  28
   1  -5  32 51.0302 37.6721  28
  -1  -5 -32 102.207 35.5354  15
  -1  -5 -32 50.6196 47.5601  30
   1  -5  32 39.5436 43.3421  16
   1  -5  33 30.1651 34.5287  16
  -1  -5 -33 42.6487 42.2734  30
   1  -5  33 2.94173 27.3792  28
   1  -5  34 14.1611 24.5066  16
  -1  -5 -34-14.1281 29.2381  30
   1  -4 -35 101.496 30.7015  30
  -1  -4  35 39.1064 24.3206   9
  -1  -4  34 422.737 64.2868   9
   1  -4 -34 434.845 63.5511  30
  -1  -4  34 478.824 74.4739  16
  -1  -4  33 2090.62 145.752   9
  -1  -4  33 2206.09 158.594  16
   1  -4 -33 1926.91 136.590  30
   1  -4 -32 24.9183 38.2490  30
  -1  -4  32 42.6181 49.3580  16
   1  -4 -32 21.4311 30.9700  26
   1  -4 -31 430.428 80.4478  30
   1  -4 -31 527.036 77.7942  26
  -1  -4  31 580.215 98.8305  16
   1  -4 -30-3.83359 41.4961  30
  -1  -4  30 1.18101 56.2273  16
   1  -4 -29 1273.66 138.107  30
  -1  -4  29 1249.98 152.447  16
   1  -4 -28 474.625 93.6777  30
  -1  -4  28 463.699 101.467  16
  -1  -4  27 7477.16 360.971  16
   1  -4 -27 7394.99 333.941  30
  -1  -4  26 39.7727 66.3777  16
   1  -4 -26 61.7026 58.4853  30
   1  -4 -25 10088.8 388.406  30
  -1  -4  25 9585.62 410.908  16
   1  -4 -24 1254.66 136.978  30
  -1  -4  24 1402.65 163.227  16
  -1  -4  23-14.8576 44.2665  29
   1  -4 -23 83.4447 43.0447  30
  -1  -4  23 31.6467 51.3271  16
  -1  -4  22 2112.99 181.032  29
   1  -4 -22 2238.52 385.945  21
   1  -4 -22 2083.81 169.008  30
   1  -4 -22 2702.19 416.773  19
  -1  -4  22 2400.06 200.634  16
  -1  -4  21 15.6567 46.0802  29
   1  -4 -21-68.3103 94.8445  19
  -1  -4  21 167.036 73.4396  16
   1  -4 -20 3245.81 486.684  19
   1  -4 -19 9851.39 813.042  19
   1  -4 -18 6170.06 635.991  19
  -1  -4  17 463.608 155.413  23
  -1  -4  16 715.931 205.209  23
  -1  -4  15 10075.0 701.940  23
  -1  -4  14 3821.55 433.892  23
   1  -4 -13 5344.08 391.190  20
  -1  -4  13 4281.52 450.228  23
   1  -4 -12 45814.9 1133.99  20
  -1  -4  12 37651.3 1295.08  23
   1  -4 -11 170.626 75.0075  20
  -1  -4  11 303.638 126.538  23
  -1  -4  10 12573.5 716.968  23
   1  -4 -10 15473.3 700.937  20
  -1  -4   9 56092.7 1501.28  23
   1  -4  -9 58048.8 1427.28  20
   1  -4  -8 13793.6 788.506  20
  -1  -4   8 14611.4 750.802  23
  -1  -4   7 2620.96 314.068  23
   1  -4  -7 1680.39 311.136  20
  -1  -4   6 7972.90 530.657  23
  -1  -4   6 7953.21 355.118  20
  -1  -4   5 2549.42 299.243  23
   1  -4  -5 2581.69 364.374  20
  -1  -4   5 2635.52 216.127  20
   1  -4  -4 92454.0 1931.49  20
  -1  -4   4 89919.5 1313.10  20
  -1  -4   4 93199.1 1714.21  23
  -1  -4   3 5320.23 334.955  20
   1  -4  -3 6128.39 472.657  20
  -1  -4   3 6141.03 431.215  23
  -1  -4   2 1207.96 192.558  23
  -1  -4   2 1305.58 176.155  20
   1  -4  -2 1212.36 211.011  20
  -1  -4   1 9766.88 517.595  23
   1  -4  -1 10430.5 564.064  20
  -1  -4   1 9998.75 490.905  20
  -1  -4   0 29368.4 779.164   2
  -1  -4   0 30155.5 895.123  23
  -1  -4   0 30666.9 761.952  21
   1  -4   0 30521.9 943.562  20
  -1  -4   0 30104.2 865.953  20
  -1  -4  -1 19554.6 633.208  21
   1  -4   1 20802.4 767.995  20
  -1  -4  -1 20394.5 719.439  23
  -1  -4  -1 19334.7 628.779   2
  -1  -4  -1 19601.7 720.458  20
  -1  -4  -2 41.2248 57.8107   2
  -1  -4  -2 116.729 77.9522  23
  -1  -4  -2 75.5840 52.7286  21
  -1  -4  -2 67.7034 62.2126  20
   1  -4   2 229.028 110.880  20
  -1  -4  -3 3201.48 281.004  23
   1  -4   3 3366.88 321.020  20
  -1  -4  -3 3138.36 307.869  20
  -1  -4  -3 3060.63 259.941   2
  -1  -4  -3 3546.52 296.014  21
  -1  -4  -4 12352.2 587.057  21
  -1  -4  -4 11226.5 516.268  23
   1  -4   4 12237.6 602.102  20
  -1  -4  -4 11915.5 614.349  20
  -1  -4  -4 11879.4 524.213   2
   1  -4   5 5037.72 391.099  20
  -1  -4  -5 5215.57 344.623  23
  -1  -4  -5 4961.63 394.202  21
  -1  -4  -5 5135.80 418.124  20
  -1  -4  -5 4968.59 348.475   2
  -1  -4  -6 1232.69 166.051  23
   1  -4   6 1387.55 222.127  20
  -1  -4  -6 1156.47 201.746  21
  -1  -4  -6 1631.03 206.826   2
  -1  -4  -7 6173.54 411.808   2
   1  -4   7 6904.64 422.134  22
  -1  -4  -7 6389.72 486.916  21
   1  -4   7 6513.33 462.600  20
  -1  -4  -8 83683.4 1556.95   2
  -1  -4  -8 83587.0 1812.14  21
   1  -4   8 85550.6 1691.20  20
   1  -4   8 88396.7 1577.39  22
   1  -4   9 12848.9 639.932  22
  -1  -4  -9 12704.9 741.252  21
   1  -4   9 12899.1 663.744  20
  -1  -4  -9 11797.5 607.095   2
   1  -4  10 464.732 146.467  22
   1  -4  10 189.626 111.240  20
  -1  -4 -10 327.121 159.569  21
  -1  -4 -10 244.607 112.519   2
   1  -4  11 66264.7 1561.08  20
   1  -4  11 66295.6 1591.73  22
  -1  -4 -11 63859.1 1791.50  21
  -1  -4 -11 62803.6 1487.81   2
  -1  -4 -12 61797.2 1823.53  21
   1  -4  12 61862.8 1535.71  20
  -1  -4 -12 59729.5 1499.59   2
   1  -4  12 62217.7 1612.16  22
  -1  -4 -13 18584.1 1022.16  21
   1  -4  13 18178.7 839.013  20
  -1  -4 -13 17450.4 835.552   2
   1  -4  13 18184.7 912.229  22
   1  -4  14 9229.97 676.046  22
  -1  -4 -14 9386.38 746.483  21
   1  -4  14 9500.40 618.678  20
  -1  -4 -14 8202.71 595.077   2
  -1  -4 -15 6256.13 631.732  21
   1  -4  15 6522.80 514.340  20
  -1  -4 -15 6047.31 522.848   2
   1  -4  15 6127.06 573.814  22
  -1  -4 -16-170.062 102.089   2
   1  -4  16 89.2914 93.0399  22
  -1  -4 -16 134.671 114.003  21
  -1  -4 -17 879.388 214.940   2
   1  -4  17 1171.38 280.104  22
  -1  -4 -17 1188.13 288.725  21
   1  -4  18-311.968 160.662  22
  -1  -4 -18-110.602 106.732  21
   1  -4  19 1883.51 370.808  22
  -1  -4 -19 1693.00 363.487  21
   1  -4  20 1046.72 274.637  22
  -1  -4 -20 93.0773 108.653  21
  -1  -4 -21 4344.65 272.717  24
  -1  -4 -21 4427.48 257.328  15
   1  -4  21 4682.16 589.445  22
  -1  -4 -21 4510.86 618.088  21
  -1  -4 -21 4265.98 259.450  30
   1  -4  21 4253.23 249.025  16
  -1  -4 -22 12617.6 459.207  30
  -1  -4 -22 13085.7 450.840  15
   1  -4  22 13351.3 452.157  16
  -1  -4 -23 4695.33 286.068  30
  -1  -4 -23 5234.76 681.506  21
  -1  -4 -23 4707.04 275.637  15
   1  -4  23 4427.70 270.351  16
  -1  -4 -24 4573.01 287.538  30
   1  -4  24 4485.66 272.458  16
  -1  -4 -24 4671.60 279.415  15
   1  -4  25 6073.08 316.805  16
  -1  -4 -25 5947.48 329.552  30
  -1  -4 -25 6558.63 330.295  15
  -1  -4 -26 753.663 121.246  15
  -1  -4 -26 623.949 115.773  30
   1  -4  26 722.951 118.234  16
  -1  -4 -27 9567.72 393.456  15
  -1  -4 -27 9612.64 413.698  30
   1  -4  27 9608.39 393.314  16
  -1  -4 -28 111.453 58.6178  15
  -1  -4 -28 122.599 58.7597  30
   1  -4  28 161.181 64.7214  28
   1  -4  28 79.8323 51.7277  16
  -1  -4 -29 147.845 58.5533  15
  -1  -4 -29 241.353 81.0423  30
   1  -4  29 218.954 73.8913  28
   1  -4  29 250.650 77.7118  16
   1  -4  30 13.3668 44.7677  16
  -1  -4 -30-44.5034 58.6176  30
   1  -4  30 39.0346 44.0244  28
  -1  -4 -30 35.1056 35.4430  15
   1  -4  31 2726.99 183.581  28
  -1  -4 -31 2675.11 179.533  15
  -1  -4 -31 2774.08 202.909  30
   1  -4  31 2687.33 183.505  16
  -1  -4 -32 108.965 41.8399  15
  -1  -4 -32 188.288 63.9949  30
   1  -4  32 130.452 52.9921  28
   1  -4  32 104.872 52.1072  16
   1  -4  33 762.082 83.8434  28
  -1  -4 -33 722.723 94.1772  30
   1  -4  33 646.525 79.0572  16
  -1  -4 -33 627.097 74.1305  15
  -1  -4 -34-40.1545 25.9452  15
  -1  -4 -34-14.9177 36.4000  30
   1  -4  34 0.79340 22.5047  28
   1  -4  34-0.54386 25.0960  16
  -1  -4 -35 104.172 35.4353  30
   1  -3 -35-22.1878 28.4611  30
  -1  -3  35-12.6364 28.3851   9
   1  -3 -34-39.8752 25.5103  15
  -1  -3  34 3.28087 30.2401   9
   1  -3 -34 26.1561 30.2398  30
   1  -3 -33 201.358 45.7211  15
  -1  -3  33 234.333 59.6875   9
   1  -3 -33 196.507 54.3448  30
  -1  -3  33 234.610 66.2869  16
   1  -3 -32 644.800 91.5383  30
  -1  -3  32 563.061 95.5054  16
   1  -3 -32 753.456 82.5880  26
  -1  -3  31 521.806 98.3462  16
   1  -3 -31 620.592 96.8127  30
   1  -3 -30 127.825 59.4274  30
  -1  -3  30 30.1088 51.1048  16
   1  -3 -29 3830.72 238.033  30
  -1  -3  29 3885.00 257.663  16
  -1  -3  28 3134.12 235.810  16
   1  -3 -28 3315.43 224.006  30
  -1  -3  27 126.648 76.6890  16
   1  -3 -27 132.190 63.1434  30
   1  -3 -26 2938.71 212.666  30
  -1  -3  26 2515.68 213.881  16
  -1  -3  25 327.740 93.3054  16
   1  -3 -25 210.743 64.6480  30
   1  -3 -24 1554.36 154.331  30
   1  -3 -24 1729.32 333.225  21
  -1  -3  24 1469.48 162.901  16
   1  -3 -23 1124.48 282.075  19
   1  -3 -23 845.505 111.790  30
  -1  -3  23 757.733 119.389  16
   1  -3 -22 6065.68 281.130  30
  -1  -3  22 5871.71 306.101  16
   1  -3 -22 7080.27 684.705  21
   1  -3 -22 5859.09 641.914  19
   1  -3 -21 97.3165 105.491  19
   1  -3 -20 453.595 184.371  19
   1  -3 -19 15420.1 996.812  19
   1  -3 -18 6793.10 646.749  19
   1  -3 -17 229.277 131.622  19
  -1  -3  17 259.623 123.146  23
  -1  -3  16 12573.2 755.348  23
  -1  -3  15 69865.1 1765.90  23
  -1  -3  14 6859.03 544.906  23
   1  -3 -13 1355.64 170.644  20
  -1  -3  13 894.216 190.967  23
   1  -3 -12 1731.95 198.520  20
  -1  -3  12 1499.99 255.634  23
   1  -3 -11 8168.71 425.636  20
  -1  -3  11 6812.59 513.554  23
  -1  -3  10 466.839 135.550  23
   1  -3 -10 797.355 151.044  20
  -1  -3   9 13646.6 697.371  23
   1  -3  -9 15244.1 643.737  20
  -1  -3   8 36994.9 1122.26  23
   1  -3  -8 31771.0 1116.53  20
  -1  -3   7 135707. 2104.33  23
   1  -3  -7 85563.5 1919.16  20
  -1  -3   6 10226.5 572.773  23
   1  -3  -6 8472.36 569.616  20
  -1  -3   5 6432.73 440.760  23
   1  -3  -5 7382.79 495.758  20
  -1  -3   4 117335. 1819.64  23
   1  -3  -4 118854. 1791.23  20
   1  -3  -3 107715. 1594.54  20
   1  -3  -2 245458. 2368.25  20
  -1  -3   1 348355. 2624.73   2
  -1  -3   1 324529. 2814.29  23
   1  -3  -1 350181. 2801.69  20
  -1  -3   0 3087.80 277.091  23
   1  -3   0 3171.45 273.598  20
  -1  -3   0 3406.71 270.059  20
  -1  -3   0 2999.19 247.007   2
  -1  -3  -1 31447.8 797.458   2
   1  -3   1 32772.2 872.767  20
  -1  -3  -1 31912.7 778.850  21
  -1  -3  -2 480303. 3169.52  21
   1  -3   2 474699. 3377.92  20
  -1  -3  -2 472444. 3166.17   2
   1  -3   3 121237. 1139.56  22
  -1  -3  -3 114154. 1630.45  21
   1  -3   3 118564. 1717.33  20
  -1  -3  -3 111302. 1548.63   2
   1  -3   4 241197. 1785.32  22
  -1  -3  -4 232578. 2285.35   2
   1  -3   4 237872. 2479.50  20
  -1  -3  -4 231630. 2420.49  21
  -1  -3  -5 420768. 3165.74   2
   1  -3   5 429096. 2595.56  22
   1  -3   5 422385. 3408.63  20
  -1  -3  -6 3577.92 243.174  23
   1  -3   6 3278.11 252.450  22
  -1  -3  -6 2830.99 300.547  21
   1  -3   6 3095.03 304.942  20
  -1  -3  -6 3075.99 284.122   2
  -1  -3  -7 2662.93 302.019  21
  -1  -3  -7 3196.32 225.062  23
   1  -3   7 3115.46 308.243  20
   1  -3   7 2971.02 260.329  22
  -1  -3  -7 2825.35 281.848   2
   1  -3   8 10569.6 511.962  22
  -1  -3  -8 10572.9 613.253  21
  -1  -3  -8 11640.9 404.477  23
  -1  -3  -8 10300.3 546.408   2
   1  -3   8 10679.6 580.324  20
  -1  -3  -8 9733.01 207.719  19
   1  -3   9 61328.8 1309.42  22
  -1  -3  -9 58346.8 1520.60  21
  -1  -3  -9 58984.5 1355.32   2
   1  -3   9 60800.4 1401.45  20
   1  -3  10 4479.05 379.939  22
  -1  -3 -10 4341.66 433.028  21
   1  -3  10 4623.41 399.713  20
  -1  -3 -10 4183.55 379.165   2
   1  -3  11 5898.75 456.428  22
  -1  -3 -11 5453.17 510.059  21
  -1  -3 -11 5512.65 446.526   2
   1  -3  11 5677.83 449.538  20
   1  -3  12 60849.1 1526.09  22
  -1  -3 -12 59564.0 1508.93   2
  -1  -3 -12 62183.2 1742.56  21
   1  -3  12 61237.2 1499.06  20
   1  -3  13 49.8307 90.0978  22
  -1  -3 -13 234.192 119.180   2
  -1  -3 -13 152.929 137.559  21
   1  -3  13 46.5075 84.2193  20
  -1  -3 -14 980.182 253.727  21
   1  -3  14 656.205 167.071  20
   1  -3  14 892.297 208.383  22
  -1  -3 -14 641.806 176.614   2
   1  -3  15 209.062 124.136  22
  -1  -3 -15 212.655 140.371  21
   1  -3  15 211.413 96.9212  20
  -1  -3 -15 129.730 97.7257   2
   1  -3  16 496.889 170.386  22
  -1  -3 -16 651.184 207.516  21
   1  -3  16 759.911 160.424  20
  -1  -3 -16 936.024 228.461   2
  -1  -3 -17 23426.1 1246.21  21
   1  -3  17 23342.5 1159.48  22
  -1  -3 -17 23748.1 1126.63   2
  -1  -3 -18 8540.90 772.892  21
  -1  -3 -18 7967.69 670.678   2
   1  -3  18 8087.56 715.490  22
   1  -3  19 853.768 238.315  22
  -1  -3 -19 1910.22 368.740  21
  -1  -3 -19 1458.97 304.221   2
   1  -3  20 1405.29 316.138  22
  -1  -3 -20 1201.13 302.888  21
  -1  -3 -20 1298.17 287.455   2
   1  -3  21 828.303 248.402  22
  -1  -3 -21 947.633 274.703  21
  -1  -3 -21 920.094 123.435  30
  -1  -3 -21 1380.76 299.879   2
   1  -3  22 11471.3 936.339  22
  -1  -3 -22 10566.3 423.016  24
  -1  -3 -22 10380.2 406.440  30
  -1  -3 -22 10909.4 948.590  21
   1  -3  22 10497.9 391.778  16
  -1  -3 -23 19026.4 576.313  24
  -1  -3 -23 19565.3 568.249  15
   1  -3  23 20601.5 1301.76  22
  -1  -3 -23 20346.3 1305.56  21
  -1  -3 -23 18142.5 548.622  30
   1  -3  23 18097.1 527.457  16
  -1  -3 -24 2138.47 201.671  24
  -1  -3 -24 2205.62 199.354  15
   1  -3  24 1992.17 182.041  16
  -1  -3 -24 2029.14 193.585  30
   1  -3  25 81.5697 49.8178  16
  -1  -3 -25 91.2153 72.2786  15
  -1  -3 -25 94.6743 60.5546  30
  -1  -3 -25 20.9337 47.1835  24
  -1  -3 -26 6356.50 343.705  24
   1  -3  26 6287.91 319.235  16
  -1  -3 -26 5994.22 323.525  15
  -1  -3 -26 5980.91 329.469  30
  -1  -3 -27 194.903 77.8170  15
   1  -3  27 162.965 67.3553  16
  -1  -3 -27 102.799 66.6686  30
  -1  -3 -28 1720.13 178.079  30
   1  -3  28 1908.15 181.838  28
  -1  -3 -28 1852.70 181.199  15
   1  -3  28 1928.49 178.417  16
  -1  -3 -29 2124.85 186.118  15
   1  -3  29 2113.05 184.288  28
  -1  -3 -29 2058.77 188.733  30
   1  -3  29 2142.00 179.852  16
  -1  -3 -30-62.8155 55.6430  15
   1  -3  30-10.9551 46.9528  16
  -1  -3 -30 0.41064 50.4835  30
   1  -3  30-35.9498 53.5839  28
  -1  -3 -31 88.2554 46.0431  15
   1  -3  31 88.9649 47.7547  28
  -1  -3 -31 147.777 63.6411  30
   1  -3  31 181.324 60.8226  16
  -1  -3 -32 51.1352 38.8174  15
  -1  -3 -32 26.1974 45.5900  30
   1  -3  32 72.2902 48.9893  28
   1  -3  32 33.4595 42.9489  16
  -1  -3 -33 5.10707 35.8612  30
   1  -3  33 31.5644 34.9987  28
  -1  -3 -33 27.5668 31.7812  15
   1  -3  33-0.49396 33.8093  16
  -1  -3 -34 180.482 50.9020  30
  -1  -3 -34 151.879 41.3602  15
   1  -3  34 201.046 48.0831  28
  -1  -3 -35-13.0833 22.4681  15
  -1  -3 -35 27.7251 27.8835  30
   1  -2 -36-6.34727 21.3187  30
  -1  -2  35 657.662 66.8608   9
   1  -2 -35 555.602 72.1147  30
   1  -2 -35 559.578 60.2474  15
   1  -2 -34 69.4350 32.0947  15
   1  -2 -34 102.501 45.4697  30
  -1  -2  34 20.0131 32.3790   9
   1  -2 -33 81.6017 42.7311  30
  -1  -2  33 6.24281 46.1062  16
  -1  -2  33 62.3443 43.7176   9
   1  -2 -32 42.7026 48.8071  30
  -1  -2  32 44.6706 57.8241  16
  -1  -2  32 23.7405 43.4626   9
  -1  -2  31 2480.45 199.742  16
   1  -2 -31 2443.49 183.840  30
   1  -2 -30 76.2701 48.7088  30
  -1  -2  30 43.6949 60.9297  16
  -1  -2  29 1763.20 180.263  16
   1  -2 -29 1637.88 161.469  30
   1  -2 -28 550.073 102.772  30
  -1  -2  28 572.183 111.160  16
   1  -2 -27 94.6696 53.7528  30
  -1  -2  27 33.2756 56.1269  16
  -1  -2  26 1592.93 173.185  16
   1  -2 -26 1643.17 161.028  30
  -1  -2  25 3766.52 257.404  16
   1  -2 -25 3803.57 239.809  30
   1  -2 -24 4703.00 262.523  30
   1  -2 -24 4841.19 577.730  19
  -1  -2  24 4500.17 277.980  16
   1  -2 -23 99.2626 82.3809  21
   1  -2 -23-48.4178 38.5324  30
   1  -2 -23 81.7342 139.548  19
  -1  -2  23 61.2201 44.8554  16
  -1  -2  22 1795.46 168.636  16
   1  -2 -22 2186.59 356.640  21
   1  -2 -22 1971.02 355.612  19
   1  -2 -22 1990.66 163.720  30
   1  -2 -21 3930.93 489.876  21
   1  -2 -21 3677.46 499.868  19
   1  -2 -20 2717.50 425.908  19
   1  -2 -19 13610.2 925.032  19
   1  -2 -18 978.874 257.852  19
   1  -2 -17 3764.04 458.743  19
  -1  -2  17 4257.28 518.311   1
  -1  -2  16 3733.03 486.612   1
   1  -2 -16 4092.67 470.176  19
  -1  -2  16 4452.76 425.615  23
  -1  -2  15 8854.32 596.561  23
   1  -2 -15 8082.22 641.320  19
  -1  -2  15 8493.00 696.335   1
  -1  -2  14 1376.53 242.198  23
  -1  -2  14 987.603 239.771   1
  -1  -2  13 22519.6 927.724  23
  -1  -2  13 21527.3 1043.19   1
  -1  -2  12 2343.71 291.446  23
   1  -2 -12 2466.07 191.171  20
  -1  -2  12 1753.64 291.318   1
  -1  -2  11 51163.7 1489.56   1
  -1  -2  11 50450.3 1328.79  23
  -1  -2  10 1205.10 211.561  23
   1  -2 -10 1398.08 151.676  20
  -1  -2  10 1170.12 224.103   1
  -1  -2   9 29.9739 72.9022  23
   1  -2  -9 79.4086 69.1130  20
   1  -2  -8 16697.7 685.127  20
  -1  -2   8 18041.5 744.372  23
  -1  -2   8 18882.8 787.803   1
  -1  -2   7 27704.2 922.661   1
  -1  -2   7 27767.4 897.215  23
   1  -2  -6 899015. 4697.29  20
  -1  -2   6 894597. 4972.49  23
  -1  -2   5 905373. 4870.86  23
   1  -2  -5 936033. 4435.45  20
   1  -2  -4 596473. 3276.45  20
   1  -2  -3 210328. 1901.46  20
   1  -2  -2 2716.65 223.137  20
  -1  -2   2 2755.58 237.141   2
   1  -2  -1 174239. 1773.68  20
  -1  -2   1 173776. 1809.59   2
  -1  -2   0 179666. 1862.37   2
   1  -2   0 178338. 1831.87  20
  -1  -2  -1 47953.7 972.789   2
   1  -2   1 49462.7 463.548  22
  -1  -2  -1 48031.6 968.130  23
   1  -2   1 48208.1 981.350  20
   1  -2   2 764463. 2298.40  22
  -1  -2  -2 756033. 3879.83  21
  -1  -2  -3 7829.13 361.678  23
  -1  -2  -3 7289.79 400.711  21
   1  -2   3 7066.49 401.750  20
  -1  -2  -3 7187.34 393.485   2
   1  -2   3 7381.73 268.352  22
   1  -2   4 493245. 2431.81  22
  -1  -2  -4 493472. 3397.88  21
  -1  -2  -4 492200. 2731.79  23
  -1  -2  -4 493071. 3298.54   2
  -1  -2  -5 410365. 2390.39  23
   1  -2   5 401704. 2450.17  22
  -1  -2  -5 400450. 3211.03  21
  -1  -2  -5 414545. 3093.59   2
   1  -2   6 75082.9 1144.90  22
  -1  -2  -6 76987.5 964.678  23
  -1  -2  -6 75843.1 1460.12  21
  -1  -2  -6 75050.6 1365.72   2
   1  -2   7 327763. 2574.86  22
  -1  -2  -7 327294. 3160.32  21
  -1  -2  -7 330425. 2950.81   2
  -1  -2  -7 335314. 1830.43  23
   1  -2   8 18658.6 656.993  22
  -1  -2  -8 19790.1 386.486  23
  -1  -2  -8 19924.5 815.350  21
  -1  -2  -8 18677.4 726.588   2
   1  -2   9 184.010 91.9763  22
  -1  -2  -9 251.059 121.289  21
  -1  -2  -9 237.882 100.045   2
   1  -2  10 1292.28 202.642  22
  -1  -2 -10 1403.77 248.117  21
  -1  -2 -10 1360.16 217.456   2
  -1  -2 -11 17996.3 873.904  21
  -1  -2 -11 17461.6 787.137   2
   1  -2  11 18045.8 761.941  22
   1  -2  12 16.3750 92.2148  22
  -1  -2 -12 120.273 108.219  21
  -1  -2 -12 130.853 113.935   2
  -1  -2 -13 72140.5 1868.09  21
   1  -2  13 71132.3 1667.16  22
  -1  -2 -14 26338.8 1166.47  21
  -1  -2 -14 24444.4 1042.19   2
   1  -2  14 25861.1 1058.13  22
   1  -2  15 6573.60 563.854  22
  -1  -2 -15 6054.58 538.852   2
  -1  -2 -15 6316.01 598.741  21
   1  -2  16 49452.2 1586.93  22
  -1  -2 -16 51026.2 1741.24  21
   1  -2  16 53715.6 1487.04  20
  -1  -2 -16 47799.4 1560.99   2
  -1  -2 -17 4364.25 524.305  21
   1  -2  17 4476.12 499.859  22
  -1  -2 -17 4437.05 490.670   2
   1  -2  18 2952.64 424.190  22
  -1  -2 -18 3051.96 417.676   2
  -1  -2 -18 2924.52 446.742  21
  -1  -2 -19 6250.88 664.419  21
   1  -2  19 5664.88 607.814  22
  -1  -2 -19 5963.38 602.194   2
   1  -2  20 7589.65 714.968  22
  -1  -2 -20 7461.42 744.079  21
  -1  -2 -20 7698.80 705.076   2
   1  -2  21 9427.48 830.403  22
  -1  -2 -21 9615.43 860.358  21
  -1  -2 -21 8848.52 771.757   2
   1  -2  22 514.998 223.284  22
  -1  -2 -22 253.969 153.725   2
  -1  -2 -22 503.964 92.4664  30
  -1  -2 -22 374.090 171.604  21
  -1  -2 -22 608.002 101.276  24
   1  -2  22 528.615 88.0959  16
  -1  -2 -23 6937.53 346.319  24
   1  -2  23 8162.94 803.962  22
  -1  -2 -23 7644.63 782.892  21
  -1  -2 -23 7050.57 715.265   2
   1  -2  23 7097.03 325.709  16
  -1  -2 -23 6918.87 334.959  30
  -1  -2 -24 2025.34 415.067  21
  -1  -2 -24 1565.99 169.660  24
   1  -2  24 1315.09 336.930  22
  -1  -2 -24 1564.37 167.823  30
   1  -2  24 1565.75 160.240  16
  -1  -2 -25 14030.1 499.184  15
  -1  -2 -25 12573.5 478.324  24
   1  -2  25 13155.0 453.567  16
  -1  -2 -25 13412.3 482.567  30
  -1  -2 -26 86.8295 65.3723  15
   1  -2  26-3.49014 51.3984  16
  -1  -2 -26 14.8464 47.5086  30
  -1  -2 -26-1.46513 45.6720  24
  -1  -2 -27 1703.81 182.166  24
  -1  -2 -27 1786.45 184.053  30
   1  -2  27 1774.75 180.512  28
  -1  -2 -27 1661.34 175.567  15
   1  -2  27 1690.26 165.463  16
  -1  -2 -28 32.8889 55.8894  24
  -1  -2 -28 52.5327 56.5508  15
   1  -2  28-3.23853 51.7195  28
  -1  -2 -28 35.5036 58.3812  30
   1  -2  28-44.5064 58.4603  16
   1  -2  29 79.0057 60.8137  28
  -1  -2 -29 37.0661 53.2974  30
  -1  -2 -29 60.1944 59.2342  15
   1  -2  29 79.6061 62.3657  16
  -1  -2 -30 3688.01 244.890  15
  -1  -2 -30 3811.41 247.816  30
   1  -2  30 3693.56 231.541  16
   1  -2  30 3509.39 233.297  28
  -1  -2 -31 18.1718 44.0889  15
   1  -2  31 69.3877 53.7826  28
  -1  -2 -31 45.3568 51.9870  30
   1  -2  31 63.8377 48.4456  16
   1  -2  32 109.779 58.1491  28
  -1  -2 -32 110.956 46.0227  15
  -1  -2 -32 95.1520 53.0200  30
   1  -2  32 84.4730 43.5765  16
  -1  -2 -33 531.964 83.7785  15
  -1  -2 -33 562.098 87.7693  30
   1  -2  33 533.428 80.3792  28
   1  -2  33 495.144 72.4146  16
   1  -2  34 200.336 53.8991  28
  -1  -2 -34 148.267 47.8105  15
  -1  -2 -34 152.674 48.5142  30
  -1  -2 -35 1602.37 115.980  30
   1  -2  35 1588.39 100.532  28
  -1  -2 -35 1444.33 103.325  15
   1  -1 -36 280.774 46.9919  30
   1  -1 -36 184.487 33.3626  15
   1  -1 -35 189.374 43.6833  15
   1  -1 -35 119.024 43.8500  30
  -1  -1  35 110.784 33.7889   9
   1  -1 -34 862.532 98.8131  30
  -1  -1  34 961.918 95.3547   9
  -1  -1  33 4737.14 225.529   9
   1  -1 -33 4213.55 222.186  30
   1  -1 -32 1386.98 139.463  30
  -1  -1  32 1449.13 153.962  16
  -1  -1  32 1377.07 137.574   9
  -1  -1  31 89.6103 58.4792   9
   1  -1 -31 25.1922 48.3751  30
  -1  -1  31 57.7014 60.5976  16
  -1  -1  30 3046.54 234.019  16
   1  -1 -30 3286.81 219.658  30
  -1  -1  29 71.0667 69.6675  16
   1  -1 -29 101.293 62.7055  30
  -1  -1  28 62.3142 64.6199  16
   1  -1 -28 69.6470 56.0646  30
   1  -1 -27 4508.38 268.443  30
  -1  -1  27 4425.61 283.032  16
   1  -1 -26 249.747 72.9469  30
  -1  -1  26 392.790 95.2519  16
  -1  -1  25 40.5330 49.2580  16
   1  -1 -25 86.8442 53.5453  30
   1  -1 -24 1924.96 377.637  19
   1  -1 -24 2182.73 183.134  30
  -1  -1  24 2136.20 194.899  16
   1  -1 -23 2090.74 172.986  30
   1  -1 -23 1916.68 377.628  19
  -1  -1  23 1733.99 171.802  16
  -1  -1  22 1013.90 291.740   1
   1  -1 -22 801.569 243.828  19
   1  -1 -21 1222.40 255.902  21
  -1  -1  21 941.182 262.200   1
   1  -1 -21 707.248 229.649  19
  -1  -1  20 4031.29 554.755   1
   1  -1 -20 3931.46 494.139  19
   1  -1 -20 5644.06 537.112  21
  -1  -1  19 2298.92 404.195   1
   1  -1 -19 2403.65 398.430  19
   1  -1 -18 35230.0 1421.84  19
  -1  -1  18 34659.2 1534.42   1
  -1  -1  17 3738.37 496.972   1
   1  -1 -17 4099.34 485.262  19
  -1  -1  16 990.325 191.780  23
   1  -1 -16 1253.19 273.208  19
  -1  -1  16 1210.24 282.199   1
  -1  -1  15 4644.85 513.479   1
  -1  -1  15 4990.46 425.370  23
   1  -1 -15 4992.92 497.542  19
   1  -1 -14 108.043 100.869  19
  -1  -1  14 122.000 143.105   1
  -1  -1  14 138.344 70.6579  23
  -1  -1  14 119.658 75.6124   4
  -1  -1  13 86672.3 1562.44   4
  -1  -1  13 88087.6 2072.25   1
   1  -1 -13 82745.3 1875.34  19
  -1  -1  13 86411.7 1724.47  23
  -1  -1  12 52535.4 1336.27  23
  -1  -1  12 53378.4 1555.53   1
  -1  -1  12 52945.2 1209.73   4
  -1  -1  11 170801. 2364.68  23
  -1  -1  11 168643. 2159.96   4
  -1  -1  11 172037. 2691.44   1
   1  -1 -11 174562. 1182.36  20
  -1  -1  10 27133.7 928.781  23
  -1  -1  10 27424.4 1031.38   1
   1  -1 -10 30014.3 501.552  20
  -1  -1  10 27453.6 860.771   4
   1  -1  -9 8939.21 297.531  20
  -1  -1   9 7507.82 524.473   1
  -1  -1   9 7827.43 485.716  23
  -1  -1   9 7179.81 439.726   4
  -1  -1   8 146350. 2033.74  23
   1  -1  -8 144201. 1548.92  20
  -1  -1   8 142458. 2156.93   1
  -1  -1   8 141439. 1876.09   4
  -1  -1   7 85948.4 1575.21   1
  -1  -1   7 83742.5 1415.92   4
  -1  -1   7 85223.9 1504.28  23
  -1  -1   6 8359.44 465.390   1
  -1  -1   6 8094.45 458.114  23
  -1  -1   5 241538. 2307.41   1
  -1  -1   5 237863. 2386.36  23
   1  -1  -4 82121.7 1012.43  20
  -1  -1   4 76194.0 1198.04   1
  -1  -1   3 265383. 2039.68   1
  -1  -1   3 261258. 2183.89   2
   1  -1  -2 17861.4 509.416  20
  -1  -1   2 18543.4 487.860   1
  -1  -1   2 18510.3 571.729   2
   1  -1  -1 75199.6 1085.60  20
  -1  -1   1 79238.1 1203.45   2
   1  -1   0 1584.82 99.4308  22
  -1  -1   0 1567.80 175.247   2
  -1  -1   0 1335.12 157.740  23
  -1  -1  -1 295.077 84.9279   2
  -1  -1  -1 341.199 81.5712  23
   1  -1   2 5576.87 226.790  22
  -1  -1  -2 4982.28 315.584   2
  -1  -1  -2 4809.46 267.499  23
  -1  -1  -3 46996.8 795.377  23
  -1  -1  -3 49301.9 1027.17  21
   1  -1   3 47092.9 722.607  22
  -1  -1  -3 48753.4 993.632   2
  -1  -1  -4 378165. 2148.25  23
   1  -1   4 386584. 2258.06  22
  -1  -1  -4 377648. 2951.16  21
  -1  -1  -4 389034. 2877.20   2
  -1  -1  -5 15530.4 403.047  23
   1  -1   5 14809.0 485.024  22
  -1  -1  -5 15258.4 592.735   2
  -1  -1  -5 15462.9 619.506  21
   1  -1   6 855291. 3918.75  22
  -1  -1  -6 860346. 2667.66  23
  -1  -1  -7 78731.9 673.451  23
   1  -1   7 78140.1 1275.07  22
  -1  -1  -7 77280.6 1492.21  21
  -1  -1  -7 75423.7 1395.25   2
   1  -1   8 79614.2 1364.70  22
  -1  -1  -8 83166.3 1608.49  21
  -1  -1  -8 81788.0 1511.56   2
   1  -1   9 115813. 1735.89  22
  -1  -1  -9 115791. 1881.42   2
  -1  -1  -9 111556. 1956.86  21
  -1  -1  -9 115069. 783.715  19
   1  -1  10 14103.8 636.885  22
  -1  -1 -10 13178.6 706.605  21
  -1  -1 -10 13192.6 666.191   2
  -1  -1 -10 14138.8 328.037  19
  -1  -1 -11 27253.8 990.608   2
  -1  -1 -11 27021.5 1041.65  21
  -1  -1 -11 27743.4 515.920  19
   1  -1  11 26581.2 919.526  22
   1  -1  12 23103.5 903.812  22
  -1  -1 -12 23437.7 1003.58  21
  -1  -1 -12 23098.7 946.102   2
   1  -1  13 59081.2 1513.72  22
  -1  -1 -13 60200.6 1654.87  21
  -1  -1 -13 57116.6 1544.55   2
   1  -1  14 5700.42 500.761  22
  -1  -1 -14 5437.45 518.191  21
  -1  -1 -14 5459.27 498.476   2
   1  -1  15 534.110 167.675  22
  -1  -1 -15 536.455 170.173  21
  -1  -1 -15 597.471 176.007   2
   1  -1  16 15843.2 889.991  22
  -1  -1 -16 16890.0 970.347  21
  -1  -1 -16 15968.3 915.688   2
  -1  -1 -17 190.320 131.253  21
   1  -1  17 195.535 124.708  22
  -1  -1 -17 2.98633 94.6264   2
   1  -1  18 92.5632 89.8781  22
  -1  -1 -18 94.8303 93.7093  21
  -1  -1 -18 35.1541 84.0693   2
  -1  -1 -19-21.1461 55.3691  21
  -1  -1 -19 67.3210 100.524   2
   1  -1  20 7310.77 696.260  22
  -1  -1 -20 6945.72 681.698   2
  -1  -1 -20 7759.00 747.092  21
  -1  -1 -21 1327.05 303.296   2
  -1  -1 -21 1274.66 305.605  21
   1  -1  21 1370.73 310.701  22
  -1  -1 -22 3425.82 237.738  24
  -1  -1 -22 3752.23 539.605  21
  -1  -1 -22 3998.88 529.380   2
   1  -1  22 2759.12 449.258  22
  -1  -1 -22 3355.92 225.604  30
  -1  -1 -23 1825.10 181.396  24
   1  -1  23 1399.53 327.565  22
  -1  -1 -23 2142.60 188.195  30
  -1  -1 -23 2392.73 427.129  21
   1  -1  23 1914.91 167.007  16
  -1  -1 -23 1457.17 323.961   2
  -1  -1 -24 11373.7 447.087  24
   1  -1  24 12902.4 1018.13  22
  -1  -1 -24 11872.4 979.185  21
  -1  -1 -24 12202.1 959.928   2
  -1  -1 -24 11183.4 428.154  30
   1  -1  24 11184.8 410.117  16
  -1  -1 -25 261.165 81.2631  24
   1  -1  25 297.313 81.8907  16
  -1  -1 -25 336.958 87.8829  30
  -1  -1 -26 3130.78 244.064  24
  -1  -1 -26 2798.52 224.272  30
   1  -1  26 2812.70 225.719  28
   1  -1  26 3056.62 220.502  16
  -1  -1 -27 310.454 83.8417  24
  -1  -1 -27 231.390 79.4001  15
   1  -1  27 249.534 82.4643  28
   1  -1  27 157.941 68.6503  16
  -1  -1 -27 254.629 82.9870  30
  -1  -1 -28 1698.02 178.807  24
  -1  -1 -28 1840.17 189.028  15
   1  -1  28 1753.13 178.260  28
  -1  -1 -28 1607.76 171.182  30
   1  -1  28 1937.88 175.536  16
  -1  -1 -29 708.846 119.774  15
  -1  -1 -29 619.060 113.644  24
   1  -1  29 585.382 112.339  28
   1  -1  29 550.520 98.2984  16
  -1  -1 -29 670.795 115.589  30
  -1  -1 -30 1425.42 157.104  24
   1  -1  30 1523.36 161.455  28
  -1  -1 -30 1521.88 159.994  30
   1  -1  30 1641.60 156.752  16
  -1  -1 -30 1815.62 177.962  15
  -1  -1 -31 10.9126 46.1142  15
  -1  -1 -31-17.3014 51.9821  30
   1  -1  31 16.2340 56.5266  28
   1  -1  31 19.7386 48.9089  16
  -1  -1 -32 21.3743 42.5819  15
  -1  -1 -32-23.3313 47.2733  30
   1  -1  32-19.7663 51.1434  28
   1  -1  32-14.0188 37.8079  16
   1  -1  33 564.591 87.6880  28
  -1  -1 -33 582.032 89.4039  30
  -1  -1 -33 579.989 91.7957  15
  -1  -1 -34 418.428 71.0513  15
   1  -1  34 501.861 75.3065  28
  -1  -1 -34 558.695 79.0687  30
  -1  -1 -35 18.7569 34.3622  15
  -1  -1 -35 28.9662 33.8758  30
   1  -1  35 48.5395 36.7259  28
  -1  -1 -36 194.415 37.5927  15
  -1  -1 -36 197.885 38.6204  30
   1   0 -36 47.6797 28.1687  15
   1   0 -36 7.34716 25.7328  30
   1   0 -35 43.8506 38.2767  30
  -1   0  35 65.1746 32.7835   9
  -1   0  34 5509.29 215.368   9
   1   0 -34 5312.77 232.814  30
   1   0 -33 168.889 70.1848  30
  -1   0  33 77.4729 48.4030   9
   1   0 -32 7277.53 306.929  30
  -1   0  32 6907.17 293.342   9
   1   0 -31 20.2445 47.0086  30
  -1   0  31 2.64353 62.2744  16
  -1   0  31-5.70005 45.1844   9
   1   0 -30 450.861 91.9028  30
  -1   0  30 443.701 103.583  16
  -1   0  30 498.775 101.558   9
   1   0 -29 20.9561 51.4405  30
  -1   0  29 51.2977 64.1079  16
  -1   0  29 92.9712 70.9093   9
   1   0 -28 16301.0 501.312  30
  -1   0  28 15618.8 530.698  16
   1   0 -27 47.8706 50.9841  30
  -1   0  27-13.7915 55.1526  16
   1   0 -26 4608.67 268.055  30
  -1   0  26 4308.98 283.169  16
   1   0 -25 70.6751 48.6470  30
  -1   0  25 32.9910 63.9080  16
   1   0 -24 806.187 115.748  30
   1   0 -24 624.000 216.797  19
  -1   0  24 630.889 114.902  16
  -1   0  23 41.6035 42.7193  16
  -1   0  23 276.293 165.284   1
   1   0 -23 95.6815 104.274  19
  -1   0  22 21159.9 1326.32   1
   1   0 -22 22449.6 1224.88  19
  -1   0  21-53.6873 144.485   1
   1   0 -21 30.8721 69.2953  19
  -1   0  20 9023.16 826.010   1
   1   0 -20 9548.03 763.800  19
  -1   0  19 54.0714 100.460   1
  -1   0  19 107.354 101.822  22
   1   0 -19-69.5970 69.9985  21
   1   0 -19 43.7942 94.0502  19
   1   0 -18 371.259 162.023  19
  -1   0  18 58.9507 178.019   1
  -1   0  18 93.7918 87.6648  22
   1   0 -17-36.3072 80.6373  19
  -1   0  17 114.953 114.786  22
  -1   0  17-22.0690 133.146   1
  -1   0  16 11824.6 852.354   1
  -1   0  16 12727.3 831.309  22
  -1   0  16 13182.6 672.575  23
   1   0 -16 11596.9 773.292  19
  -1   0  15 62.3184 123.626  22
  -1   0  15 155.377 84.4940  23
   1   0 -15-57.1099 89.8634  19
  -1   0  15 299.176 108.578   4
  -1   0  15 138.274 168.481   1
  -1   0  14 168086. 2355.14  23
  -1   0  14 161423. 2963.45   1
  -1   0  14 164573. 2311.13   4
  -1   0  14 165849. 2741.04  22
   1   0 -14 158187. 2691.08  19
  -1   0  13-35.5671 93.3452  23
  -1   0  13 70.8765 102.492  22
  -1   0  13 95.8696 139.182   1
  -1   0  13-55.8499 84.2352   4
   1   0 -13 79.2233 113.368  19
  -1   0  12 17077.4 891.292   1
  -1   0  12 17952.0 826.645  22
  -1   0  12 15704.5 698.678   4
   1   0 -12 16833.7 816.946  19
  -1   0  12 16891.2 724.626  23
  -1   0  11-46.1416 83.3736  23
  -1   0  11-57.5978 140.541   1
  -1   0  11 108.070 109.440  22
  -1   0  11 86.0766 60.4818   4
   1   0 -11-22.4728 100.312  19
  -1   0  10 29462.9 953.316  22
  -1   0  10 26021.8 869.101  23
   1   0 -10 26556.0 940.297  19
  -1   0  10 27302.2 1035.50   1
  -1   0  10 25651.6 861.169   4
  -1   0   9 18.9629 118.842   1
  -1   0   9-16.5244 58.6227  22
  -1   0   9-64.9042 92.2596  23
   1   0  -9-91.3220 112.274  19
  -1   0   8 145.284 90.2888   1
   1   0  -8 257.183 30.1194  20
  -1   0   7-8.44891 73.9676  23
  -1   0   7 112.156 87.8825   1
  -1   0   6 210537. 2254.32  23
  -1   0   6 213949. 2309.22   1
  -1   0   5-71.2326 80.8663  23
   1   0  -5 38.0052 31.4747  20
  -1   0   5-10.3440 60.8261   1
   1   0  -4 23564.7 480.428  20
  -1   0   4 23549.1 657.787   1
  -1   0   3 31.5172 46.1446   1
  -1   0   3 130.582 68.6788   2
  -1   0   2 319940. 1998.70   1
  -1   0   2 319677. 2308.57   2
  -1   0   1 4.73239 31.7461   1
  -1   0   1-17.8955 75.2052   2
  -1   0   1 61.7832 35.1889   3
  -1   0   0 385.689 91.5036   2
  -1   0   0 315.323 80.1192  23
  -1   0   0 540.267 68.3700   3
  -1   0   0 487.294 58.1458   1
  -1   0  -1 30.6622 26.3143   3
   1   0   1-10.6248 44.9181  22
  -1   0  -1 50.5485 59.7487   4
  -1   0  -1-12.0457 58.4122   2
  -1   0  -1 5.76559 40.8883  23
  -1   0  -2 73849.4 1004.08  23
   1   0   2 75732.7 982.738  22
  -1   0  -2 74711.6 1107.05   4
  -1   0  -2 76671.1 1200.40   2
   1   0   3 212.249 65.6585  22
  -1   0  -3 76.8835 59.2332   2
  -1   0  -3 55.7404 60.0889   4
  -1   0  -3 29.2329 37.0739  23
   1   0   4 113568. 1345.74  22
  -1   0  -4 116868. 1554.66   2
  -1   0  -4 113819. 1112.23  23
   1   0   5 178.624 80.3976  22
  -1   0  -5 127.741 78.1895  21
  -1   0  -5 74.5706 40.9162  23
  -1   0  -5 87.3553 78.4806   2
  -1   0  -6 863180. 2199.21  19
   1   0   6 859938. 4104.24  22
  -1   0  -6 857457. 4521.22   2
   1   0   6 854360. 2494.32   1
   1   0   7 32.6078 72.5773  22
  -1   0  -7-19.2612 75.3473  21
   1   0   7 8.23447 35.8385   1
  -1   0  -7 14.5105 23.7510  19
  -1   0  -7 3.39359 67.9269   2
   1   0   8 47493.5 1083.08  22
  -1   0  -8 47532.3 1209.82  21
  -1   0  -8 47889.9 1169.78   2
   1   0   8 47950.1 808.445   1
  -1   0  -8 48476.1 629.992  19
   1   0   9-14.6498 72.0038  22
  -1   0  -9-42.6070 85.2431  21
  -1   0  -9 44.8738 30.7173  19
  -1   0  -9 12.1933 88.0116   2
  -1   0 -10 4842.80 242.137  19
   1   0  10 4517.80 373.626  22
  -1   0 -10 4838.08 407.958   2
  -1   0 -10 4523.52 403.640  21
   1   0  10 5026.49 312.911   1
   1   0  11 46.6903 85.4206  22
  -1   0 -11-0.49593 81.0675  21
   1   0  11 24.7784 49.3042   1
  -1   0 -11 34.5224 31.0712  19
  -1   0 -11 59.5410 99.7890   2
   1   0  12 14671.1 732.041  22
  -1   0 -12 14773.0 770.069   2
  -1   0 -12 14663.8 777.557  21
   1   0  12 15195.2 624.647   1
  -1   0 -12 14859.8 486.258  19
  -1   0 -13-117.114 53.3101  19
   1   0  13-46.7238 88.0822  22
  -1   0 -13 63.4791 81.0349  21
   1   0  13-30.3466 81.1541   1
   1   0  14 1466.28 254.910  22
  -1   0 -14 1317.65 253.256  21
   1   0  14 1517.12 217.876   1
  -1   0 -14 1161.13 242.329   2
   1   0  15 38.1580 85.6499   1
   1   0  15 55.5277 79.1304  22
  -1   0 -15 18.8170 68.1958  21
  -1   0 -15 80.2213 92.1975   2
  -1   0 -16 21321.8 1073.96  21
  -1   0 -16 20633.6 1053.02   2
   1   0  16 21058.4 1023.33  22
   1   0  16 23142.6 926.560   1
   1   0  17 48.3394 51.2917   1
  -1   0 -17 85.7668 90.9819  21
   1   0  17 131.623 136.958  22
  -1   0 -17 123.385 106.958   2
   1   0  18 6403.40 611.033  22
  -1   0 -18 7365.50 673.012  21
  -1   0 -18 6582.38 637.195   2
  -1   0 -19 136.814 111.139  21
   1   0  19-164.039 120.989  22
  -1   0 -19-112.981 111.796   2
   1   0  20 33547.6 1488.63  22
  -1   0 -20 30520.9 1444.75   2
  -1   0 -21-148.146 110.525  21
   1   0  21 62.2042 128.058  22
  -1   0 -21-136.253 111.011   2
  -1   0 -22 5337.22 294.717  24
  -1   0 -22 5877.35 653.282  21
  -1   0 -22 5362.84 639.959   2
   1   0  22 5299.89 630.683  22
  -1   0 -23-13.0656 50.8821  24
   1   0  23 38.3678 49.3201  16
  -1   0 -23 109.376 59.5199  30
  -1   0 -24 145.138 60.6708  24
  -1   0 -24 61.4689 43.0145  30
   1   0  24 91.2547 61.1715  16
   1   0  25-88.2167 54.3496  16
  -1   0 -25-21.2316 45.9375  30
   1   0  25-2.76198 47.0170  28
  -1   0 -25-25.2363 56.1893  24
  -1   0 -26 3358.76 249.273  24
   1   0  26 3765.56 242.700  16
   1   0  26 3668.20 256.598  28
  -1   0 -26 3587.23 249.176  30
   1   0  27 46.9739 65.1785  28
  -1   0 -27-8.23710 54.2710  24
   1   0  27 46.6481 55.4622  16
  -1   0 -27 34.5522 53.0797  30
  -1   0 -28 7231.26 361.417  24
  -1   0 -28 7959.11 383.148  15
  -1   0 -28 7896.47 364.259  30
   1   0  28 7593.17 336.323  16
   1   0  28 7381.00 357.775  28
  -1   0 -29 83.7713 64.4441  30
   1   0  29-13.1390 45.5982  16
   1   0  29 12.4560 62.5529  28
  -1   0 -29 77.3574 72.5155  15
  -1   0 -29 2.26646 50.7626  24
   1   0  30 12967.3 414.754  16
  -1   0 -30 12389.9 450.464  24
  -1   0 -30 12935.8 447.077  30
  -1   0 -30 12587.7 462.606  15
   1   0  30 11700.3 427.864  28
   1   0  31 15.4628 44.4553  16
  -1   0 -31 85.4230 65.5921  15
   1   0  31-8.44103 52.6372  28
  -1   0 -31 15.5742 47.4848  30
  -1   0 -31 77.4391 63.4807  24
   1   0  32 172.692 67.9039  28
  -1   0 -32 234.274 68.1359  15
  -1   0 -32 166.308 57.4212  30
  -1   0 -33 70.8758 49.4410  15
   1   0  33-8.64531 42.6642  28
  -1   0 -33-24.1592 42.8995  30
  -1   0 -34 1432.25 120.579  30
   1   0  34 1404.85 120.731  28
  -1   0 -34 1432.37 126.750  15
  -1   0 -35 22.8752 34.0067  15
   1   0  35 82.8106 43.7383  28
  -1   0 -35 25.5366 29.1693  30
  -1   0 -36 4334.68 165.244  15
  -1   0 -36 4156.66 141.720  30
   1   0  36 4279.55 145.508  28
   1   1 -36 215.092 44.1929  30
   1   1 -36 242.520 45.5775  15
   1   1 -35 114.258 42.8542  30
  -1   1  35 130.616 31.5719   9
   1   1 -34 965.075 104.091  30
  -1   1  34 826.788 84.9396   9
  -1   1  33 4714.39 216.731   9
   1   1 -33 4788.06 236.455  30
   1   1 -32 1530.92 147.937  30
  -1   1  32 1433.58 134.174   9
  -1   1  31 48.0835 47.0544   9
   1   1 -31 30.9009 51.8878  30
  -1   1  30 3202.18 222.542   9
   1   1 -30 3228.75 221.591  30
   1   1 -29 128.702 65.1975  30
  -1   1  29 62.4797 60.0112  16
  -1   1  29 69.8462 59.9084   9
  -1   1  28 16.0264 56.4725  16
   1   1 -28 59.0215 43.0709  30
  -1   1  28 178.955 76.2133   9
  -1   1  27 4380.31 286.430  16
  -1   1  27 4744.07 285.073   9
   1   1 -27 4741.72 274.539  30
  -1   1  26 445.616 95.6676  28
   1   1 -26 323.893 82.7286  30
  -1   1  26 265.958 85.7773  16
   1   1 -25 82.2901 54.9192  30
  -1   1  25-6.88762 54.9257  16
  -1   1  24 2222.60 432.919   1
  -1   1  24 2170.18 199.618  16
   1   1 -24 1513.01 323.055  19
   1   1 -23 1995.30 375.828  19
  -1   1  23 2085.89 193.383  16
  -1   1  23 1504.37 365.354   1
   1   1 -22 689.681 198.177  19
  -1   1  22 434.005 204.527   1
  -1   1  21 768.339 264.501   1
  -1   1  21 1211.31 304.408  22
   1   1 -21 1259.32 303.659  19
   1   1 -20 4272.24 517.103  19
  -1   1  20 5388.65 609.820  22
  -1   1  20 4380.38 587.445   1
  -1   1  19 2386.44 405.771  22
  -1   1  19 2013.61 401.337   1
   1   1 -19 2115.28 363.301  19
   1   1 -18 35037.9 1415.32  19
  -1   1  18 35806.8 1588.02   1
  -1   1  18 40125.4 1550.88  22
  -1   1  17 3966.55 525.585   1
  -1   1  17 4544.14 502.750  22
   1   1 -17 4256.59 489.946  19
  -1   1  16 1266.78 256.638  22
   1   1 -16 1106.19 248.756  19
  -1   1  16 1108.03 303.388   1
  -1   1  16 1173.86 217.467   4
  -1   1  15 5921.52 435.316  23
  -1   1  15 4811.48 538.543   1
  -1   1  15 5149.91 495.046  22
   1   1 -15 5172.65 505.441  19
  -1   1  14 281.630 136.620  22
  -1   1  14 135.078 75.3661  23
   1   1 -14 25.7573 96.5565  19
  -1   1  14 159.493 119.621   1
  -1   1  13 89638.8 2130.27   1
  -1   1  13 89676.7 1858.60  22
   1   1 -13 86314.1 1916.63  19
  -1   1  13 90171.3 1659.51  23
  -1   1  12 54220.1 1598.78   1
  -1   1  12 53362.3 1262.67  23
   1   1 -12 54531.0 1474.51  19
  -1   1  12 54781.1 1383.34  22
  -1   1  11 172005. 2236.61  23
   1   1 -11 174600. 2536.64  19
  -1   1  11 178807. 2771.45   1
  -1   1  11 179697. 2366.08  22
  -1   1  10 27671.1 879.465  23
  -1   1  10 28572.7 1066.12   1
   1   1 -10 28355.7 991.308  19
  -1   1   9 8294.76 453.531  22
  -1   1   9 7337.65 450.475  23
   1   1  -9 8027.76 503.387  19
  -1   1   9 7240.41 516.985   1
   1   1  -8 147119. 2050.72  19
  -1   1   8 145586. 2183.39   1
  -1   1   8 145616. 1934.38  23
   1   1  -7 87652.8 1508.53  19
  -1   1   7 83974.4 1439.60  23
  -1   1   7 86559.5 1575.47   1
  -1   1   6 8695.18 453.374  23
   1   1  -6 8803.69 455.853  19
   1   1  -6 9102.33 193.795  20
  -1   1   6 9001.78 479.934   1
  -1   1   5 239024. 2298.67  23
  -1   1   5 243318. 2325.16   1
   1   1  -5 243884. 2257.06  19
   1   1  -4 74681.2 1183.22  19
  -1   1   4 78764.5 1222.76   1
  -1   1   3 268415. 2141.84   3
  -1   1   3 264390. 2001.51   2
  -1   1   3 261440. 2067.79   1
  -1   1   2 18188.7 496.299   1
  -1   1   2 18243.2 533.242   2
  -1   1   2 18308.2 531.337   3
   1   1  -2 18074.9 508.129  19
  -1   1   1 77631.7 1042.12   3
   1   1  -1 79691.0 964.550  19
  -1   1   1 78808.0 926.989   1
  -1   1   1 78530.0 1117.77   2
  -1   1   0 1563.64 166.960  23
  -1   1   0 1573.57 167.962   2
  -1   1   0 2187.29 136.758   1
   1   1   0 1749.38 130.659  19
  -1   1   0 1696.69 150.243   3
  -1   1  -1 240.685 64.3230   3
   1   1   1 276.104 46.6220  19
  -1   1  -1 187.440 65.5881  23
  -1   1  -1 316.996 49.2019   1
  -1   1  -1 218.284 74.5348   2
  -1   1  -2 4933.01 266.548  23
   1   1   2 5626.69 153.679  19
   1   1   2 5143.36 294.747  22
  -1   1  -2 5151.64 305.668   2
  -1   1  -2 5102.97 254.692   3
   1   1   3 48475.0 931.263  22
  -1   1  -3 47898.4 953.492   2
  -1   1  -3 46487.4 842.025   4
  -1   1  -4 390694. 2831.53   2
   1   1   4 389994. 1446.31   1
  -1   1  -4 384153. 2036.27  19
   1   1   4 391497. 2737.15  22
   1   1   5 16173.7 580.921  22
  -1   1  -5 14902.5 580.159   2
  -1   1  -5 14036.6 422.019   4
  -1   1  -5 14954.7 401.918  19
   1   1   5 16027.1 341.553   1
   1   1   6 882680. 4483.84  22
  -1   1  -6 876896. 3170.27  19
   1   1   6 876399. 2905.83   1
  -1   1  -7 78620.1 1457.12   2
  -1   1  -7 80270.0 994.716  19
   1   1   7 76979.1 1382.63  22
   1   1   7 79180.1 995.577   1
   1   1   8 84168.5 1137.85   1
  -1   1  -8 79794.8 1556.09  21
  -1   1  -8 84491.0 1580.60   2
  -1   1  -8 82690.7 1053.33  19
   1   1   8 81770.0 1476.13  22
  -1   1  -9 119048. 1952.15  21
  -1   1  -9 121973. 1992.86   2
  -1   1  -9 119170. 1330.55  19
   1   1   9 119797. 1468.04   1
   1   1  10 14107.7 542.519   1
  -1   1 -10 14875.7 731.046   2
  -1   1 -10 14383.6 487.188  19
   1   1  10 13095.6 652.961  22
  -1   1 -10 13969.5 702.490  21
   1   1  11 29098.8 826.915   1
   1   1  11 27351.6 979.664  22
  -1   1 -11 27904.7 1044.84   2
  -1   1 -11 27944.1 716.428  19
  -1   1 -11 27243.2 1005.09  21
   1   1  12 24785.7 818.495   1
   1   1  12 22633.4 923.941  22
  -1   1 -12 24288.5 1008.63   2
  -1   1 -12 24782.8 1006.62  21
  -1   1 -12 23328.0 693.280  19
   1   1  13 65337.4 1392.62   1
   1   1  13 58906.8 1550.89  22
  -1   1 -13 60286.2 1653.14   2
  -1   1 -13 60904.8 1621.06  21
  -1   1 -13 61819.5 1175.42  19
   1   1  14 6648.41 467.185   1
  -1   1 -14 5892.94 541.802   2
  -1   1 -14 5737.62 517.156  21
   1   1  14 5727.99 502.648  22
  -1   1 -14 6096.66 389.573  19
  -1   1 -15 663.600 186.606  21
   1   1  15 547.017 152.988   1
   1   1  15 320.177 140.254  22
  -1   1 -15 401.605 179.751   2
   1   1  16 16416.5 913.509  22
  -1   1 -16 15513.7 931.679   2
   1   1  16 17502.9 829.417   1
  -1   1 -16 16826.4 939.420  21
   1   1  17 35.4035 69.6845  22
  -1   1 -17 101.406 113.001  21
   1   1  17 86.7160 64.5683   1
  -1   1 -17 217.090 164.013   2
   1   1  18 321.954 148.105  22
  -1   1 -18 354.473 193.044   2
  -1   1 -18 110.273 94.0494  21
   1   1  19 169.078 143.780  22
  -1   1 -19-120.810 92.2380  21
  -1   1 -19 15.2199 89.4084   2
   1   1  20 7738.97 710.319  22
  -1   1 -20 7427.40 726.171   2
   1   1  21 1401.03 311.766  22
  -1   1 -21 1147.34 295.876   2
  -1   1 -22 3088.75 226.110  24
   1   1  22 2875.67 451.201  22
  -1   1 -22 3225.35 494.785   2
   1   1  23 2640.74 455.892  22
  -1   1 -23 1909.07 174.304  30
   1   1  23 2082.38 190.903  28
   1   1  23 2004.84 170.192  16
  -1   1 -23 1807.54 178.788  24
  -1   1 -23 1820.27 381.370   2
   1   1  24 11736.6 448.938  28
  -1   1 -24 12143.7 435.503  30
   1   1  24 11284.3 404.019  16
  -1   1 -24 11389.0 447.899  24
   1   1  24 12054.9 976.389  22
  -1   1 -24 11107.4 946.623   2
  -1   1 -25 295.882 77.3036  30
   1   1  25 312.625 89.0590  28
  -1   1 -25 400.319 98.1664  24
   1   1  25 388.752 86.6671  16
  -1   1 -26 3006.06 237.014  24
   1   1  26 2645.52 221.891  28
  -1   1 -26 2798.69 216.788  30
   1   1  26 3061.39 216.855  16
   1   1  27 323.879 92.1705  28
  -1   1 -27 288.013 76.9472  30
  -1   1 -27 279.131 87.3875  24
   1   1  27 194.298 61.9974  16
  -1   1 -28 1515.87 180.700  24
  -1   1 -28 1735.15 172.610  30
   1   1  28 1712.47 179.340  28
  -1   1 -28 1960.47 193.443  15
   1   1  28 1937.06 170.313  16
  -1   1 -29 705.652 113.753  30
  -1   1 -29 654.329 118.141  24
   1   1  29 595.846 110.730  28
  -1   1 -29 762.867 126.167  15
   1   1  29 707.018 111.720  16
   1   1  30 1470.18 160.537  28
  -1   1 -30 1743.00 164.653  30
  -1   1 -30 1674.03 172.898  24
  -1   1 -30 1580.26 167.501  15
  -1   1 -31-9.24846 45.8485  15
  -1   1 -31-9.30688 49.7473  24
   1   1  31 62.0564 66.2514  28
  -1   1 -31 98.3762 55.6403  30
  -1   1 -32 24.4962 49.0307  15
   1   1  32 20.6384 49.5092  28
  -1   1 -32-14.5167 40.9597  30
  -1   1 -32-4.66048 47.0428  24
  -1   1 -33 617.613 96.0625  24
   1   1  33 606.291 91.4762  28
  -1   1 -33 478.467 85.0182  15
  -1   1 -33 551.628 81.1991  30
  -1   1 -34 524.746 82.1124  15
   1   1  34 575.278 83.7258  28
  -1   1 -34 623.166 78.9633  30
  -1   1 -35 39.2307 27.4821  30
   1   1  35 52.7863 38.9458  28
  -1   1 -35-10.0710 28.5862  15
   1   1  36 146.204 34.9153  28
  -1   1 -36 248.247 45.3880  15
   1   2 -36-7.16801 21.9778  15
   1   2 -36 18.4087 23.1479  30
   1   2 -35 637.986 75.7086  30
   1   2 -34 84.7912 44.0352  30
  -1   2  34 10.6073 25.2684   9
  -1   2  33 62.0741 34.6924   9
   1   2 -33 6.30550 40.0048  30
   1   2 -32 11.9537 47.7622  30
  -1   2  32-22.4388 45.9499   9
  -1   2  31 2367.11 177.185   9
  -1   2  31 2556.41 174.713  28
   1   2 -31 2323.18 181.647  30
   1   2 -30 90.9539 47.7764  30
  -1   2  30 89.1689 51.9528  28
  -1   2  30 43.1043 48.8800   9
   1   2 -29 1603.33 159.798  30
  -1   2  29 1708.88 168.329   9
  -1   2  29 1763.48 163.037  28
  -1   2  28 561.412 106.786   9
   1   2 -28 648.972 107.886  30
  -1   2  28 772.712 120.007  28
   1   2 -27 97.3597 60.9149  30
  -1   2  27 54.9707 55.2501  16
  -1   2  27 96.3200 58.9289  28
  -1   2  27 115.681 60.5370   9
  -1   2  26 1629.32 180.560  16
   1   2 -26 1712.85 168.919  30
  -1   2  26 1594.21 162.941  28
  -1   2  26 1471.57 164.584   9
  -1   2  25 3821.59 269.068  16
  -1   2  25 4074.54 265.416   9
  -1   2  25 4156.25 259.838  28
  -1   2  24 5031.92 282.240  28
  -1   2  24 5421.13 683.674   1
   1   2 -24 4707.38 568.183  19
  -1   2  24 4626.80 278.817   9
  -1   2  24 4776.08 295.188  16
  -1   2  23-10.3395 59.6872  28
  -1   2  23 31.2448 54.3828  16
   1   2 -22 1382.93 324.832  19
  -1   2  22 1834.47 356.962  22
  -1   2  22 1749.62 173.711  16
  -1   2  22 1900.91 405.608   1
  -1   2  21 4221.42 538.637  22
   1   2 -21 3754.83 494.736  19
  -1   2  21 3141.86 506.616   1
  -1   2  20 2264.41 392.839  22
  -1   2  20 2119.83 418.384   1
   1   2 -20 2342.31 388.108  19
  -1   2  19 13496.5 1024.63   1
  -1   2  19 14838.5 951.553  22
   1   2 -19 13261.3 899.534  19
  -1   2  18 793.026 251.587   1
  -1   2  18 1195.81 257.171  22
   1   2 -18 1426.71 305.433  19
  -1   2  17 4185.41 549.748   1
   1   2 -17 3609.59 454.374  19
  -1   2  17 4242.04 487.194  22
  -1   2  16 4558.71 465.662  22
  -1   2  16 3380.57 470.959   1
   1   2 -16 4473.63 486.744  19
  -1   2  15 9268.39 641.813  22
  -1   2  15 8733.56 736.412   1
   1   2 -15 9287.11 676.516  19
   1   2 -14 1494.32 271.920  19
  -1   2  14 1324.81 237.812  22
  -1   2  14 1353.27 301.461   1
  -1   2  13 22848.3 1098.79   1
  -1   2  13 23304.7 916.390  22
   1   2 -13 22524.4 987.759  19
  -1   2  12 2681.22 296.553  22
   1   2 -12 2230.12 307.872  19
  -1   2  12 1845.23 306.720   1
  -1   2  11 54502.8 1267.70  23
  -1   2  11 55006.8 1250.25  22
  -1   2  11 52710.0 1545.15   1
   1   2 -11 52250.3 1415.96  19
  -1   2  10 1154.59 181.977  23
  -1   2  10 1233.54 181.252  22
  -1   2  10 1033.21 224.873   1
   1   2 -10 1064.82 201.901  19
  -1   2   9 120.243 118.040   1
  -1   2   9 54.0455 63.0018  22
  -1   2   9 82.6632 77.8756  23
   1   2  -9 5.02436 79.4858  19
  -1   2   8 19784.3 717.135  23
   1   2  -8 20085.3 779.750  19
  -1   2   8 19348.4 608.097  22
  -1   2   8 18663.4 810.155   1
  -1   2   7 29671.3 863.664  23
   1   2  -7 30212.8 914.261  19
  -1   2   7 30905.5 708.930  22
  -1   2   7 27644.7 947.003   1
   1   2  -6 938833. 4855.28  19
  -1   2   6 954600. 5127.23   1
  -1   2   6 948954. 4751.82  23
  -1   2   6 929775. 3473.54  22
   1   2  -5 957447. 4622.35  19
  -1   2   5 962135. 4675.01  23
  -1   2   5 969324. 4913.70   1
  -1   2   4 646106. 3874.92   3
   1   2  -4 637642. 3558.16  19
  -1   2   3 214124. 1688.44   2
  -1   2   3 212920. 2142.82   3
  -1   2   3 214206. 2027.12   1
   1   2  -3 216775. 1938.34  19
  -1   2   2 2523.59 231.917   3
  -1   2   2 2805.74 225.106   1
  -1   2   2 2814.11 203.084   2
   1   2  -2 2828.36 210.247  19
  -1   2   1 170421. 1587.24   2
  -1   2   1 172915. 1820.47   3
  -1   2   0 174143. 1664.56   2
  -1   2   0 176843. 1801.82   3
   1   2   1 48316.0 613.839  19
  -1   2  -1 46907.4 916.287   3
  -1   2  -1 46177.6 880.280   2
  -1   2  -2 763769. 3675.57   2
  -1   2  -2 771902. 3692.38   3
   1   2   3 6841.42 157.242  19
   1   2   3 7243.01 403.055  22
  -1   2  -3 6900.59 364.419   2
  -1   2  -3 6472.35 326.084  19
   1   2   4 494905. 3392.64  22
  -1   2  -4 492402. 3182.09   2
  -1   2  -4 490662. 2808.65  19
   1   2   5 420394. 2305.25   1
  -1   2  -5 414000. 3078.42   2
  -1   2  -5 412454. 2369.15   4
  -1   2  -5 415120. 2597.29  19
   1   2   6 77665.6 1429.08  22
  -1   2  -6 75377.0 950.665   4
  -1   2  -6 77401.0 1396.54   2
   1   2   6 75799.3 1033.16   1
  -1   2  -6 76364.9 1132.53  19
   1   2   7 337237. 3104.71  22
  -1   2  -7 334858. 2434.66  19
  -1   2  -7 339080. 3080.89   2
   1   2   7 330165. 2287.40   1
   1   2   8 19651.3 598.553   1
   1   2   8 19401.6 766.467  22
  -1   2  -8 21033.2 813.346   2
  -1   2  -8 20359.2 621.367  19
   1   2   9 327.785 116.846  22
   1   2   9 181.213 72.7133   1
  -1   2  -9 252.757 80.5787  19
  -1   2  -9 307.014 138.755   2
   1   2  10 1709.78 255.004  22
  -1   2 -10 1422.08 181.942  19
   1   2  10 1507.31 191.101   1
  -1   2 -11 18157.9 654.797  19
   1   2  11 17915.3 818.105  22
   1   2  11 18219.3 698.240   1
  -1   2 -12 97.4036 69.9856  19
   1   2  12 28.5529 82.5310  22
   1   2  12 43.5225 59.4769   1
   1   2  13 74852.6 1561.63   1
   1   2  13 71430.6 1758.74  22
  -1   2 -13 70350.6 1390.96  19
   1   2  14 27910.2 994.497   1
  -1   2 -14 26694.4 889.976  19
   1   2  14 25534.4 1084.10  22
  -1   2 -15 6911.34 621.288   2
   1   2  15 6032.80 542.675  22
   1   2  15 7142.07 522.941   1
  -1   2 -15 6404.19 456.470  19
   1   2  16 49543.2 1609.82  22
  -1   2 -16 52403.8 1762.74   2
   1   2  16 53849.7 1481.97   1
   1   2  17 4802.53 458.779   1
  -1   2 -17 4919.72 556.530   2
   1   2  17 4683.57 517.595  22
   1   2  18 3370.26 453.149  22
  -1   2 -18 3468.17 482.450   2
   1   2  19 5960.34 612.542  22
  -1   2 -19 5814.31 639.345   2
  -1   2 -20 8551.80 792.627   2
   1   2  20 8177.73 741.152  22
   1   2  21 9224.90 804.489  22
  -1   2 -21 9746.42 862.909   2
   1   2  22 489.817 194.765  22
  -1   2 -22 434.606 199.781   2
  -1   2 -22 465.530 92.1846  24
  -1   2 -22 511.066 90.2008  30
   1   2  22 470.819 100.459  28
  -1   2 -23 6940.75 347.622  24
  -1   2 -23 7027.24 755.620   2
   1   2  23 6981.16 341.865  28
  -1   2 -23 7288.00 326.619  30
   1   2  23 7070.11 737.372  22
  -1   2 -24 1397.68 162.600  24
  -1   2 -24 1716.16 166.267  30
   1   2  24 1721.14 397.637  22
   1   2  24 1531.91 174.818  28
  -1   2 -24 1716.26 398.423   2
  -1   2 -25 12712.3 485.029  24
  -1   2 -25 14129.9 468.360  30
   1   2  25 13994.3 453.289  16
   1   2  25 12974.0 479.148  28
   1   2  26 75.6217 71.4859  28
  -1   2 -26-16.5166 53.0131  24
  -1   2 -26-7.43821 44.4171  30
   1   2  26 30.2555 47.5171  16
  -1   2 -27 1567.36 175.173  24
  -1   2 -27 1758.29 170.981  30
   1   2  27 1792.90 163.952  16
   1   2  27 1571.47 172.952  28
  -1   2 -28-39.4096 57.1557  24
   1   2  28 42.2143 59.9738  28
  -1   2 -28 4.00074 41.3835  30
   1   2  29 103.150 70.4514  28
  -1   2 -29 49.8795 51.9678  15
  -1   2 -29 42.2696 59.7086  24
  -1   2 -29 111.522 57.5404  30
  -1   2 -30 4046.31 237.753  30
  -1   2 -30 3860.07 255.224  24
   1   2  30 3381.01 237.128  28
  -1   2 -30 3910.80 258.446  15
  -1   2 -31 40.9201 59.5163  15
  -1   2 -31 49.8482 43.9975  30
   1   2  31 3.73965 57.2718  28
  -1   2 -31 0.97911 49.8799  24
  -1   2 -32 52.3924 53.6387  15
  -1   2 -32 76.3886 44.8635  30
  -1   2 -32 70.7090 52.0204  24
   1   2  32 122.273 66.3285  28
   1   2  33 575.427 92.3876  28
  -1   2 -33 466.480 81.0881  15
  -1   2 -33 537.956 90.8546  24
  -1   2 -33 595.917 78.2059  30
  -1   2 -34 192.258 56.7278  15
   1   2  34 252.013 63.5198  28
  -1   2 -34 249.688 47.4198  30
   1   2  35 1573.83 112.184  28
  -1   2 -35 1360.05 80.7561  30
  -1   2 -35 1485.59 113.604  15
   1   3 -35-33.0248 32.0469  30
   1   3 -34 27.6454 33.7520  30
  -1   3  33 226.860 48.5127  28
  -1   3  33 216.265 49.6850   9
   1   3 -33 256.722 61.5307  30
  -1   3  32 762.286 92.9565  28
   1   3 -32 674.911 94.7465  30
  -1   3  32 719.703 88.6864   9
   1   3 -31 650.234 98.9442  30
  -1   3  31 779.896 101.885  28
  -1   3  31 777.571 104.435   9
  -1   3  30 93.8034 54.6142   9
  -1   3  30 12.0211 45.3185  28
   1   3 -30 65.9650 49.7377  30
  -1   3  29 4439.52 259.450  28
   1   3 -29 4104.96 249.145  30
  -1   3  29 4143.00 252.981   9
  -1   3  28 3569.24 239.246  28
   1   3 -28 3542.82 234.263  30
  -1   3  28 3420.14 236.609   9
  -1   3  27 130.311 61.2276  28
   1   3 -27 133.282 60.7594  30
  -1   3  27 97.2647 66.3450   9
  -1   3  26 3035.14 230.239  28
  -1   3  26 3003.38 227.934   9
   1   3 -26 2989.15 220.212  30
  -1   3  25 240.708 80.5066  28
  -1   3  25 307.271 78.4788   9
  -1   3  24 1590.25 170.655  28
  -1   3  24 1442.93 164.851  16
   1   3 -24 1822.23 350.203  19
  -1   3  24 1520.31 366.560   1
  -1   3  24 1262.97 150.866   9
  -1   3  23 882.749 133.289  28
   1   3 -23 763.748 237.011  19
  -1   3  23 866.101 121.806   9
  -1   3  23 696.152 119.844  16
   1   3 -22 5687.78 618.957  19
  -1   3  22 5292.22 683.895   1
  -1   3  22 6034.58 309.110  28
  -1   3  22 5743.50 316.516  16
  -1   3  22 5624.85 298.308   9
  -1   3  21 349.220 155.568  22
  -1   3  21 86.2828 109.097   1
   1   3 -21 399.380 179.419  19
  -1   3  20 724.947 250.825   1
  -1   3  20 538.221 190.177  22
   1   3 -20 436.345 181.061  19
   1   3 -19 16337.5 999.976  19
  -1   3  19 15456.8 1115.35   1
  -1   3  19 18816.0 1058.03  22
  -1   3  18 7280.89 634.321  22
   1   3 -18 6538.36 619.088  19
  -1   3  18 6686.07 727.649   1
   1   3 -17 306.327 160.961  19
  -1   3  17 77.9685 101.863  22
  -1   3  17 269.820 162.229   1
  -1   3  16 12095.0 910.107   1
  -1   3  16 13481.3 791.778  22
   1   3 -16 12269.8 810.818  19
   1   3 -15 67184.5 1847.69  19
  -1   3  15 67997.0 2109.12   1
  -1   3  14 7626.26 539.618  22
   1   3 -14 6323.82 557.917  19
  -1   3  14 6239.28 615.631   1
  -1   3  13 1245.88 210.699  22
  -1   3  13 970.375 249.317   1
   1   3 -13 1086.73 232.803  19
  -1   3  12 1194.50 240.494   1
  -1   3  12 1913.23 246.317  22
   1   3 -12 1647.23 277.843  19
  -1   3  11 7358.01 450.611  22
   1   3 -11 6211.48 501.458  19
  -1   3  11 6289.00 551.161   1
  -1   3  10 778.248 145.011  22
  -1   3  10 543.032 171.472   1
   1   3 -10 834.353 182.220  19
  -1   3   9 15052.1 556.970  22
   1   3  -9 14600.0 711.452  19
  -1   3   9 13908.2 758.009   1
   1   3  -8 39553.6 1120.80  19
  -1   3   8 37856.6 811.525  22
  -1   3   8 37488.9 1195.04   1
  -1   3   7 135051. 1392.66  22
  -1   3   7 134393. 2135.64   1
  -1   3   6 11001.7 349.010  22
   1   3  -6 11131.5 550.091  19
  -1   3   6 10296.8 582.630   1
  -1   3   6 10821.3 597.625   3
  -1   3   5 6795.13 457.521   3
  -1   3   5 7403.23 241.177  22
  -1   3   5 6760.75 446.764   1
   1   3  -5 7229.83 421.127  19
  -1   3   4 118602. 1839.11   3
  -1   3   4 118267. 1765.22   1
   1   3  -4 119218. 1602.09  19
  -1   3   3 105221. 1685.00   3
   1   3  -3 110030. 1448.54  19
  -1   3   3 105719. 1107.81   2
  -1   3   3 105891. 1599.24   1
  -1   3   2 249930. 2523.58   3
  -1   3   2 255848. 1797.66   2
   1   3  -2 249475. 2052.02  19
  -1   3   1 350693. 2203.62   2
   1   3  -1 352507. 2275.69  19
  -1   3   1 347109. 2924.62   3
  -1   3   0 3240.73 223.733   2
   1   3   0 3295.96 204.251  19
   1   3   0 3016.51 148.919   3
  -1   3   0 2971.93 266.516   3
  -1   3  -1 30714.3 713.897   2
   1   3   1 30249.3 568.124  19
  -1   3  -1 30308.6 844.383   3
   1   3   1 30626.8 422.109   3
  -1   3  -2 457056. 2855.57   2
   1   3   2 465284. 2084.53  19
  -1   3  -2 459902. 3273.20   3
   1   3   3 112968. 980.859  19
  -1   3  -3 112169. 1471.40   2
   1   3   3 111743. 1731.37  22
  -1   3  -3 111386. 1549.30  19
  -1   3  -3 112657. 1643.22   3
  -1   3  -4 230934. 2230.02   2
  -1   3  -4 225935. 2213.41  19
  -1   3  -5 416279. 3026.13  19
  -1   3  -5 423094. 3169.24   2
   1   3   5 425291. 3516.24  22
   1   3   6 3205.44 322.559  22
  -1   3  -6 3074.69 289.902   2
  -1   3  -6 3204.82 269.350  19
   1   3   7 2945.97 314.318  22
  -1   3  -7 3377.08 319.403   2
   1   3   7 2833.48 252.329   1
  -1   3  -7 2983.02 268.633  19
  -1   3  -8 10504.3 301.674   4
   1   3   8 10892.4 611.768  22
  -1   3  -8 11600.7 617.782   2
   1   3   8 10052.0 479.366   1
  -1   3  -8 10573.1 512.675  19
   1   3   9 61434.7 1503.37  22
   1   3   9 61928.0 1250.09   1
  -1   3  -9 63275.3 1287.40  19
   1   3  10 4647.59 428.873  22
   1   3  10 4558.29 358.946   1
  -1   3 -10 4362.58 349.322  19
  -1   3 -11 5663.31 406.583  19
   1   3  11 5507.83 410.543   1
   1   3  11 5256.40 466.299  22
   1   3  12 59066.2 1590.93  22
  -1   3 -12 60887.1 1370.24  19
   1   3  12 62223.9 1433.88   1
   1   3  13 140.361 124.312  22
  -1   3 -13 142.354 102.785  19
   1   3  13 82.1052 80.7433   1
  -1   3 -14 729.654 160.394  19
   1   3  14 711.017 189.609  22
   1   3  14 689.531 178.380   1
  -1   3 -15-26.2403 55.7081  19
   1   3  15-39.8631 92.8143  22
   1   3  15 58.9538 100.929   1
  -1   3 -16 823.085 250.004   2
   1   3  16 665.014 178.302   1
   1   3  16 559.957 199.178  22
  -1   3 -16 898.860 201.155  19
   1   3  17 23112.3 1162.77  22
  -1   3 -17 25729.9 1298.76   2
   1   3  18 8174.81 713.656  22
  -1   3 -18 8173.93 752.301   2
   1   3  19 1398.16 326.702  22
  -1   3 -19 1348.56 316.694   2
   1   3  20 945.162 282.100  22
  -1   3 -20 1130.46 297.548   2
   1   3  21 906.380 282.767  22
  -1   3 -21 782.978 115.604  24
  -1   3 -21 614.042 222.210   2
  -1   3 -22 10609.7 424.618  24
   1   3  22 11018.9 895.920  22
  -1   3 -22 11192.5 952.460   2
   1   3  22 10962.1 424.783  28
  -1   3 -23 17175.5 553.011  24
  -1   3 -23 18842.4 1245.52   2
  -1   3 -23 19683.5 522.742  30
   1   3  23 18318.2 558.615  28
   1   3  23 18670.5 1182.32  22
  -1   3 -24 2174.95 182.326  30
   1   3  24 2040.27 197.247  28
  -1   3 -24 2133.34 201.333  24
  -1   3 -25 210.031 83.4425  24
  -1   3 -25 152.303 58.7931  30
   1   3  25 50.2353 56.9927  28
   1   3  26 5801.07 325.972  28
  -1   3 -26 6518.12 313.904  30
  -1   3 -26 6066.24 338.573  24
  -1   3 -27 156.224 67.9701  24
  -1   3 -27 128.750 56.2028  30
   1   3  27 98.0323 66.0610  28
  -1   3 -28 1919.76 189.433  15
   1   3  28 1653.74 177.827  28
  -1   3 -28 1931.63 171.324  30
  -1   3 -28 1748.72 180.517  24
  -1   3 -29 2374.11 182.461  30
   1   3  29 2027.72 187.563  28
  -1   3 -29 2134.01 192.654  15
  -1   3 -29 2099.24 194.193  24
  -1   3 -30-26.9573 60.0601  24
  -1   3 -30 9.01573 44.1698  15
  -1   3 -30-39.4728 47.1858  30
   1   3  30 7.57701 54.2668  28
  -1   3 -31 222.592 59.7333  30
  -1   3 -31 250.895 72.4033  15
  -1   3 -31 150.604 64.5317  24
   1   3  31 167.267 69.0666  28
  -1   3 -32-16.4990 43.9366  24
  -1   3 -32 7.27138 40.4749  15
  -1   3 -32 1.88796 27.1986  30
   1   3  32 81.4444 57.7212  28
  -1   3 -33 70.2748 51.4425  24
  -1   3 -33 7.39464 36.9033  15
  -1   3 -33-38.5567 29.7596  30
   1   3  33 29.4949 45.9015  28
  -1   3 -34 221.923 55.6844  15
   1   3  34 234.369 58.6033  28
  -1   3 -34 156.389 51.7270  24
   1   3  35 2.58005 31.1790  28
  -1   3 -35-1.27752 27.8143  15
   1   4 -35 97.3617 31.1173  30
  -1   4  34 460.282 53.3484  28
   1   4 -34 504.572 69.1966  30
  -1   4  33 2256.82 136.666  28
   1   4 -33 2310.04 151.189  30
  -1   4  33 2306.88 125.673   9
   1   4 -32 45.1140 40.7867  30
  -1   4  32 74.7617 51.6454  28
  -1   4  32 42.2924 35.8896   9
   1   4 -31 470.113 81.3912  30
  -1   4  31 449.841 80.0692  28
  -1   4  31 584.515 97.5380   9
  -1   4  30 106.600 57.7267   9
   1   4 -30 73.2980 50.7531  30
  -1   4  30-45.7166 59.1191  28
   1   4 -29 1259.15 131.966  24
  -1   4  29 1340.49 147.441  28
   1   4 -29 1252.96 139.301  30
  -1   4  29 1213.55 136.578   9
   1   4 -28 580.448 101.908  30
  -1   4  28 538.171 103.864   9
   1   4 -28 593.880 95.5495  24
  -1   4  28 595.923 110.035  28
   1   4 -27 8238.20 356.528  30
   1   4 -27 8227.00 345.755  24
  -1   4  27 8118.09 373.551  28
  -1   4  27 7991.97 361.883   9
   1   4 -26-6.18410 40.2971  24
  -1   4  26 17.2482 68.4186  28
  -1   4  26 21.6441 52.7369   9
   1   4 -25 10995.6 407.029  24
  -1   4  25 10852.1 427.096   9
  -1   4  25 10678.5 433.450  28
  -1   4  24 1229.14 152.171  28
   1   4 -24 1427.62 150.203  24
  -1   4  24 1171.01 142.329   9
   1   4 -23-3.88817 43.1333  24
  -1   4  23-106.179 118.835   1
   1   4 -23-256.896 147.058  19
  -1   4  23 1.43978 43.5813  28
  -1   4  23-6.30687 65.2225   9
   1   4 -22 2195.61 178.433  24
  -1   4  22 2280.74 454.687   1
  -1   4  22 2104.08 189.680   9
   1   4 -22 2492.44 408.360  19
  -1   4  22 2472.26 203.011  28
   1   4 -21 148.013 92.8614  19
  -1   4  21 36.9894 50.9677   9
  -1   4  21-59.5363 88.4819   1
  -1   4  21 73.9114 48.8778  28
   1   4 -20 3366.27 469.810  19
  -1   4  20 2920.61 502.756   1
  -1   4  19 10354.4 930.855   1
   1   4 -19 9348.49 765.273  19
  -1   4  18 6493.04 735.446   1
  -1   4  18 7350.07 616.946  22
   1   4 -18 5967.65 605.256  19
  -1   4  17 361.996 138.472  22
   1   4 -17 373.551 185.945  19
  -1   4  17 567.631 251.952   1
  -1   4  16 372.201 139.184  22
   1   4 -16 399.624 175.673  19
  -1   4  16 621.243 236.797   1
  -1   4  15 11079.8 670.592  22
  -1   4  15 10148.9 829.562   1
   1   4 -15 9938.36 732.486  19
   1   4 -14 4172.80 464.364  19
  -1   4  14 4751.78 423.781  22
  -1   4  14 3374.54 468.748   1
   1   4 -13 4915.03 488.405  19
  -1   4  13 4348.04 512.396   1
  -1   4  13 4940.10 407.483  22
   1   4 -12 39887.8 1344.68  19
  -1   4  12 39682.3 1486.56   1
  -1   4  11 278.979 136.919   1
   1   4 -11 295.914 130.869  19
  -1   4  11 342.484 104.684  22
  -1   4  10 12762.6 784.380   1
  -1   4  10 14064.3 580.103  22
   1   4 -10 13434.1 733.255  19
  -1   4   9 57833.0 1081.77  22
  -1   4   9 53809.7 1564.12   1
   1   4  -9 57199.2 1448.58  19
  -1   4   8 14537.9 784.033   1
  -1   4   8 15453.1 511.934  22
   1   4  -8 15418.7 727.893  19
  -1   4   7 2567.38 334.133   3
  -1   4   7 2441.54 319.219   1
  -1   4   7 3007.96 203.373  22
   1   4  -7 2892.88 305.754  19
  -1   4   6 7734.93 545.057   3
  -1   4   6 7669.67 530.369   1
   1   4  -6 7992.83 486.010  19
  -1   4   6 8049.75 290.226  22
  -1   4   5 2609.10 316.099   3
  -1   4   5 2591.22 138.168  22
  -1   4   5 2678.83 307.821   1
   1   4  -5 3053.53 291.045  19
  -1   4   4 92958.4 1775.65   3
   1   4  -4 94476.1 1505.78  19
  -1   4   3 6311.53 233.060   2
   1   4  -3 5907.35 361.771  19
  -1   4   3 5619.09 431.722   3
   1   4  -2 1474.08 177.895  19
  -1   4   2 1328.57 215.710   3
  -1   4   2 1263.43 117.313   2
  -1   4   1 10105.4 354.775   2
   1   4  -1 9870.09 424.779  19
   1   4  -1 9825.39 365.670   3
  -1   4   1 9526.20 546.282   3
  -1   4   0 28721.1 652.633   2
   1   4   0 29732.7 605.160   3
   1   4   0 28715.2 689.338  19
  -1   4   0 29592.7 939.305   3
   1   4   1 19269.0 537.054  19
  -1   4  -1 19427.5 568.466   2
  -1   4  -1 19549.0 760.695   3
   1   4   1 20090.5 484.934   3
  -1   4  -2 120.676 81.6901   3
  -1   4  -2 201.489 103.949  19
   1   4   2 44.6150 32.3727   3
   1   4   2 104.664 54.3793  19
  -1   4  -2 86.0997 51.5327   2
  -1   4  -3 3311.43 317.194   3
  -1   4  -3 3187.71 256.151   2
   1   4   3 3440.80 215.987  19
  -1   4  -3 2999.69 292.599  19
   1   4   3 2985.68 185.301   3
   1   4   4 11404.6 615.064  22
  -1   4  -4 11383.8 561.743  19
  -1   4  -4 11884.8 515.786   2
  -1   4  -4 11853.8 613.774   3
   1   4   5 4959.09 412.266  22
  -1   4  -5 5208.28 365.755   2
  -1   4  -5 5110.51 378.223  19
   1   4   6 1130.95 207.438  22
  -1   4  -6 1357.17 202.607   2
  -1   4  -6 1235.37 193.193  19
  -1   4  -7 6569.66 445.644  19
   1   4   7 6523.78 489.551  22
  -1   4  -7 7524.84 485.989   2
   1   4   8 87239.8 1609.24   1
   1   4   8 85766.1 1818.64  22
  -1   4  -8 84179.5 1617.49  19
   1   4   9 12293.2 704.217  22
   1   4   9 12667.4 626.599   1
  -1   4  -9 13003.5 651.071  19
   1   4  10 220.650 95.6085   1
   1   4  10 122.408 114.215  22
  -1   4 -10 163.643 90.0287  19
   1   4  11 64134.8 1515.57   1
   1   4  11 62005.9 1654.94  22
  -1   4 -11 64063.5 1515.25  19
   1   4  12 59283.3 1660.01  22
   1   4  12 62348.2 1555.55   1
  -1   4 -12 59926.8 1496.97  19
   1   4  13 18268.3 866.985   1
   1   4  13 16549.6 905.823  22
  -1   4 -13 17307.5 823.173  19
   1   4  14 8615.66 668.295  22
  -1   4 -14 8658.68 598.674  19
   1   4  14 9466.37 641.636   1
   1   4  15 5189.11 537.049  22
  -1   4 -15 5880.10 510.051  19
   1   4  15 5927.62 529.765   1
   1   4  16-127.006 120.564  22
  -1   4 -16-44.5990 77.8973  19
   1   4  16-137.743 91.5981   1
  -1   4 -17 1188.25 299.204   2
   1   4  17 859.285 228.452  22
  -1   4 -17 1288.73 252.587  19
   1   4  18 75.4415 108.461  22
  -1   4 -18 88.4941 78.9685   2
   1   4  19 1762.61 348.075  22
  -1   4 -19 1557.47 339.657   2
   1   4  20 994.845 279.929  22
  -1   4 -20 887.778 310.673   2
   1   4  21 4018.54 530.642  22
  -1   4 -21 4453.40 598.728   2
   1   4  21 4415.91 269.931  28
  -1   4 -21 4460.33 273.913  24
  -1   4 -22 13425.8 484.524  24
   1   4  22 13992.8 1013.53  22
  -1   4 -22 13597.6 1052.21   2
   1   4  22 12909.4 467.883  28
  -1   4 -23 4442.21 286.333  24
   1   4  23 4389.94 574.755  22
   1   4  23 4550.73 285.934  28
  -1   4 -23 4800.37 634.834   2
  -1   4 -24 4426.88 288.309  24
   1   4  24 4258.66 280.003  28
   1   4  25 6175.44 338.597  28
  -1   4 -25 6175.32 342.637  24
  -1   4 -26 672.030 123.751  24
   1   4  26 706.840 126.540  28
  -1   4 -27 9496.08 420.393  24
   1   4  27 9461.90 412.574  28
  -1   4 -28 157.639 81.9006  24
  -1   4 -28 182.391 72.7311  15
   1   4  28 113.126 73.4031  28
  -1   4 -29 188.920 68.0304  15
   1   4  29 201.972 79.0633  28
  -1   4 -29 258.835 81.1721  24
  -1   4 -30 5.88549 52.2664  24
  -1   4 -30 35.6504 54.2238  15
   1   4  30 28.7886 57.0217  28
  -1   4 -31 2586.94 187.356  15
   1   4  31 2606.34 194.943  28
  -1   4 -31 2884.42 205.506  24
  -1   4 -32 164.542 57.8893  15
  -1   4 -32 138.570 58.3761  24
   1   4  32 165.687 67.9819  28
  -1   4 -33 609.778 83.8634  15
   1   4  33 709.474 93.7813  28
  -1   4 -33 757.551 96.3988  24
   1   4  34-18.4154 37.4573  28
  -1   4 -34 11.0491 27.0346  15
  -1   4 -34 2.93315 33.2842  24
   1   4  35 118.242 31.3797  13
  -1   4 -35 68.3564 28.8277  15
   1   4  35 59.2832 30.6887  28
   1   5 -35 172.430 35.7708  15
  -1   5  34 783.061 65.7246  28
   1   5 -34 800.832 74.2424  30
  -1   5  33 93.1787 37.4737  28
   1   5 -33 54.3276 33.5326  30
   1   5 -32 45.2337 35.1891  30
  -1   5  32 46.3424 42.5360  28
  -1   5  32-65.9943 39.0393   9
  -1   5  31 539.367 75.7598   9
  -1   5  31 568.524 89.4601  28
   1   5 -31 395.915 73.6594  30
   1   5 -30 1147.23 125.132  30
   1   5 -30 1045.05 111.331  24
  -1   5  30 1203.23 131.733  28
  -1   5  30 1327.98 127.153   9
  -1   5  29 4856.54 272.460  28
  -1   5  29 4760.38 250.231   9
   1   5 -29 4689.49 252.442  30
   1   5 -29 5016.21 251.076  24
   1   5 -28 2243.98 177.354  24
   1   5 -28 2135.74 178.929  30
  -1   5  28 1955.75 183.164  28
  -1   5  28 2099.63 179.458   9
   1   5 -27 814.909 115.750  24
  -1   5  27 955.215 121.821  13
  -1   5  27 883.098 123.874   9
   1   5 -27 929.184 123.730  30
  -1   5  27 782.495 124.571  28
   1   5 -26 90.8954 47.6089  24
  -1   5  26 219.455 81.8259  28
  -1   5  26 114.049 63.9560   9
   1   5 -25-4.13586 51.1615  24
  -1   5  25-16.8145 53.3650  28
  -1   5  25 63.8174 54.0122   9
   1   5 -24 566.147 103.299  24
  -1   5  24 629.741 115.073  28
  -1   5  24 552.771 101.094   9
   1   5 -23 17718.2 521.601  24
  -1   5  23 17227.0 554.218  28
  -1   5  23 17720.1 544.327   9
  -1   5  22 854.559 290.273   1
  -1   5  22 860.363 128.648   9
  -1   5  22 821.937 128.045  28
   1   5 -22 743.464 235.580  19
   1   5 -22 913.047 121.344  24
   1   5 -21 989.492 121.912  24
  -1   5  21 971.429 282.445   1
  -1   5  21 1128.16 112.402  11
  -1   5  21 981.152 133.180  28
   1   5 -21 668.970 230.373  19
  -1   5  21 969.217 126.894   9
  -1   5  20 645.011 243.705   1
   1   5 -20 849.576 256.360  19
  -1   5  20 909.325 124.271  28
  -1   5  20 654.732 106.998   9
   1   5 -19 291.635 156.402  19
  -1   5  19 417.347 215.348   1
   1   5 -18 7814.33 700.691  19
  -1   5  18 7919.08 824.418   1
   1   5 -17 3012.12 434.958  19
  -1   5  17 3373.92 522.238   1
   1   5 -16 4374.04 514.678  19
  -1   5  16 4949.52 621.693   1
  -1   5  15 11498.8 914.917   1
   1   5 -15 12089.3 826.388  19
  -1   5  14 17159.3 1078.29   1
   1   5 -14 16804.2 953.495  19
   1   5 -13 6796.73 591.547  19
  -1   5  13 6692.25 664.897   1
  -1   5  12 7167.50 664.917   1
   1   5 -12 6704.64 571.564  19
  -1   5  11 31486.4 1335.60   1
   1   5 -11 31564.6 1201.72  19
  -1   5  10 29054.9 811.988  22
   1   5 -10 26739.0 1072.73  19
  -1   5  10 25286.9 1168.25   1
  -1   5   9 20179.8 629.843  22
  -1   5   9 18592.4 973.352   1
   1   5  -9 18341.3 865.182  19
  -1   5   8 146582. 2624.89   1
   1   5  -8 143560. 2331.51  19
  -1   5   8 150808. 2701.52   3
  -1   5   7 4421.24 457.731   3
  -1   5   7 4753.80 257.954  22
  -1   5   7 4271.10 449.501   1
   1   5  -7 4994.77 426.594  19
  -1   5   6 49205.3 1466.98   3
  -1   5   6 51245.8 1476.54   1
   1   5  -6 51242.2 1289.04  19
  -1   5   6 54185.9 768.507  22
  -1   5   5 68510.7 1688.38   3
   1   5  -5 68193.2 1432.03  19
  -1   5   4 4563.48 434.748   3
   1   5  -4 4715.21 369.740  19
   1   5  -3 911.853 162.136  19
  -1   5   3 1088.67 224.590   3
   1   5  -2 11584.6 530.561  19
  -1   5   2 12605.0 299.725   2
   1   5  -2 11956.2 499.081   3
  -1   5   2 11975.6 677.605   3
  -1   5   1 6432.79 261.976   2
  -1   5   1 5693.23 460.772   3
  -1   5   1 6015.24 155.884  22
   1   5  -1 6067.22 373.550  19
   1   5  -1 5418.05 324.355   3
   1   5   0 28634.9 781.629  19
  -1   5   0 29176.2 436.298  22
  -1   5   0 30522.4 645.486   2
  -1   5   0 28875.7 1023.82   3
   1   5   0 28985.3 717.478   3
   1   5   1 932.784 133.185   3
  -1   5  -1 1119.65 212.078   3
  -1   5  -1 1103.23 134.722   2
   1   5   1 1114.63 156.436  19
  -1   5  -2 6171.19 336.939   2
  -1   5  -2 5594.42 438.183  19
   1   5   2 5870.76 342.988  19
  -1   5  -2 5616.44 458.104   3
   1   5   2 6166.28 325.336   3
   1   5   3 17618.9 584.850  19
   1   5   3 17860.8 550.544   3
  -1   5  -3 16793.1 751.732  19
  -1   5  -3 17332.8 600.670   2
  -1   5  -3 16515.3 783.041   3
   1   5   4 25358.7 982.914  22
   1   5   4 25475.8 663.164   3
  -1   5  -4 27575.8 808.317   2
  -1   5  -4 26002.3 941.205  19
  -1   5  -4 25672.5 989.280   3
  -1   5  -5 75691.3 1723.60   3
  -1   5  -5 76685.8 1615.09  19
   1   5   5 76768.1 1726.77  22
   1   5   6 8742.25 592.500  22
  -1   5  -6 9017.58 514.077   2
  -1   5  -6 8176.25 539.940  19
   1   5   7 26991.8 1050.09  22
  -1   5  -7 28707.7 967.337   2
  -1   5  -7 25962.1 974.672  19
   1   5   8 8241.74 598.246  22
  -1   5  -8 9245.22 583.812   2
  -1   5  -8 8072.08 553.092  19
   1   5   9 6828.38 520.927   1
   1   5   9 6406.07 543.523  22
  -1   5  -9 6198.01 496.084  19
   1   5  10 11688.9 742.236  22
  -1   5 -10 11211.0 677.405  19
   1   5  10 12836.7 716.206   1
  -1   5 -11 1510.96 257.318  19
   1   5  11 1461.42 260.562   1
   1   5  11 1337.83 265.416  22
  -1   5 -12 29028.8 1130.73  19
   1   5  12 27469.8 1181.65  22
   1   5  12 29512.6 1138.63   1
   1   5  13-33.6339 83.1998   1
   1   5  13 140.242 114.127  22
  -1   5 -13 247.221 119.695  19
   1   5  14 8577.16 689.271  22
   1   5  14 9214.39 682.524   1
  -1   5 -14 8313.77 633.363  19
   1   5  15 7700.45 670.724  22
   1   5  15 7228.46 619.396   1
  -1   5 -15 7466.85 613.638  19
   1   5  16 1237.64 285.289  22
  -1   5 -16 1465.08 323.898   2
   1   5  16 937.734 219.944   1
  -1   5 -16 870.496 217.580  19
  -1   5 -17 996.689 259.734   2
   1   5  17 811.057 248.874  22
  -1   5 -17 988.122 234.203  19
   1   5  18 596.526 207.071  22
  -1   5 -18 681.893 223.568   2
   1   5  19 12991.2 942.902  22
  -1   5 -19 14711.6 1058.92   2
  -1   5 -20 2884.42 221.540  24
   1   5  20 2797.36 443.318  22
   1   5  20 2774.35 211.454  28
  -1   5 -20 2601.77 445.130   2
   1   5  21 9642.55 403.442  28
   1   5  21 8925.85 802.264  22
  -1   5 -21 9494.48 881.657   2
  -1   5 -21 9632.28 409.042  24
  -1   5 -22 22099.8 630.918  24
   1   5  22 22349.0 1277.13  22
  -1   5 -22 24453.0 1420.23   2
   1   5  22 22015.3 621.977  28
  -1   5 -23 249.790 91.1570  24
   1   5  23 155.286 78.1370  28
   1   5  24 771.925 125.405  28
  -1   5 -24 802.787 135.461  24
  -1   5 -25 7976.26 390.610  24
   1   5  25 8048.35 382.465  28
  -1   5 -26 254.640 79.4387  24
   1   5  26 331.233 95.6391  28
  -1   5 -27 18.2261 57.0510  24
  -1   5 -27 50.9957 57.8233  15
   1   5  27 10.3988 61.4289  28
  -1   5 -28 787.698 117.276  15
  -1   5 -28 924.108 139.700  24
   1   5  28 785.768 127.457  28
  -1   5 -29 8453.58 378.710  24
   1   5  29 8676.28 370.755  28
  -1   5 -29 8306.85 348.585  15
  -1   5 -30 17.4788 52.5997  24
  -1   5 -30 64.9018 48.0517  15
   1   5  30 65.0475 68.6282  28
  -1   5 -31 1858.54 152.276  15
   1   5  31 1973.75 165.979  28
  -1   5 -31 1763.40 161.547  24
   1   5  32 16.4765 44.2381  28
  -1   5 -32 14.6032 30.5490  15
  -1   5 -32 44.4591 48.0369  24
  -1   5 -33-4.01169 26.8727  15
   1   5  33 31.7071 41.9883  28
  -1   5 -33-16.9611 40.6322  24
  -1   5 -34 16.2587 30.6205  24
   1   5  34-39.5657 31.2341  13
   1   5  34-7.12170 30.9190  28
  -1   5 -34 1.59760 21.6061  15
   1   6 -34 990.136 75.8100  15
  -1   6  33 713.256 74.1259  28
   1   6 -33 796.436 72.6520  30
   1   6 -32 80.7855 42.1636  30
  -1   6  32 72.0399 40.8246  28
   1   6 -31 1692.45 129.728  30
  -1   6  31 1614.78 137.595  28
   1   6 -31 1513.26 114.396  24
  -1   6  31 1684.65 115.282   9
   1   6 -30 28.0236 35.5590  24
   1   6 -30 59.2493 41.1785  30
  -1   6  30 5.32850 42.7854  28
  -1   6  30-1.10397 36.2925   9
  -1   6  29 94.7795 62.8561  28
   1   6 -29 10.6123 37.4765  30
   1   6 -29-8.46169 40.4223  24
  -1   6  29 13.6590 37.2296   9
   1   6 -28 4587.65 248.239  24
  -1   6  28 4199.71 262.047  28
  -1   6  28 4486.15 239.466  13
   1   6 -28 4584.52 245.220  30
  -1   6  28 4616.28 248.298   9
   1   6 -27-9.73580 42.5317  24
  -1   6  27 15.9016 47.7553  13
  -1   6  27 96.4796 59.2138   9
   1   6 -27 100.629 63.7462  30
  -1   6  27 42.2377 67.2807  28
   1   6 -26 15404.3 481.846  24
  -1   6  26 14376.0 508.574  28
  -1   6  26 16065.1 489.373  13
  -1   6  26 15795.5 491.247   9
   1   6 -25 4683.05 274.044  24
  -1   6  25 4630.35 294.198  28
  -1   6  25 4930.77 278.982  13
  -1   6  25 4881.10 281.010   9
  -1   6  24 1106.20 141.695  13
  -1   6  24 1016.84 145.131  28
   1   6 -24 1162.15 140.251  24
  -1   6  24 1083.26 141.379   9
  -1   6  23 2539.36 220.636  28
  -1   6  23 2256.39 195.878   9
   1   6 -23 2338.96 197.178  24
  -1   6  22 2667.69 212.726   9
   1   6 -22 2528.57 202.359  24
  -1   6  22 2905.59 236.325  28
   1   6 -21 3765.87 244.197  24
   1   6 -21 4483.22 564.235  19
  -1   6  21 4007.20 272.074  28
  -1   6  21 5085.73 706.065   1
  -1   6  21 4042.97 257.558   9
  -1   6  20 10047.5 971.532   1
  -1   6  20 9648.45 413.412  28
   1   6 -20 9186.69 799.959  19
   1   6 -20 9388.47 376.252  24
  -1   6  20 10040.6 400.377   9
   1   6 -19 13505.4 961.351  19
  -1   6  19 14592.9 491.861  28
  -1   6  19 14081.5 1139.53   1
  -1   6  19 14073.0 461.786   9
   1   6 -18 295.328 164.587  19
  -1   6  18 611.370 239.833   1
   1   6 -17 5494.51 595.015  19
  -1   6  17 5870.69 709.253   1
  -1   6  16 2533.11 454.626   1
   1   6 -16 2590.81 403.275  19
  -1   6  15 1240.05 328.087   1
   1   6 -15 1317.81 301.785  19
   1   6 -14 7749.56 664.689  19
  -1   6  14 7504.64 752.538   1
   1   6 -13 17654.6 984.537  19
  -1   6  13 17137.3 1106.46   1
  -1   6  12 2618.50 422.198   1
   1   6 -12 2662.03 375.409  19
  -1   6  11 9254.21 772.122   1
   1   6 -11 9007.50 674.190  19
  -1   6  10 19541.2 1075.12   1
   1   6 -10 20886.2 992.425  19
  -1   6   9 2290.24 374.376   1
   1   6  -9 1977.35 303.538  19
  -1   6   8 10810.3 768.568   3
  -1   6   8 10671.7 773.534   1
   1   6  -8 10952.7 679.393  19
   1   6  -7 14.5115 78.0705  19
  -1   6   7 15.3650 122.324   3
  -1   6   7-2.68338 116.881   1
  -1   6   6 12631.5 794.134   3
   1   6  -6 12656.4 689.533  19
  -1   6   6 13281.5 813.137   1
   1   6  -5 58619.9 1440.44  19
  -1   6   5 59205.3 1681.42   3
  -1   6   4 9848.87 675.697   3
   1   6  -4 10455.6 589.883  19
   1   6  -3 8365.26 486.063   3
   1   6  -3 8643.93 522.221  19
  -1   6   3 8357.48 613.002   3
   1   6  -2 120.855 77.1348  19
   1   6  -2 130.073 69.1975   3
  -1   6   2 167.893 151.110   3
   1   6  -1 7065.61 419.332   3
   1   6  -1 7328.57 462.710  19
  -1   6   1 6865.27 552.414   3
   1   6   0 442.060 102.644   3
  -1   6   0 451.429 162.374   3
   1   6   0 614.895 136.272  19
   1   6   1 8060.82 463.858  19
  -1   6  -1 8502.24 364.001   2
  -1   6  -1 7995.86 590.203   3
   1   6   1 8696.15 448.784   3
  -1   6  -2 18513.8 588.867   2
  -1   6  -2 16943.7 858.418   3
   1   6   2 17499.8 671.029  19
   1   6   2 18976.2 654.493   3
   1   6   3 11292.9 506.561   3
  -1   6  -3 11851.3 505.523   2
   1   6   3 11221.9 531.732  19
  -1   6  -3 10717.4 660.023  19
  -1   6  -3 10459.5 675.510   3
   1   6   4 3017.26 265.399   3
   1   6   4 2326.35 325.331  22
  -1   6  -4 2979.05 274.018   2
  -1   6  -4 2588.26 326.635  19
  -1   6  -4 2337.43 324.293   3
   1   6   5 135590. 2436.99  22
  -1   6  -5 134959. 2380.01  19
  -1   6  -5 134512. 2499.39   3
   1   6   6 2865.05 359.686  22
  -1   6  -6 2944.28 305.972   2
  -1   6  -6 2714.57 337.752  19
  -1   6  -6 2759.30 373.511   3
   1   6   7 3950.13 437.374  22
  -1   6  -7 4410.10 391.644   2
  -1   6  -7 3649.78 430.852   3
  -1   6  -7 3712.60 408.508  19
   1   6   8 1746.90 291.622  22
  -1   6  -8 2152.96 288.436   2
  -1   6  -8 2041.38 313.481  19
   1   6   9 1408.52 258.560   1
  -1   6  -9 1691.03 277.413   2
   1   6   9 1352.65 276.053  22
  -1   6  -9 1510.31 271.805  19
  -1   6 -10 23300.4 1035.19   2
   1   6  10 23425.6 1054.52   1
  -1   6 -10 21722.5 1025.42  19
   1   6  10 21596.6 1052.88  22
   1   6  11 15164.8 896.495  22
  -1   6 -11 16079.6 891.759   2
   1   6  11 15767.2 881.055   1
  -1   6 -11 14941.7 865.594  19
   1   6  12 2748.82 395.538  22
  -1   6 -12 2605.18 381.480   2
  -1   6 -12 2474.21 365.725  19
   1   6  12 2366.63 353.277   1
  -1   6 -13 3426.83 433.639  19
   1   6  13 3189.99 420.572  22
   1   6  13 3602.81 434.648   1
  -1   6 -13 3345.84 443.128   2
   1   6  14 525.710 182.092  22
   1   6  14 798.207 212.976   1
  -1   6 -14 684.324 207.372  19
  -1   6 -14 641.262 198.532   2
   1   6  15 7445.77 674.914  22
  -1   6 -15 8330.14 737.428   2
  -1   6 -15 8003.93 675.952  19
   1   6  15 7482.35 660.860   1
   1   6  16-44.3249 70.2172   1
  -1   6 -16 255.788 147.215   2
  -1   6 -16 335.841 187.448  19
   1   6  16 195.298 115.090  22
  -1   6 -17 157.778 128.770  19
  -1   6 -17-31.4561 73.6119   2
  -1   6 -18 168.877 112.387  19
  -1   6 -18 93.5534 125.116   2
   1   6  19 2982.43 224.056  28
  -1   6 -19 3049.92 225.951  24
  -1   6 -19 3248.05 208.257   6
  -1   6 -19 2966.21 480.714   2
   1   6  19 2754.98 448.290  22
  -1   6 -20 7297.36 356.822  24
   1   6  20 7301.76 350.164  28
   1   6  20 7055.05 707.962  22
  -1   6 -20 7262.71 760.202   2
   1   6  21 960.437 264.560  22
   1   6  21 410.258 102.959  28
  -1   6 -21 821.989 252.386   2
  -1   6 -21 541.565 111.475  24
  -1   6 -22 766.757 124.129  24
   1   6  22 850.310 131.602  28
   1   6  23 1746.51 182.849  28
  -1   6 -23 1678.72 183.774  24
  -1   6 -24 2572.87 223.383  24
   1   6  24 2413.06 215.612  28
  -1   6 -25 684.243 123.922  24
   1   6  25 721.848 126.337  28
   1   6  26 2062.67 200.042  28
  -1   6 -26 2016.48 179.618  15
  -1   6 -26 1889.76 190.950  24
  -1   6 -27 32.3827 52.9898  24
  -1   6 -27 57.3634 48.7724  15
   1   6  27 81.4113 67.2636  28
  -1   6 -28-19.6980 53.9857  24
  -1   6 -28 0.18614 39.2284  15
   1   6  28-19.2758 59.4451  28
  -1   6 -29 1835.67 173.947  24
  -1   6 -29 2075.60 162.746  15
   1   6  29 1907.75 172.986  28
  -1   6 -30 63.7942 53.7667  24
  -1   6 -30-9.40642 34.9753  15
   1   6  30 119.628 62.3202  28
  -1   6 -31 130.570 43.0027  15
  -1   6 -31 174.661 64.0601  24
   1   6  31 129.402 55.1703  28
   1   6  32 37.2186 40.3529  28
  -1   6 -32 51.2273 39.5498  24
  -1   6 -32 55.6707 27.4388  15
  -1   6 -33-39.6633 38.6607  24
   1   6  33 26.2348 32.9267  13
   1   6  33-40.2085 42.6188  28
  -1   6 -33-33.9901 22.6438  15
  -1   6 -34 444.430 58.4964  24
   1   6  34 394.706 50.6602  13
   1   6  34 513.451 60.7455  28
  -1   7  33 1446.01 92.4291  28
   1   7 -33 1108.72 74.8090  15
   1   7 -32 871.029 71.7839  30
  -1   7  32 961.162 91.8211  28
  -1   7  31 447.844 76.5254  28
   1   7 -31 412.647 59.6062  30
   1   7 -31 399.450 56.7502  24
   1   7 -30 1.45337 35.0989  30
  -1   7  30 92.6807 48.7643  28
   1   7 -30 137.173 46.9283  24
   1   7 -29 19.2522 36.2421  24
  -1   7  29 45.3909 32.5005  13
   1   7 -29-6.76081 30.5309  30
  -1   7  29 40.1273 44.4387  28
  -1   7  29 17.6328 33.2424   9
  -1   7  28 317.505 69.9673  13
   1   7 -28 411.117 76.0407  30
   1   7 -28 441.425 85.7102  24
  -1   7  28 369.925 82.9664  28
  -1   7  28 287.821 61.0350   9
   1   7 -27 192.483 64.1770  24
  -1   7  27 138.692 59.1898  13
  -1   7  27 195.196 76.9665  28
   1   7 -27 216.019 62.9432  30
  -1   7  27 60.7000 46.6438   9
   1   7 -26 103.583 58.4871  24
  -1   7  26 39.7624 47.1849  13
   1   7 -26 110.558 52.5363  30
  -1   7  26 107.697 64.6874  28
  -1   7  26 9.54234 48.9711   9
   1   7 -25 3616.95 239.998  24
  -1   7  25 3704.71 243.075  13
  -1   7  25 3823.15 241.716   9
  -1   7  25 3487.64 258.798  28
   1   7 -24 2832.95 216.242  24
  -1   7  24 2737.24 230.713  28
  -1   7  24 2832.38 219.602  13
  -1   7  24 2811.04 214.894   9
   1   7 -23 25.3543 53.9243  24
  -1   7  23-1.34143 60.7979   9
  -1   7  23 45.9234 50.4242  13
  -1   7  23 89.3428 79.1403  28
   1   7 -22 9170.73 386.768  24
  -1   7  22 9406.71 401.611  13
  -1   7  22 9120.89 416.714  28
  -1   7  22 9307.83 388.586   9
   1   7 -21 595.422 106.314  24
  -1   7  21 677.774 117.705  13
  -1   7  21 533.428 101.725   9
  -1   7  21 608.880 115.867  28
  -1   7  20 17295.1 1278.45   1
  -1   7  20 16291.3 519.447  13
   1   7 -20 15794.5 1058.97  19
  -1   7  20 15799.2 540.233  28
  -1   7  20 16412.7 514.529   9
   1   7 -20 15890.6 502.613  24
   1   7 -19 821.117 118.166  24
  -1   7  19 959.250 125.988   9
  -1   7  19 840.496 121.450  13
   1   7 -19 797.804 241.070  19
  -1   7  19 961.694 314.379   1
  -1   7  19 856.011 131.595  28
   1   7 -18 214.112 62.5935  24
  -1   7  18 108.277 47.9715  13
  -1   7  18 153.996 149.119   1
  -1   7  18 148.862 64.0807  28
  -1   7  18 148.508 55.1664   9
  -1   7  17 297.203 175.283   1
   1   7 -17 522.976 206.322  19
  -1   7  16 1471.50 353.123   1
   1   7 -16 1726.17 352.624  19
  -1   7  15 2217.20 442.017   1
   1   7 -15 2125.99 374.230  19
   1   7 -14 3358.87 451.129  19
  -1   7  14 2822.90 486.578   1
  -1   7  13 748.791 250.912   1
   1   7 -13 277.244 172.246  19
  -1   7  12-89.9623 169.641   1
   1   7 -12 291.586 130.245  19
   1   7 -11-2.17806 92.9133  19
  -1   7  11-62.4253 112.969   1
   1   7 -10 739.466 214.934  19
  -1   7  10 450.485 208.971   1
  -1   7   9 50538.7 1795.79   3
  -1   7   9 48670.3 1759.96   1
   1   7  -9 49023.6 1570.84  19
  -1   7   8 297.175 170.893   3
   1   7  -8 442.542 179.885  19
  -1   7   8 235.318 149.484   1
  -1   7   7 14153.8 907.117   3
  -1   7   7 13656.9 904.924   1
   1   7  -7 13776.2 791.885  19
  -1   7   6 1487.66 302.522   3
   1   7  -6 1931.27 289.812  19
  -1   7   5 6591.12 601.251   3
   1   7  -5 6398.97 492.459   3
   1   7  -5 6772.56 530.297  19
   1   7  -4 69700.7 1646.50  19
   1   7  -4 71115.3 1582.50   3
  -1   7   4 70390.2 1933.99   3
  -1   7   3 6.77537 111.709   3
   1   7  -3 156.754 110.067  19
   1   7  -3 83.1349 59.5733   3
   1   7  -2 17046.4 785.349  19
   1   7  -2 17704.3 751.051   3
  -1   7   2 16708.0 931.638   3
   1   7  -1 18907.2 816.699  19
   1   7  -1 20530.8 791.293   3
  -1   7   1 18850.5 978.817   3
   1   7   0 437.805 110.621   3
   1   7   0 453.868 131.307  19
  -1   7   0 384.462 150.438   3
   1   7   1 89887.6 1721.46  19
  -1   7  -1 88050.1 2117.20   3
   1   7   2 20840.1 775.597   3
   1   7   2 18389.6 773.315  19
  -1   7  -2 19036.5 982.134   3
   1   7   3 4989.79 397.161  19
   1   7   3 4780.53 368.624   3
  -1   7  -3 4361.82 476.741   3
   1   7   3 4526.29 467.821  22
  -1   7  -3 4678.96 479.188  19
   1   7   4 23085.1 809.755   3
  -1   7  -4 20938.9 1052.89   3
   1   7   4 19954.1 984.677  22
  -1   7  -4 21260.2 1021.61  19
   1   7   5 3883.33 335.420   3
  -1   7  -5 4384.16 356.305   2
  -1   7  -5 3690.43 427.595  19
   1   7   5 3200.43 404.412  22
  -1   7  -5 3443.49 441.494   3
   1   7   6 45807.3 1513.27  22
  -1   7  -6 46238.5 1532.15  19
  -1   7  -6 43881.4 1554.86   3
   1   7   7 4513.39 484.806  22
  -1   7  -7 5062.59 423.202   2
  -1   7  -7 4463.29 483.266  19
  -1   7  -7 4196.21 495.810   3
   1   7   8 8627.04 674.889  22
  -1   7  -8 9767.77 624.024   2
  -1   7  -8 8424.75 706.864   3
  -1   7  -8 8424.13 663.804  19
  -1   7  -9 44403.3 1554.78  19
   1   7   9 44254.0 1553.62  22
  -1   7  -9 49295.4 1457.02   2
   1   7   9 48075.8 1595.40   1
  -1   7  -9 43221.5 1647.22   3
  -1   7 -10 1101.14 271.684  19
   1   7  10 652.365 196.736   1
   1   7  10 572.579 189.510  22
  -1   7 -10 1001.22 228.286   2
   1   7  11-64.7329 92.9956  22
  -1   7 -11 131.194 124.153  19
   1   7  11 142.153 100.799   1
  -1   7 -11 201.123 93.3583   2
   1   7  12 6893.14 639.276  22
  -1   7 -12 8321.80 674.866   2
   1   7  12 7593.52 661.174   1
  -1   7 -12 7088.28 652.781  19
   1   7  13 2192.36 372.931  22
  -1   7 -13 2904.66 414.890   2
  -1   7 -13 2689.73 409.925  19
   1   7  13 3031.53 428.021   1
   1   7  14 8147.69 708.756   1
   1   7  14 6128.76 618.538  22
  -1   7 -14 7131.99 667.132   2
  -1   7 -14 6250.16 623.317  19
   1   7  15 3810.69 503.951  22
  -1   7 -15 4561.21 543.281   2
   1   7  15 4266.60 522.966   1
  -1   7 -15 3958.84 503.748  19
   1   7  16 9.04183 86.5715  22
  -1   7 -16 67.3394 88.8703  19
  -1   7 -17 40.0445 81.3190  19
   1   7  17 288.522 154.900  22
  -1   7 -17 243.290 72.4142  24
  -1   7 -17 30.7966 49.0878   2
  -1   7 -18-678.441 216.856  19
  -1   7 -18 77.6310 50.6169  24
   1   7  18-140.268 119.900  22
  -1   7 -18 18.0484 35.4248   6
   1   7  18 97.4869 49.1947  28
  -1   7 -18-421.608 175.511   2
  -1   7 -19 383.360 84.1137   6
   1   7  19 546.470 149.336  22
   1   7  19 221.353 77.0426  28
  -1   7 -19 284.220 86.8524  24
  -1   7 -19 661.236 229.798   2
  -1   7 -20 3354.71 250.228  24
   1   7  20 3223.92 470.152  22
  -1   7 -20 3631.80 532.642   2
   1   7  20 3782.20 257.547  28
  -1   7 -21 511.840 108.093  24
   1   7  21 644.630 121.499  28
  -1   7 -22 520.854 112.001  24
   1   7  22 642.534 119.605  28
  -1   7 -23-10.5195 52.6521  24
   1   7  23-8.17802 62.1183  28
   1   7  23 81.1488 67.5301  27
  -1   7 -24 3505.08 259.441  24
   1   7  24 3604.76 256.894  28
  -1   7 -25 184.338 74.0035  24
  -1   7 -25 25.8861 35.9538  15
   1   7  25 82.2454 66.1924  28
  -1   7 -26 376.622 76.6817  15
   1   7  26 461.045 101.576  28
  -1   7 -26 349.349 87.4640  24
  -1   7 -27 77.6885 59.7625  24
  -1   7 -27 39.2897 39.9112  15
   1   7  27 28.7105 56.5962  28
  -1   7 -28 355.536 88.0116  24
  -1   7 -28 329.555 67.9504  15
   1   7  28 248.085 74.2425  28
  -1   7 -29 2.60451 47.1150  24
  -1   7 -29 16.7445 27.4655  15
   1   7  29 34.3686 50.2043  28
  -1   7 -30 158.023 38.4856  15
  -1   7 -30 257.025 69.4729  24
   1   7  30 202.746 63.5174  28
   1   7  31 96.4698 43.8320  13
   1   7  31 111.286 48.7555  28
  -1   7 -31 96.9856 47.7544  24
   1   7  32 36.0622 37.0095  13
  -1   7 -32 48.8081 38.0065  24
   1   7  32-56.0610 46.4902  28
  -1   7 -33 46.1666 29.6809  24
   1   7  33 49.1722 28.7513  13
   1   7  33 34.0453 29.7829  28
  -1   8  32 21.6214 25.4670  28
   1   8 -31-45.9831 25.3557  24
  -1   8  31 63.6684 37.1155  28
   1   8 -30 814.927 85.8068  24
  -1   8  30 721.485 73.0541  13
   1   8 -30 808.501 72.8133  30
  -1   8  30 855.620 99.8935  28
   1   8 -29 654.823 85.7451  24
  -1   8  29 756.595 88.1369  13
   1   8 -29 598.324 71.6738  30
  -1   8  29 683.374 102.183  28
   1   8 -28 152.893 52.7600  24
  -1   8  28 192.633 68.9048  28
  -1   8  28 124.143 50.3182  13
  -1   8  28 238.118 56.0301   9
   1   8 -28 198.150 48.3719  30
   1   8 -27-5.86830 39.8051  24
  -1   8  27 30.1274 38.8025  13
   1   8 -27-0.42789 39.6917  30
  -1   8  27 3.84521 49.7941  28
  -1   8  27 24.4319 41.2754   9
   1   8 -26 358.200 70.1003  30
  -1   8  26 375.477 88.7780  13
  -1   8  26 326.353 87.3275  28
   1   8 -26 341.122 81.7039  24
  -1   8  26 253.537 64.6585   9
  -1   8  25 551.708 116.448  28
   1   8 -25 526.224 98.6030  24
  -1   8  25 543.983 103.419  13
  -1   8  25 573.348 96.1639   9
   1   8 -24 4839.25 280.430  24
  -1   8  24 4879.78 284.034  13
  -1   8  24 5133.92 277.664   9
  -1   8  24 4457.86 290.114  28
   1   8 -23 15.0577 49.6272  24
  -1   8  23-25.0495 48.4797  13
  -1   8  23 79.8338 73.3931  28
  -1   8  23-35.1246 60.4625   9
   1   8 -22 3179.32 239.536  24
  -1   8  22 3367.09 234.605   9
  -1   8  22 3029.08 231.110  13
  -1   8  22 3057.18 249.793  28
   1   8 -21 9529.94 402.846  24
  -1   8  21 9538.98 407.914  13
  -1   8  21 10023.5 402.000   9
  -1   8  21 9213.75 425.308  28
  -1   8  20 231.673 83.6746  13
  -1   8  20 18.0149 61.2676   9
  -1   8  20 102.339 72.1630  28
   1   8 -20 144.966 69.0425  24
   1   8 -19 643.167 113.683  24
  -1   8  19 801.077 131.150  13
  -1   8  19 722.456 134.553  28
  -1   8  19 771.311 122.552   9
   1   8 -18 43611.5 843.632  24
  -1   8  18 46169.4 876.037  13
  -1   8  18 46413.4 852.531   9
   1   8 -18 45546.9 1824.17  19
  -1   8  18 44721.8 904.071  28
  -1   8  18 47472.2 2103.32   1
   1   8 -17 2040.89 184.017  24
   1   8 -17 2184.18 417.282  19
  -1   8  17 2117.92 188.691  13
  -1   8  17 1965.06 421.100   1
  -1   8  17 2101.28 198.738  28
  -1   8  17 2153.18 186.464   9
  -1   8  16 9152.77 367.615   9
  -1   8  16 8854.34 372.427  13
   1   8 -16 8774.96 790.191  19
   1   8 -16 9085.74 370.062  24
  -1   8  16 9121.38 396.183  28
  -1   8  16 9503.23 930.780   1
  -1   8  15 116.104 118.727   1
   1   8 -15 98.4119 91.2709  19
   1   8 -14 21128.9 1197.19  19
  -1   8  14 19531.3 1285.00   1
  -1   8  13 817.849 307.070   1
   1   8 -13 946.965 247.250  19
  -1   8  12 1311.34 346.491   1
   1   8 -12 1472.86 316.389  19
  -1   8  11 213.013 156.091   1
   1   8 -11 45.7789 82.4181  19
   1   8 -10 3790.63 473.368  19
  -1   8  10 4169.84 552.671   1
   1   8  -9 1447.25 296.991  19
  -1   8   9 1320.70 299.231   3
  -1   8   9 1089.47 294.398   1
   1   8  -8 355.638 148.758  19
  -1   8   8 316.657 163.415   3
  -1   8   8 226.344 192.988   1
  -1   8   7 2214.81 385.319   1
   1   8  -7 2028.60 356.618  19
  -1   8   7 1593.26 322.954   3
   1   8  -7 2054.97 317.258   3
  -1   8   6 3147.60 453.395   3
   1   8  -6 2677.27 375.937  19
   1   8  -6 2668.15 359.854   3
   1   8  -5 9378.21 671.405  19
  -1   8   5 9499.05 772.607   3
   1   8  -5 8578.44 603.209   3
  -1   8   4 1176.00 277.972   3
   1   8  -4 1383.60 240.431   3
   1   8  -4 1373.31 261.044  19
   1   8  -3 27654.8 1050.49   3
   1   8  -3 26166.6 1083.77  19
  -1   8   3 25671.5 1233.88   3
   1   8  -2 43.2508 71.5256   3
  -1   8   2-5.39280 108.645   3
   1   8  -2 80.5807 93.0079  19
   1   8  -1 64677.5 1643.61  19
  -1   8   1 62534.3 1913.58   3
   1   8   0 4013.04 408.441  19
  -1   8   0 3240.23 437.884   3
   1   8   0 4088.03 388.111   3
   1   8   1 4119.50 408.315  19
  -1   8  -1 3769.94 466.309   3
   1   8   1 4066.80 379.336   3
  -1   8  -2 20267.5 1093.60   3
   1   8   2 21081.2 904.979  19
  -1   8  -3 847.152 216.820   3
   1   8   3 989.944 239.755  22
   1   8   4 20428.5 1049.41  22
  -1   8  -4 20262.1 1118.34   3
  -1   8  -5 990.484 251.261   3
   1   8   5 757.984 220.437  22
  -1   8  -5 1206.63 274.913  19
   1   8   6 2345.86 372.748  22
  -1   8  -6 3038.01 435.153  19
  -1   8  -6 2538.94 410.710   3
   1   8   7 768.618 213.629  22
  -1   8  -7 604.967 209.444  19
  -1   8  -7 857.797 251.638   3
  -1   8  -8 727.712 252.644   3
   1   8   8 931.038 254.742  22
  -1   8  -8 726.431 205.516  19
   1   8   9 4724.60 531.900  22
   1   8   9 4945.96 550.649   1
  -1   8  -9 4793.33 541.333  19
  -1   8  -9 5132.73 598.974   3
   1   8  10 6823.64 647.123  22
  -1   8 -10 8342.13 629.322   2
   1   8  10 8071.63 705.853   1
  -1   8 -10 7854.56 706.791  19
  -1   8 -10 6678.40 703.078   3
  -1   8 -11 220.267 144.170   3
   1   8  11 186.254 76.2527  22
  -1   8 -11 232.538 143.610  19
   1   8  11 79.4734 85.8851   1
  -1   8 -11 448.561 151.827   2
  -1   8 -12 1750.39 377.483   3
   1   8  12 1523.36 316.101  22
  -1   8 -12 1660.92 345.963  19
  -1   8 -12 2090.59 343.852   2
   1   8  12 1639.93 319.171   1
   1   8  13 496.841 186.487   1
   1   8  13 398.942 171.111  22
  -1   8 -13 316.062 166.955  19
  -1   8 -13 418.447 200.400   3
  -1   8 -13 617.069 193.804   2
   1   8  14 2132.67 377.200   1
  -1   8 -14 2665.49 410.674   2
  -1   8 -14 2302.68 399.949  19
   1   8  14 2348.89 394.069  22
  -1   8 -15 166.511 121.084  19
   1   8  15 215.306 128.433   1
   1   8  15 1.83886 71.0866  22
   1   8  16 5804.91 630.737  22
  -1   8 -16 7338.37 313.834   6
  -1   8 -16 7767.59 732.805   2
  -1   8 -16 6599.36 688.924  19
   1   8  16 7236.32 329.374  28
  -1   8 -16 6939.36 341.338  24
  -1   8 -17 7855.76 370.683  24
  -1   8 -17 8331.36 336.830   6
   1   8  17 7577.71 723.265  22
  -1   8 -17 8620.90 785.749   2
   1   8  17 7916.64 354.609  28
  -1   8 -17 7778.23 750.770  19
  -1   8 -18 873.375 133.489  24
  -1   8 -18 750.373 107.265   6
  -1   8 -18 1138.67 293.005  19
   1   8  18 1004.98 137.243  28
  -1   8 -18 1241.08 299.696   2
  -1   8 -19 651.933 115.745  24
  -1   8 -19 743.018 110.117   6
   1   8  19 700.391 116.775  28
   1   8  20 6306.25 332.903  28
  -1   8 -20 6168.90 341.570  24
  -1   8 -21 820.614 135.088  24
   1   8  21 777.094 127.598  28
   1   8  21 901.182 138.026  27
  -1   8 -22 1129.30 153.403  24
   1   8  22 1222.20 155.414  28
   1   8  22 1336.44 155.858  27
  -1   8 -23 3545.19 261.384  24
   1   8  23 3825.45 237.843  27
   1   8  23 3641.70 255.006  28
   1   8  24 324.883 80.5469  27
   1   8  24 192.079 83.6637  28
  -1   8 -24 266.415 88.0131  24
   1   8  25 108.909 67.5636  28
  -1   8 -25 151.056 65.8506  24
   1   8  25 181.121 64.8657  27
   1   8  26 345.277 81.5137  28
  -1   8 -26 307.234 83.6046  24
   1   8  27 702.684 111.239  28
  -1   8 -27 643.375 107.155  24
   1   8  28 1636.19 153.020  28
   1   8  28 1653.75 156.786  13
  -1   8 -28 1664.33 161.264  24
  -1   8 -29-44.5929 51.8125  24
   1   8  29 3.57364 45.0451  13
   1   8  29-73.9501 56.9772  28
  -1   8 -30 76.2290 44.2633  24
   1   8  30 105.875 49.9376  13
   1   8  30 0.80625 43.8250  28
  -1   8 -31 160.116 48.7722  24
   1   8  31 188.214 50.8758  13
   1   8  31 223.217 54.4300  28
  -1   8 -32-3.94826 32.8295  24
   1   8  32 22.6273 28.4998  13
   1   8  32-20.0188 30.8848  28
  -1   9  31 5.65023 26.0042  28
   1   9 -30 702.287 68.1156  24
  -1   9  30 774.898 88.1368  28
   1   9 -29 533.634 71.5286  24
  -1   9  29 602.204 86.4842  28
  -1   9  28-49.2460 43.0006  13
   1   9 -28 46.8492 35.4909  24
  -1   9  28-16.3084 49.1453  28
  -1   9  27 754.241 86.1854   9
  -1   9  27 691.627 108.865  28
  -1   9  27 737.210 99.0384  13
   1   9 -27 611.118 94.2000  24
  -1   9  26 1429.33 155.123  28
  -1   9  26 1344.75 136.043  13
   1   9 -26 1342.38 137.817  24
  -1   9  26 1575.16 132.407   9
   1   9 -25 1582.30 155.881  24
  -1   9  25 1591.44 159.934  13
  -1   9  25 1895.69 156.684   9
  -1   9  25 1770.91 179.516  28
   1   9 -24 4496.72 268.381  24
  -1   9  24 4630.68 271.245  13
  -1   9  24 4704.45 291.779  28
  -1   9  24 4970.48 257.618   9
  -1   9  23 66.4919 60.9707  28
  -1   9  23 59.4712 55.6219  13
  -1   9  23-15.4294 51.0997   9
   1   9 -23 54.3034 55.9111  24
   1   9 -22 3912.48 259.647  24
  -1   9  22 4006.56 264.820  13
  -1   9  22 4134.82 253.329   9
  -1   9  22 3877.83 276.865  28
   1   9 -21 2140.72 195.105  24
  -1   9  21 2130.27 199.591  13
  -1   9  21 2093.39 208.256  28
  -1   9  21 2129.63 187.468   9
   1   9 -20 2847.59 228.363  24
  -1   9  20 2872.36 230.890  13
  -1   9  20 2739.35 235.180  28
  -1   9  20 2979.89 220.772   9
  -1   9  19 12659.0 495.470  28
  -1   9  19 12719.6 478.233  13
  -1   9  19 13088.0 456.054   9
   1   9 -19 12661.5 470.384  24
   1   9 -18 14073.5 493.229  24
  -1   9  18 14361.0 504.609  13
  -1   9  18 14265.9 522.226  28
  -1   9  18 14621.5 483.959   9
   1   9 -17 195.918 82.0274  24
  -1   9  17 261.993 84.8390  13
  -1   9  17 253.613 74.0872  27
  -1   9  17 247.337 82.2606  28
  -1   9  17 78.3938 49.1538   9
   1   9 -16 394.574 91.0044  24
  -1   9  16 312.505 70.6081   9
  -1   9  16 174.510 150.037   1
  -1   9  16 511.092 107.534  13
  -1   9  16 425.680 91.6747  27
   1   9 -16 365.642 169.780  19
  -1   9  16 496.312 107.614  28
   1   9 -15 3.62157 41.1093  24
  -1   9  15-128.745 116.862   1
  -1   9  15 149.191 71.2201  13
   1   9 -15-224.385 134.917  19
  -1   9  15 22.2274 40.5388  28
  -1   9  15 48.4961 50.1439  27
  -1   9  15 156.337 62.5289   9
   1   9 -14 4935.40 603.599  19
   1   9 -14 5617.63 296.960  24
  -1   9  14 5664.57 303.523  13
  -1   9  14 5468.08 304.276  28
  -1   9  14 4437.04 635.039   1
  -1   9  14 5660.18 288.672   9
  -1   9  14 5310.79 282.337  27
  -1   9  13 170.200 149.365   1
   1   9 -13-78.8407 92.6169  19
  -1   9  13-38.9349 54.4224  28
   1   9 -12 865.456 238.781  19
  -1   9  12 1130.60 310.312   1
   1   9 -11 5945.15 633.614  19
  -1   9  11 5675.77 684.193   1
   1   9 -10 1947.35 356.578  19
   1   9 -10 2243.23 370.156   3
  -1   9  10 1661.41 375.083   1
   1   9  -9 6158.12 632.586  19
  -1   9   9 6592.07 703.581   3
  -1   9   9 6206.60 704.458   1
   1   9  -9 6824.00 634.811   3
   1   9  -8 885.088 226.548   3
  -1   9   8 614.044 219.644   3
   1   9  -8 1020.40 251.525  19
  -1   9   8 719.782 247.812   1
   1   9  -7-106.487 76.8872   3
  -1   9   7-104.702 117.265   3
   1   9  -7-59.5546 86.4606  19
  -1   9   7 199.669 139.638   1
   1   9  -6 3769.99 466.689  19
  -1   9   6 4228.57 552.662   3
   1   9  -6 4025.00 453.987   3
  -1   9   5 15710.6 1040.55   3
   1   9  -5 15084.5 916.577  19
   1   9  -5 17370.5 924.557   3
  -1   9   4 2059.17 387.655   3
   1   9  -4 2370.86 360.647  19
   1   9  -4 2710.39 360.246   3
  -1   9   3 2517.59 415.032   3
   1   9  -3 2359.63 353.941  19
   1   9  -3 2627.75 348.779   3
   1   9  -2 3829.24 446.005  19
  -1   9   2 4271.99 533.624   3
   1   9  -1 8225.92 640.602  19
  -1   9   1 7883.52 729.252   3
   1   9   0 9053.61 661.198  19
  -1   9   0 8171.13 737.579   3
   1   9   1 6334.11 550.694  19
  -1   9  -1 6262.02 647.456   3
  -1   9  -2 582.432 228.058   3
   1   9   2 1003.88 261.461  22
  -1   9  -3 1662.90 351.647   3
   1   9   3 1354.55 291.363  22
   1   9   4 3304.02 449.257  22
  -1   9  -4 3128.03 469.337   3
   1   9   5-263.734 148.986  22
  -1   9  -5-94.4864 113.024   3
   1   9   6 10546.1 803.092  22
  -1   9  -6 9971.23 823.688  19
  -1   9  -6 9989.31 846.064   3
   1   9   7 8577.08 721.838  22
  -1   9  -7 8752.27 784.038  19
  -1   9  -7 9007.48 815.191   3
  -1   9  -8 114.569 126.289   3
   1   9   8 463.978 192.296  22
  -1   9  -8 344.251 177.271  19
  -1   9  -9-121.494 119.574   3
   1   9   9 99.3877 97.6714  22
  -1   9  -9-229.665 148.025  19
  -1   9 -10 226.463 149.818   3
   1   9  10 31.1699 102.828   1
   1   9  10 287.688 144.325  22
  -1   9 -10 186.973 142.576  19
  -1   9 -11 447.389 204.833   3
   1   9  11 495.837 184.758   1
   1   9  11 215.911 131.571  22
  -1   9 -11 150.922 140.305  19
  -1   9 -12-253.663 164.969   3
   1   9  12 200.705 153.124  22
  -1   9 -12-95.0946 109.220  19
   1   9  12 97.5327 97.7130   1
   1   9  13 124.238 102.271   1
  -1   9 -13 462.867 218.789   3
  -1   9 -13 181.669 64.9580  24
  -1   9 -13 189.408 154.124  19
   1   9  14 676.048 221.938   1
  -1   9 -14 1036.15 300.141   3
  -1   9 -14 645.966 106.121  24
   1   9  14 713.591 224.496  22
  -1   9 -14 706.774 101.710   6
  -1   9 -14 645.620 222.741  19
  -1   9 -15-222.780 151.874   3
   1   9  15-246.345 145.068  22
  -1   9 -15 46.9336 37.6874   6
  -1   9 -15 22.0270 56.7176  19
   1   9  15-3.52508 39.8379  28
  -1   9 -15 97.8664 58.8283  24
  -1   9 -16-230.811 153.644   3
  -1   9 -16 124.739 62.8731  24
   1   9  16 184.854 125.783  22
  -1   9 -16 47.7280 42.2915   6
   1   9  16 159.025 77.2637  28
  -1   9 -16-117.833 113.561  19
  -1   9 -17 360.840 88.6853  24
   1   9  17 269.875 70.1538  28
  -1   9 -17 256.766 65.5448   6
  -1   9 -18 8389.92 393.644  24
   1   9  18 8691.57 381.266  28
  -1   9 -18 8905.36 351.937   6
   1   9  18 7998.84 370.843  27
  -1   9 -19 10465.4 447.296  24
  -1   9 -19 11868.0 408.612   6
   1   9  19 11452.7 443.205  28
   1   9  19 10164.5 415.494  27
  -1   9 -20 300.841 93.1565  24
   1   9  20 547.910 121.871  27
   1   9  20 271.315 86.8256  28
  -1   9 -21 2778.91 234.160  24
   1   9  21 3280.41 241.465  28
   1   9  21 3019.94 227.035  27
  -1   9 -22 4838.12 301.916  24
   1   9  22 4655.82 271.399  27
   1   9  22 4899.99 293.041  28
  -1   9 -23 1236.90 156.796  24
   1   9  23 1251.20 150.198  28
   1   9  23 1318.68 145.505  27
  -1   9 -24 10426.1 425.465  24
   1   9  24 10386.8 365.512  27
   1   9  24 10543.6 421.695  13
   1   9  24 10676.3 413.424  28
  -1   9 -25 115.304 69.3118  24
   1   9  25 149.682 77.2841  13
   1   9  25 77.4164 61.2333  28
   1   9  25 70.0558 50.6513  27
   1   9  26 110.361 58.6818  28
  -1   9 -26 203.141 74.1576  24
   1   9  26 133.439 65.5001  13
  -1   9 -27 376.275 85.6754  24
   1   9  27 379.260 90.6201  13
   1   9  27 300.167 72.7843  28
  -1   9 -28 26.6794 41.1108  24
   1   9  28 88.0145 54.0218  13
   1   9  28 110.100 54.3098  28
  -1   9 -29 490.388 82.1794  24
   1   9  29 550.069 83.0435  13
   1   9  29 489.229 76.2936  28
  -1   9 -30 1035.55 101.807  24
   1   9  30 948.609 94.6841  13
   1   9  30 913.136 89.3921  28
  -1   9 -31 18.0474 29.2889  24
   1   9  31 16.6454 30.7725  13
   1   9  31-1.66186 24.9275  28
  -1  10  30 66.9516 34.0754  28
  -1  10  30 50.3186 28.9173  18
  -1  10  29-26.7709 35.4643  28
   1  10 -29-12.3210 23.8572  24
   1  10 -28 658.427 78.4501  24
  -1  10  28 663.588 90.1082  28
   1  10 -27 81.0941 36.5171  24
  -1  10  27 54.1498 48.0053  28
  -1  10  26 239.006 71.0744  28
  -1  10  26 293.909 54.3483   9
   1  10 -26 177.616 50.7648  24
  -1  10  26 180.690 54.5798  13
   1  10 -25 987.432 117.167  24
  -1  10  25 961.767 115.583  13
  -1  10  25 1086.47 106.213   9
  -1  10  25 1092.69 136.003  28
  -1  10  24 17.4987 56.4611  28
   1  10 -24 50.5295 45.6513  24
  -1  10  24 75.8139 55.6880  13
  -1  10  24-27.5034 38.1413   9
   1  10 -23 1029.12 134.318  24
  -1  10  23 1099.19 122.267   9
  -1  10  23 1026.71 133.720  13
  -1  10  23 962.932 139.948  28
   1  10 -22 2628.28 211.439  24
  -1  10  22 2682.83 213.967  13
  -1  10  22 2848.75 231.390  28
  -1  10  22 2717.94 194.029   9
   1  10 -21 498.006 103.437  24
  -1  10  21 555.098 112.917  13
  -1  10  21 548.661 110.555  28
  -1  10  21 453.664 86.8444   9
   1  10 -20 977.607 137.845  24
  -1  10  20 1008.91 144.510  13
  -1  10  20 977.516 146.255  28
  -1  10  20 1107.34 133.994   9
   1  10 -19 2396.94 210.294  24
  -1  10  19 2334.39 208.714  13
  -1  10  19 2408.01 187.979  27
  -1  10  19 2427.44 222.046  28
  -1  10  19 2467.77 199.621   9
   1  10 -18 86.7971 59.5276  24
  -1  10  18 225.132 83.5087  13
  -1  10  18 84.8369 60.8365   9
  -1  10  18 164.305 77.9451  28
  -1  10  18 145.615 61.0947  27
   1  10 -17 1062.91 143.829  24
  -1  10  17 1020.69 142.562  13
  -1  10  17 1168.73 159.063  28
  -1  10  17 875.691 124.500   9
  -1  10  17 1020.97 133.029  27
  -1  10  16 75.6771 59.1746   9
  -1  10  16 252.065 92.6712  13
  -1  10  16 229.641 93.5111  28
   1  10 -16 253.298 81.9169  24
  -1  10  16 267.841 78.3217  27
  -1  10  15 23129.6 640.619  13
  -1  10  15 22468.5 645.759  28
   1  10 -15 23138.3 627.643  24
  -1  10  15 23391.4 610.536  27
  -1  10  15 23845.4 605.503   9
   1  10 -14 6407.78 708.735  19
  -1  10  14 6153.40 743.615   1
  -1  10  14 6239.22 329.156  13
  -1  10  14 6455.11 343.011  28
  -1  10  14 6200.71 310.869   9
   1  10 -14 6644.21 333.915  24
  -1  10  14 5956.66 310.792  27
   1  10 -13 514.655 198.069   3
  -1  10  13 437.966 200.801   1
   1  10 -13 349.718 84.5815  24
  -1  10  13 315.865 82.2881  28
  -1  10  13 292.393 79.8253  13
  -1  10  13 391.757 93.7350  27
   1  10 -13 221.107 139.445  19
  -1  10  13 311.624 83.3041   9
  -1  10  12 1956.45 405.773   1
  -1  10  12 1819.46 168.482   9
   1  10 -12 1569.84 331.771   3
   1  10 -12 1767.13 171.053  24
   1  10 -12 1441.20 331.734  19
  -1  10  12 1843.74 176.381  27
  -1  10  12 1812.66 178.892  28
  -1  10  12 1887.41 180.897  13
  -1  10  11 881.077 122.342  28
   1  10 -11 665.626 108.702  24
  -1  10  11 684.407 110.310  13
   1  10 -11 382.173 205.056  19
  -1  10  11 679.377 110.516  27
  -1  10  11 722.332 107.778   9
  -1  10  11 604.927 261.377   1
   1  10 -10 1096.39 130.376  24
  -1  10  10 1098.10 136.530  13
  -1  10  10 866.210 114.542   9
  -1  10  10 1012.02 133.978  28
  -1  10  10 1076.20 131.007  27
   1  10 -10 928.703 265.440  19
  -1  10  10 1041.61 317.439   1
   1  10  -9 76.9733 96.4113  19
  -1  10   9-311.627 178.074   1
  -1  10   8 1857.49 418.762   1
  -1  10   8 1970.02 395.560   3
   1  10  -8 2455.36 406.745  19
  -1  10   7 1903.18 389.656   3
   1  10  -7 2185.39 396.653  19
  -1  10   7 2755.67 477.560   1
  -1  10   6 13436.0 1017.84   3
  -1  10   6 13970.7 1062.55   1
   1  10  -6 12682.1 902.160  19
  -1  10   5 315.507 179.722   3
   1  10  -5 243.223 78.1335  19
  -1  10   4 4254.82 566.909   3
   1  10  -4 4720.48 534.224  19
   1  10  -3 1452.95 307.113  19
  -1  10   3 1204.97 293.833   3
  -1  10   2-61.3190 105.141   3
   1  10  -2 368.280 150.969  19
   1  10  -1 940.891 233.044  19
  -1  10   1 898.619 266.791   3
   1  10   0 7139.39 629.189  19
  -1  10   0 6070.91 674.184   3
   1  10   1 2892.90 444.562  22
  -1  10  -1 3207.47 493.743   3
   1  10   2 5915.22 627.118  22
  -1  10  -2 6635.73 709.368   3
   1  10   3 108.797 123.541  22
  -1  10  -3-477.446 209.498   3
  -1  10  -4-12.5578 64.2506   3
   1  10   4 9.74314 94.1876  22
   1  10   5 2143.68 381.094  22
  -1  10  -5 2165.64 412.354   3
   1  10   6 6346.43 644.421  22
  -1  10  -6 7006.15 748.170   3
  -1  10  -7 2318.23 441.220   3
   1  10   7 2296.84 410.262  22
  -1  10  -8 5.69226 80.0113   3
   1  10   8-71.4921 95.2404  22
  -1  10  -9 644.199 241.559  19
  -1  10  -9 240.941 167.804   3
   1  10   9 410.585 178.197  22
   1  10   9 514.958 202.932   1
  -1  10 -10 25670.4 625.581  24
   1  10  10 26421.4 1323.85  22
   1  10  10 26703.5 618.518  13
   1  10  10 26212.4 1406.38   1
  -1  10 -10 25029.8 1413.03  19
   1  10  10 24780.8 625.881  27
  -1  10 -10 25646.2 1493.55   3
  -1  10 -11 3873.83 252.428  24
   1  10  11 3442.18 473.415  22
  -1  10 -11 3467.46 218.264   6
   1  10  11 4013.41 246.090  13
  -1  10 -11 3215.39 551.921   3
   1  10  11 3803.32 531.824   1
  -1  10 -11 3634.98 547.111  19
   1  10  11 3610.83 253.588  27
  -1  10 -12 97.0782 103.664   3
  -1  10 -12 271.590 77.0696  24
   1  10  12 148.187 115.322  22
   1  10  12 205.633 72.8156  13
  -1  10 -12 142.863 51.1706   6
  -1  10 -12 426.964 194.762  19
   1  10  12 410.970 120.752  27
   1  10  12 350.726 169.545   1
  -1  10 -13 5122.31 295.413  24
  -1  10 -13 5254.00 271.162   6
  -1  10 -13 5572.04 685.956  19
   1  10  13 5274.01 294.908  13
   1  10  13 4793.16 565.628  22
   1  10  13 5002.36 602.781   1
   1  10  13 5534.66 314.663  27
  -1  10 -13 5120.74 683.796   3
  -1  10 -14 2296.24 454.694   3
   1  10  14 2451.14 192.447  28
  -1  10 -14 2422.30 188.388   6
   1  10  14 2450.87 205.623  13
   1  10  14 2164.73 374.946  22
   1  10  14 2501.67 221.200  27
  -1  10 -14 2394.14 208.719  24
  -1  10 -14 2444.06 438.843  19
  -1  10 -15 8845.48 398.535  24
  -1  10 -15 9353.35 363.229   6
   1  10  15 9102.69 393.138  13
   1  10  15 8641.11 392.816  27
   1  10  15 9121.53 373.339  28
  -1  10 -16 833.877 133.389  24
   1  10  16 808.190 116.297  28
   1  10  16 748.880 128.872  13
  -1  10 -16 702.386 105.035   6
   1  10  16 1100.09 160.144  27
  -1  10 -17 6039.50 336.025  24
  -1  10 -17 7097.73 314.602   6
   1  10  17 6450.64 340.707  13
   1  10  17 6381.90 337.851  27
   1  10  17 6758.21 332.917  28
  -1  10 -18 4189.84 281.231  24
  -1  10 -18 4874.61 258.946   6
   1  10  18 4038.59 274.732  13
   1  10  18 3916.38 266.878  27
   1  10  18 4289.99 267.059  28
  -1  10 -19 114.200 68.2311  24
   1  10  19 66.1933 52.1789  28
   1  10  19 191.092 85.1538  13
   1  10  19 64.5428 71.1429  27
  -1  10 -20 3187.20 245.595  24
   1  10  20 3307.64 245.996  13
   1  10  20 3324.29 236.245  28
   1  10  20 3156.81 233.839  27
   1  10  21 38.2619 53.3678  28
  -1  10 -21 205.710 86.8330  24
   1  10  21 128.992 76.1548  13
   1  10  21 134.124 70.2086  27
  -1  10 -22 987.520 140.660  24
   1  10  22 900.446 123.213  27
   1  10  22 901.859 129.839  13
   1  10  22 874.682 126.983  28
  -1  10 -23 320.644 90.9139  24
   1  10  23 535.263 111.089  13
   1  10  23 444.400 97.7474  28
   1  10  23 290.797 75.9936  27
  -1  10 -24 2248.14 192.644  24
   1  10  24 2484.89 199.157  13
   1  10  24 2284.71 183.595  28
   1  10  24 2416.69 172.045  27
   1  10  25 61.7476 40.8043  27
  -1  10 -25 174.848 69.5533  24
   1  10  25 168.928 69.6142  13
  -1  10 -26 419.448 85.2965  24
   1  10  26 323.857 79.8950  13
   1  10  26 331.165 73.8530  28
   1  10  26 238.939 48.8598  27
  -1  10 -27 434.721 80.5184  24
   1  10  27 426.049 78.4445  13
   1  10  27 333.754 64.7437  28
  -1  10 -28-19.9962 36.4244  24
   1  10  28 2.22685 33.6564  28
   1  10  28-21.3370 35.9470  13
   1  10  29 157.321 45.9184  13
   1  10  29 117.761 37.0356  28
  -1  10 -29 77.7495 37.8261  24
  -1  10 -30 1689.72 107.660  24
   1  10  30 1606.72 101.939  13
  -1  11  29 8.43857 24.1463  28
  -1  11  29-35.3948 22.2861  18
   1  11 -28 98.1434 32.5087  24
  -1  11  28 44.1455 31.7159  28
  -1  11  28 134.772 40.4441  18
   1  11 -27 5.45721 29.8374  24
  -1  11  27 42.4036 39.7888  28
  -1  11  27 42.8880 35.8694  18
   1  11 -26 18.9884 35.4050  24
  -1  11  26-41.3353 45.3359  28
  -1  11  25 6.53062 47.8224  28
   1  11 -25-9.79268 39.2812  24
   1  11 -24 573.387 90.3008  24
  -1  11  24 527.814 96.8427  28
   1  11 -23 953.478 123.731  24
  -1  11  23 842.189 113.393  13
  -1  11  23 932.012 131.032  28
   1  11 -22 67.8798 55.5643  24
  -1  11  22 68.1134 47.7018  13
  -1  11  22 225.785 82.3884  28
  -1  11  22 122.847 52.0275   9
   1  11 -21 665.779 111.020  24
  -1  11  21 815.694 123.825  13
  -1  11  21 671.742 115.357  28
  -1  11  21 580.127 96.8386   9
   1  11 -20 1965.96 186.769  24
  -1  11  20 2028.02 188.630  13
  -1  11  20 2244.34 179.528   9
  -1  11  20 2013.92 194.510  28
  -1  11  20 1954.19 162.593  27
   1  11 -19 1482.70 166.831  24
  -1  11  19 1682.31 183.787  28
  -1  11  19 1616.22 174.483  13
  -1  11  19 1913.30 169.251   9
  -1  11  19 1822.87 162.275  27
   1  11 -18-6.08486 50.5578  24
  -1  11  18 25.1943 53.4620  13
  -1  11  18-30.0588 45.7628  27
  -1  11  18 19.0165 45.4843   9
  -1  11  18 47.3100 67.0326  28
  -1  11  17 79.0505 62.3572  13
  -1  11  17 73.1754 69.3336  28
  -1  11  17 15.1540 54.0003   9
  -1  11  17 53.1684 48.6939  27
   1  11 -17 130.956 72.2900  24
  -1  11  16 731.066 126.855  13
   1  11 -16 819.563 128.982  24
  -1  11  16 818.549 119.593   9
  -1  11  16 944.445 142.403  28
  -1  11  16 875.270 123.156  27
  -1  11  15 3998.02 272.956  13
  -1  11  15 4386.20 265.892   9
  -1  11  15 4219.37 284.644  28
  -1  11  15 4188.86 265.217  27
   1  11 -15 4415.56 283.174  24
   1  11 -14 1423.87 165.488  24
  -1  11  14 1298.11 149.670   9
  -1  11  14 1495.31 171.449  13
  -1  11  14 1474.63 163.858  27
  -1  11  14 1549.60 177.431  28
   1  11 -13 188.753 71.1788  24
  -1  11  13 258.386 80.8062  13
  -1  11  13 139.681 70.7680  28
  -1  11  13 191.851 68.8545   9
  -1  11  13 327.741 82.5841  27
   1  11 -12 3763.44 258.403  24
  -1  11  12 4006.20 267.708  13
  -1  11  12 3811.94 264.461  28
  -1  11  12 3708.41 242.519   9
  -1  11  12 3896.65 260.235  27
  -1  11  11 277.453 169.948   1
   1  11 -11 97.7374 62.2645  24
  -1  11  11 195.323 76.9017  28
  -1  11  11 82.6667 55.7877  13
  -1  11  11 49.0404 55.7230   9
  -1  11  11 141.957 68.0823  27
  -1  11  10 10889.2 431.698  28
  -1  11  10 11448.4 1006.24   1
   1  11 -10 11421.1 437.223  24
  -1  11  10 10252.4 412.296  18
  -1  11  10 11313.2 415.006   9
  -1  11  10 10737.5 426.045  27
   1  11 -10 10126.3 876.065  19
  -1  11   9 184.505 74.3459  28
   1  11  -9 170.110 83.2603  24
  -1  11   9 245.490 82.6663  27
  -1  11   9-41.2879 80.3699  18
  -1  11   9 415.073 202.852   1
   1  11  -8 7837.14 761.247  19
  -1  11   8 9060.07 868.870   3
  -1  11   8 7377.73 806.403   1
  -1  11   8 8047.54 340.793  10
  -1  11   8 8322.10 370.043  28
  -1  11   8 8237.33 364.521  18
  -1  11   8 8386.64 373.658  27
  -1  11   7 9103.54 367.365  10
  -1  11   7 9037.59 865.792   3
  -1  11   7 8422.20 859.699   1
   1  11  -7 9181.44 819.058  19
  -1  11   7 9296.93 393.460  27
  -1  11   7 8848.59 377.016  28
  -1  11   7 8767.10 371.059  18
  -1  11   6 8409.50 826.329   3
  -1  11   6 8153.75 357.189  28
  -1  11   6 7537.61 815.169   1
   1  11  -6 7451.56 728.577  19
  -1  11   6 8137.46 349.161  10
  -1  11   6 7879.03 348.867  18
  -1  11   6 8202.50 367.579  27
  -1  11   5 502.111 208.372   3
  -1  11   5 989.275 290.519   1
   1  11  -5 1097.09 297.321  19
  -1  11   5 1054.45 138.666  27
  -1  11   5 1111.53 134.264  28
  -1  11   5 903.811 118.803  18
  -1  11   4 3592.87 547.409   3
   1  11  -4 4589.39 571.753  19
  -1  11   4 3842.36 241.985  28
  -1  11   4 3829.17 241.354  18
  -1  11   4 4374.69 264.486  27
  -1  11   3 15866.0 1138.75   3
  -1  11   3 16421.8 491.714  18
   1  11  -3 15880.8 1017.73  19
  -1  11   3 17096.3 511.411  27
  -1  11   2 3807.45 556.229   3
   1  11  -2 4635.92 545.182  19
  -1  11   1 16454.3 1156.75   3
   1  11  -1 17054.4 1101.86  22
  -1  11   0 200.807 163.069   3
   1  11   0 282.666 153.633  22
  -1  11  -1 215.813 136.481   3
   1  11   1 448.732 221.416  22
  -1  11  -2 605.121 224.309   3
  -1  11  -2 767.681 109.051  14
   1  11   2 504.027 186.570  22
  -1  11  -3 580.961 224.228   3
  -1  11  -3 699.647 108.007  14
   1  11   3 788.556 237.269  22
  -1  11  -3 789.575 112.931  18
  -1  11  -4 3665.73 241.895  14
  -1  11  -4 3391.53 230.305  18
  -1  11  -4 2752.51 479.246   3
   1  11   4 3758.75 231.490  27
   1  11   4 3072.00 468.241  22
  -1  11  -5 495.023 96.5178  14
  -1  11  -5 375.527 82.4299   6
  -1  11  -5 443.587 89.6259  27
  -1  11  -5 511.954 174.160   3
   1  11   5 672.455 111.720  27
  -1  11  -6 7239.62 323.182  24
  -1  11  -6 7269.57 347.300  14
   1  11   6 6997.23 690.530  22
   1  11   6 7164.46 314.317  13
  -1  11  -6 6774.43 304.904   6
  -1  11  -6 7199.18 321.826  27
   1  11   6 7325.85 334.300  27
  -1  11  -6 6870.43 770.170   3
  -1  11  -7 3934.79 242.676  24
  -1  11  -7 3810.87 258.450  14
   1  11   7 3705.49 227.812  13
   1  11   7 2945.01 456.670  22
  -1  11  -7 3624.75 226.508   6
   1  11   7 3746.33 246.497  27
  -1  11  -7 3660.80 226.198  27
  -1  11  -7 4009.69 600.266   3
  -1  11  -8 818.982 119.353  24
  -1  11  -8 928.036 291.372   3
  -1  11  -8 938.027 117.579   6
   1  11   8 984.804 123.289  13
   1  11   8 648.634 226.579   1
   1  11   8 1157.14 153.678  27
  -1  11  -9 9353.78 388.624  24
   1  11   9 8685.15 766.275  22
   1  11   9 9705.41 383.113  13
  -1  11  -9 9396.04 362.894   6
   1  11   9 9069.23 847.521   1
   1  11   9 9835.18 404.602  27
  -1  11  -9 8571.94 877.499   3
  -1  11 -10 928.318 129.117  24
  -1  11 -10 962.374 294.532   3
  -1  11 -10 1091.91 129.327   6
   1  11  10 981.457 132.712  13
   1  11  10 670.278 216.248  22
   1  11  10 1218.50 156.604  27
  -1  11 -11 6389.24 330.482  24
  -1  11 -11 7038.24 319.949   6
   1  11  11 6596.86 326.615  13
   1  11  11 7144.85 738.203   1
   1  11  11 6683.15 344.323  27
  -1  11 -11 6554.00 771.043   3
  -1  11 -12 8097.98 374.778  24
   1  11  12 8572.46 391.276  27
  -1  11 -12 9014.60 358.181   6
   1  11  12 7784.72 360.539  13
  -1  11 -13 1397.14 166.054  24
  -1  11 -13 1259.50 137.091   6
   1  11  13 1124.45 149.597  13
   1  11  13 1093.51 155.431  27
  -1  11 -14 6468.90 343.955  24
  -1  11 -14 6937.07 310.656   6
   1  11  14 6735.61 339.433  13
   1  11  14 6667.59 350.835  27
  -1  11 -15 3187.47 212.177   6
   1  11  15 2877.52 227.739  13
   1  11  15 2683.48 228.608  27
  -1  11 -15 2795.50 229.956  24
  -1  11 -16 338.560 84.6319  24
   1  11  16 425.832 109.008  13
   1  11  16 375.711 105.694  27
   1  11  16 377.500 86.9170  28
  -1  11 -17 2845.73 232.048  24
   1  11  17 2719.88 222.601  13
   1  11  17 3102.34 221.498  28
   1  11  17 2842.70 231.688  27
  -1  11 -18 257.827 90.2082  24
   1  11  18 112.493 70.7109  13
   1  11  18 184.267 67.1508  28
   1  11  18 128.946 76.7047  27
  -1  11 -19 685.740 117.805  24
   1  11  19 795.802 122.830  28
   1  11  19 671.573 119.918  13
   1  11  19 623.058 119.409  27
  -1  11 -20 4138.47 269.141  24
   1  11  20 4319.27 264.565  27
   1  11  20 4188.22 269.333  13
   1  11  20 4194.05 248.968  28
  -1  11 -21 37.8215 60.2087  24
   1  11  21-19.9801 49.4894  27
   1  11  21 28.1899 59.0398  13
   1  11  21 64.2158 51.0098  28
  -1  11 -22 234.063 71.3418  24
   1  11  22 290.253 70.5666  28
   1  11  22 271.545 83.4292  13
   1  11  22 216.756 66.9258  27
  -1  11 -23-22.0629 45.0979  24
   1  11  23 31.7484 46.8794  28
   1  11  23-59.2678 52.6562  27
   1  11  23 44.1203 50.3992  13
  -1  11 -24 7.44612 47.3012  24
   1  11  24-29.1045 49.3244  13
   1  11  24 17.7963 41.3025  28
   1  11  24-94.7374 59.5893  27
  -1  11 -25 40.5147 48.8220  24
   1  11  25 49.6315 47.1412  13
   1  11  25 4.24935 41.7825  28
   1  11  25 83.4334 37.0637  27
  -1  11 -26 569.637 86.5818  24
   1  11  26 517.997 80.2195  13
   1  11  26 449.009 56.1317  27
   1  11  26 445.417 69.1490  28
   1  11  27 235.156 49.3358  28
  -1  11 -27 307.757 64.1608  24
   1  11  27 215.459 51.2040  13
  -1  11 -28 48.6970 33.1824  24
   1  11  28 60.1140 32.4438  13
   1  11  28 37.0316 23.9100  28
   1  12 -27 44.8367 24.4693  24
  -1  12  27 37.5720 29.4861  28
  -1  12  27 10.2272 20.3926  18
   1  12 -26 761.155 76.9644  24
  -1  12  26 757.595 85.9131  28
  -1  12  26 584.881 66.4389  18
   1  12 -25 76.7599 39.7855  24
  -1  12  25 147.240 54.8264  28
  -1  12  25 54.9525 34.2399  18
   1  12 -24 142.772 51.6108  24
  -1  12  24 71.3813 42.8854  28
  -1  12  24 183.175 55.2622  18
   1  12 -23 1736.83 148.589  24
  -1  12  23 1790.90 159.444  28
  -1  12  23 1658.02 143.885  18
  -1  12  22 74.8403 65.0533  28
   1  12 -22 42.3253 53.9085  24
  -1  12  22 54.8312 45.1719  18
   1  12 -21 757.355 112.992  24
  -1  12  21 841.622 124.165  28
  -1  12  21 833.167 115.540  18
  -1  12  21 650.642 86.5929  27
   1  12 -20 997.665 130.933  24
  -1  12  20 937.146 130.586  28
  -1  12  20 937.101 127.241  18
  -1  12  20 1009.50 112.710  27
   1  12 -19 298.724 82.2982  24
  -1  12  19 388.511 95.6359  28
  -1  12  19 334.672 73.5657  27
  -1  12  19 399.481 93.0813  18
   1  12 -18 868.254 129.370  24
  -1  12  18 991.671 138.374  28
  -1  12  18 837.422 124.349  18
  -1  12  18 913.867 121.988  27
   1  12 -17 157.963 66.4812  24
  -1  12  17 156.333 71.9291  28
  -1  12  17 129.330 51.3203  27
  -1  12  17 93.2823 61.0406  18
   1  12 -16-9.90129 45.1051  24
  -1  12  16 19.0932 44.6726  27
  -1  12  16-32.3673 60.2752  28
  -1  12  16-14.4975 59.1737  18
   1  12 -15 62.6878 54.9418  24
  -1  12  15 23.9405 53.0094  27
  -1  12  15-64.3956 65.9945  18
  -1  12  15-0.47820 49.7235  28
   1  12 -14 1900.69 189.301  24
  -1  12  14 1562.16 168.308  18
  -1  12  14 1654.18 177.983  28
  -1  12  14 1619.09 169.761  27
   1  12 -13 33.1692 60.9269  24
  -1  12  13-32.7447 67.2496  18
  -1  12  13-47.5194 59.7516  28
  -1  12  13-48.0105 50.4106  27
  -1  12  12 52.2686 52.7509  28
  -1  12  12-91.5282 75.5592  18
   1  12 -12 37.1581 49.7667  24
  -1  12  12 29.5368 45.0508  27
   1  12 -11 6242.26 335.996  24
  -1  12  11 6132.14 330.090  28
  -1  12  11 5900.68 320.125  18
  -1  12  11 6177.61 332.607  27
   1  12 -10 2151.08 198.914  24
  -1  12  10 2174.41 200.058  28
  -1  12  10 2025.06 190.173  18
  -1  12  10 2001.88 192.886  27
  -1  12   9 1925.10 185.258  28
  -1  12   9 1745.70 164.634  10
  -1  12   9 1510.30 168.033  18
  -1  12   9 1660.99 179.257  27
   1  12  -9 1716.31 178.714  24
  -1  12   8 17839.7 525.956  10
   1  12  -8 17567.1 550.794  24
  -1  12   8 16532.9 527.592  18
  -1  12   8 17355.9 555.393  27
  -1  12   8 17605.2 547.355  28
  -1  12   7 559.156 109.884  27
  -1  12   7 573.859 108.963  10
  -1  12   7 433.820 93.3597  18
  -1  12   7 489.474 102.859  28
  -1  12   6 575.342 108.714  28
  -1  12   6 206.922 147.092   3
  -1  12   6 526.357 100.487  10
  -1  12   6 668.947 118.458  27
  -1  12   6 531.852 99.6855  18
  -1  12   6 534.458 219.774   1
  -1  12   5 405.717 89.0231  10
  -1  12   5 318.097 82.4545  28
  -1  12   5 303.411 173.093   3
  -1  12   5 397.451 90.9273  27
  -1  12   5 400.389 85.5498  18
  -1  12   4 620.694 117.123  28
  -1  12   4 523.613 110.095  18
  -1  12   4 625.755 112.548  10
  -1  12   4 763.139 263.060   3
  -1  12   4 400.647 200.039   1
  -1  12   4 534.203 107.852  27
  -1  12   3 46951.0 1986.24   3
  -1  12   3 46715.3 861.475  28
  -1  12   3 46114.9 884.207  14
  -1  12   3 45565.3 855.752  18
  -1  12   3 46654.5 886.714  27
  -1  12   2 998.490 141.343  14
  -1  12   2 805.403 275.786   3
   1  12  -2 1001.23 287.407  22
  -1  12   2 894.399 132.861  28
  -1  12   2 709.577 118.612  18
  -1  12   2 981.570 136.285  27
  -1  12   1 5911.58 707.984   3
  -1  12   1 5650.87 304.937  18
  -1  12   1 5471.11 305.571  14
   1  12  -1 5384.25 636.978  22
  -1  12   1 5465.24 301.735  27
   1  12   0 776.972 103.425  27
  -1  12   0 789.139 124.663  14
   1  12   0 187.797 145.661  22
  -1  12   0 153.104 119.657   3
  -1  12   0 679.825 100.429  18
  -1  12   0 759.205 116.747  27
  -1  12  -1 3359.23 531.966   3
  -1  12  -1 3595.27 248.222  14
   1  12   1 3678.92 528.812  22
  -1  12  -1 3445.23 238.725  18
   1  12   1 3835.98 230.501  27
  -1  12  -1 3747.34 248.319  27
  -1  12  -2 1525.46 153.229  24
  -1  12  -2 1752.66 382.860   3
  -1  12  -2 1410.53 156.569  14
   1  12   2 1388.70 314.485  22
  -1  12  -2 1531.17 163.709  18
  -1  12  -2 1596.71 161.912  27
   1  12   2 1536.14 150.452  27
  -1  12  -3 115.893 55.0943  24
  -1  12  -3 69.3803 56.1904  14
  -1  12  -3 14.2471 37.4526  27
   1  12   3 94.5385 53.9627  27
  -1  12  -4 1795.30 164.599  24
  -1  12  -4 2088.47 425.026   3
  -1  12  -4 1696.76 175.202  14
  -1  12  -4 1658.16 159.645   6
   1  12   4 1885.37 172.992  27
  -1  12  -4 1969.67 175.761  27
  -1  12  -5 1068.22 134.122  24
  -1  12  -5 982.305 305.738   3
  -1  12  -5 1004.17 139.733  14
   1  12   5 1104.85 138.862  27
  -1  12  -5 1051.44 128.919   6
  -1  12  -5 1009.10 131.092  27
  -1  12  -6 550.185 99.7733  24
  -1  12  -6 474.003 101.458  14
  -1  12  -6 561.442 94.9979   6
   1  12   6 698.918 118.738  27
  -1  12  -6 487.667 92.4041  27
  -1  12  -7 503.960 91.3436  27
  -1  12  -7 552.155 103.606  24
  -1  12  -7 491.227 92.6695   6
   1  12   7 572.497 109.799  27
  -1  12  -8 522.049 98.9352  24
   1  12   8 438.294 91.4894  13
  -1  12  -8 309.705 73.0681   6
   1  12   8 356.520 90.2000  27
  -1  12  -9 843.533 127.192  24
   1  12   9 858.675 127.372  13
  -1  12  -9 855.242 116.482   6
   1  12   9 815.659 129.596  27
  -1  12 -10 1751.93 175.305  24
  -1  12 -10 2078.42 175.803   6
   1  12  10 1853.89 175.238  13
   1  12  10 2020.01 198.392  27
  -1  12 -11 1443.48 163.175  24
  -1  12 -11 1595.02 154.246   6
   1  12  11 1282.05 150.513  13
   1  12  11 1421.70 167.748  27
  -1  12 -12 88.1119 70.4469  24
   1  12  12 61.1043 60.1622  13
   1  12  12 108.215 75.9846  27
  -1  12 -13 14945.9 514.450  24
   1  12  13 15449.2 505.496  13
   1  12  13 15286.4 522.652  27
  -1  12 -14 2350.45 208.370  24
   1  12  14 1952.06 189.100  13
   1  12  14 2188.25 203.991  27
  -1  12 -15 5746.81 322.622  24
  -1  12 -15 6643.08 319.878  10
   1  12  15 5683.49 310.899  13
   1  12  15 6029.42 328.017  27
  -1  12 -16 8081.59 375.477  24
   1  12  16 8230.47 376.821  27
   1  12  16 7571.71 357.550  13
  -1  12 -17 262.555 83.2158  24
   1  12  17 282.838 70.9631  28
   1  12  17 192.928 73.6876  13
   1  12  17 117.808 73.5714  27
  -1  12 -18 220.272 76.0355  24
   1  12  18 24.5291 39.9137  28
   1  12  18 190.376 75.8590  13
   1  12  18 170.641 76.6216  27
  -1  12 -19 172.128 65.5611  24
   1  12  19 260.251 80.7582  13
   1  12  19 107.822 58.4378  27
   1  12  19 274.130 67.5649  28
  -1  12 -20 64.6913 55.5171  24
   1  12  20 123.736 50.2872  28
   1  12  20-52.7864 60.6236  27
   1  12  20 21.6346 47.7064  13
  -1  12 -21 893.535 117.493  24
   1  12  21 1107.50 115.788  28
   1  12  21 907.693 112.817  27
   1  12  21 1043.86 127.482  13
  -1  12 -22 100.093 55.0120  24
   1  12  22 12.3832 44.9181  13
   1  12  22-32.8976 58.8005  27
   1  12  22 120.461 48.0915  28
  -1  12 -23 190.790 64.5991  24
   1  12  23 114.407 49.8459  13
   1  12  23 99.1407 41.0616  28
   1  12  23 196.459 53.2659  27
   1  12  24-26.3767 35.4454  28
  -1  12 -24 22.8997 39.0703  24
   1  12  24 54.1663 42.6260  13
   1  12  24 65.7351 34.6436  27
  -1  12 -25 24.7089 36.4071  24
   1  12  25 45.8849 30.3581  28
   1  12  25 72.7875 40.7437  13
   1  12  25-42.0225 27.7704  27
  -1  12 -26 96.9816 38.5441  24
   1  12  26 97.3339 40.9071  13
   1  12  26 100.337 28.1792  28
  -1  12 -27 85.7613 31.6861  24
  -1  13  25 30.7070 32.2177  28
   1  13 -25 18.1336 25.0050  24
  -1  13  25 25.0572 22.4164  14
  -1  13  25 13.3979 18.8789  18
   1  13 -24 339.641 56.5537  24
  -1  13  24 342.505 61.6066  28
  -1  13  24 319.772 51.6695  18
   1  13 -23 20.0796 34.2090  24
  -1  13  23 37.2819 31.0631  18
  -1  13  23 71.0800 45.6011  28
  -1  13  22 1186.46 121.193  28
   1  13 -22 1098.63 114.844  24
  -1  13  22 1138.83 110.301  18
   1  13 -21 68.6401 48.6189  24
  -1  13  21 41.7660 47.8277  28
  -1  13  21 23.1600 38.8415  18
  -1  13  21 6.31127 25.1835  27
  -1  13  20 117.894 60.3701  28
  -1  13  20 101.124 42.4989  18
   1  13 -20 115.832 51.7748  24
  -1  13  20 182.105 47.3697  27
   1  13 -19 1018.59 127.156  24
  -1  13  19 1076.91 130.819  28
  -1  13  19 987.371 110.962  27
  -1  13  19 1001.81 119.935  18
   1  13 -18 548.419 96.1859  24
  -1  13  18 495.259 99.1763  28
  -1  13  18 560.829 89.9910  27
  -1  13  18 495.310 89.5394  18
  -1  13  17 77.0617 63.3313  28
   1  13 -17 48.7615 52.9207  24
  -1  13  17 34.1513 54.6496  18
  -1  13  17-7.91735 49.5943  27
   1  13 -16 2303.97 199.058  24
  -1  13  16 2349.64 199.075  28
  -1  13  16 2360.92 191.760  18
  -1  13  16 2108.48 182.895  27
   1  13 -15 395.274 92.3700  24
  -1  13  15 274.598 79.9714  27
  -1  13  15 257.877 76.3217  18
  -1  13  15 385.986 102.721  28
   1  13 -14 1985.18 191.075  24
  -1  13  14 1726.19 174.835  28
  -1  13  14 1851.98 175.794  18
  -1  13  14 1703.82 173.917  27
   1  13 -13 1125.24 146.495  24
  -1  13  13 1018.89 141.904  28
  -1  13  13 1045.71 137.183  18
  -1  13  13 960.022 133.190  27
   1  13 -12 766.117 124.920  24
  -1  13  12 728.179 118.099  28
  -1  13  12 557.296 101.524  18
  -1  13  12 556.999 106.220  27
   1  13 -11 13.3304 51.5135  24
  -1  13  11 37.0448 48.9322  27
  -1  13  11-4.43245 66.0007  18
  -1  13  11-66.1245 46.7125  28
  -1  13  10 217.661 67.9197  28
   1  13 -10 330.548 90.7242  24
  -1  13  10 292.229 86.2897  27
  -1  13  10 274.574 74.9899  18
  -1  13   9 521.754 90.2065  10
   1  13  -9 487.519 103.082  24
  -1  13   9 416.455 95.4158  28
  -1  13   9 384.903 90.1591  18
  -1  13   9 410.404 98.4713  27
  -1  13   8 5917.64 305.671  10
   1  13  -8 5909.07 322.930  24
  -1  13   8 5655.83 312.273  18
  -1  13   8 5569.33 309.796  28
  -1  13   8 5694.33 320.803  27
   1  13  -7 3681.50 258.788  24
  -1  13   7 3628.17 245.618  10
  -1  13   7 3679.41 253.929  28
  -1  13   7 3558.82 248.504  18
  -1  13   7 3688.17 259.459  27
  -1  13   6 397.392 99.8897  14
  -1  13   6 256.721 77.9071  27
  -1  13   6 339.570 89.6392  10
  -1  13   6 254.899 71.5512  18
  -1  13   6 285.261 82.6476  28
  -1  13   5 490.927 104.233  27
  -1  13   5 490.840 109.061  14
  -1  13   5 543.886 106.577  28
  -1  13   5 469.189 98.6104  10
  -1  13   5 391.797 93.3338  18
  -1  13   4 1031.94 141.272  10
  -1  13   4 948.770 141.787  14
  -1  13   4 898.444 128.426  18
  -1  13   4 978.451 133.291  28
  -1  13   4 912.063 134.321  27
  -1  13   3 8515.76 393.801  10
  -1  13   3 8451.92 392.330  14
  -1  13   3 8370.60 377.667  18
  -1  13   3 8919.29 397.135  27
  -1  13   2 99.8086 69.9293  14
  -1  13   2 9.09343 46.3768  18
  -1  13   2 125.409 72.6173  10
  -1  13   2-21.0816 70.0210  27
  -1  13   1 747.939 124.601  14
  -1  13   1 896.670 128.990  18
  -1  13   1 845.071 127.226  27
  -1  13   0 6278.40 329.655  18
  -1  13   0 6131.72 324.853  27
  -1  13   0 6432.83 345.216  14
   1  13   0 7307.17 318.491  27
  -1  13  -1 6510.14 343.854  14
  -1  13  -1 6831.03 342.058  18
  -1  13  -1 6520.94 333.126  27
   1  13   1 7636.90 331.317  27
   1  13   2-88.5227 73.2165  27
  -1  13  -2 36.2237 36.7384  24
  -1  13  -2 6.24672 56.3423  14
  -1  13  -2 71.2408 48.1732  27
  -1  13  -3 157.809 59.3575  24
  -1  13  -3 15.3919 53.9568  14
  -1  13  -3 122.701 59.9425  27
  -1  13  -3 88.8650 57.7330   6
   1  13   3 5.53493 68.3875  27
  -1  13  -4 102.204 49.1301  24
  -1  13  -4 63.6594 63.1616  14
  -1  13  -4 183.092 62.4562   6
  -1  13  -4 106.833 52.0086  27
   1  13   4-9.27449 60.8692  27
  -1  13  -5 57.5639 66.1744  14
  -1  13  -5 94.9559 51.0404   6
  -1  13  -5 75.5449 49.5415  27
   1  13   5 45.2825 58.3171  27
  -1  13  -6 1486.97 159.494  24
  -1  13  -6 1720.41 160.814   6
  -1  13  -6 1810.96 173.233  27
   1  13   6 1452.45 157.608  27
  -1  13  -7 1234.70 135.276   6
  -1  13  -7 1145.92 136.273  27
  -1  13  -7 1166.82 143.583  24
   1  13   7 1124.16 141.597  27
  -1  13  -8 1494.96 161.521  24
  -1  13  -8 1466.13 147.419   6
   1  13   8 1432.03 162.738  27
  -1  13  -9 4968.49 289.736  24
   1  13   9 5027.89 294.609  27
  -1  13 -10 151.430 66.4517  24
   1  13  10 174.021 73.8679  27
  -1  13 -11 11223.1 431.819  24
   1  13  11 11335.4 442.075  27
  -1  13 -12 793.884 126.050  24
   1  13  12 1013.83 138.237  13
  -1  13 -12 1112.09 149.607  10
   1  13  12 974.746 142.151  27
  -1  13 -13 80.4712 59.8387  24
   1  13  13 0.41745 51.9216  13
  -1  13 -13 141.065 68.8116  10
   1  13  13-83.2265 75.8327  27
  -1  13 -14 1435.46 153.044  10
  -1  13 -14 1074.64 138.345  24
   1  13  14 1188.25 140.241  13
   1  13  14 1089.86 141.247  27
  -1  13 -15 155.969 56.6902  24
   1  13  15 248.061 77.0192  13
   1  13  15 57.0322 66.4293  27
  -1  13 -15 335.488 79.0559  10
  -1  13 -16 137.839 60.1957  24
   1  13  16 246.721 79.7896  13
  -1  13 -16 196.655 55.9207  10
   1  13  16 18.4852 71.4261  27
  -1  13 -17 549.469 98.2142  24
   1  13  17 608.254 104.609  13
   1  13  17 457.511 91.0431  27
  -1  13 -18 3.20945 41.7540  24
   1  13  18-11.5113 48.9905  13
  -1  13 -19 1163.74 130.898  24
   1  13  19 1030.49 122.054  13
   1  13  19 867.351 107.555  27
  -1  13 -20 211.551 61.3245  24
   1  13  20 131.967 57.5947  13
   1  13  20 148.685 53.0505  27
  -1  13 -21 48.3159 41.5862  24
   1  13  21-15.8981 45.5778  13
   1  13  21 54.5604 44.4663  27
  -1  13 -22 35.4066 41.3297  24
   1  13  22 76.1063 40.1207  27
  -1  13 -23-8.28041 33.6572  24
   1  13  23 23.6088 29.7933  27
  -1  13 -24 18.3661 29.7530  24
   1  13  24 3.22073 22.3163  27
  -1  13 -25 717.209 69.3371  24
   1  14 -23 79.7510 29.6808  24
  -1  14  23 129.257 33.2964  14
  -1  14  23 59.8590 28.2858  28
   1  14 -22 65.6921 35.5586  24
  -1  14  22 25.3022 31.2809  14
  -1  14  22 0.52538 31.3300  28
  -1  14  22 38.1458 23.8997  18
   1  14 -21 873.332 92.9782  24
  -1  14  21 962.838 97.3648  14
  -1  14  21 843.248 82.1923  18
  -1  14  21 895.559 94.2503  28
  -1  14  21 781.617 66.3990  27
  -1  14  20 506.879 72.1771  18
   1  14 -20 451.537 76.5765  24
  -1  14  20 471.609 79.3413  14
  -1  14  20 400.232 70.5846  28
  -1  14  20 405.188 57.5391  27
   1  14 -19 255.295 61.2396  24
  -1  14  19 294.958 61.8123  18
  -1  14  19 345.488 61.7754  27
  -1  14  19 268.902 66.1677  28
   1  14 -18-21.6305 48.2603  24
  -1  14  18 33.7076 43.8690  28
  -1  14  18 117.443 52.4996  27
  -1  14  18 26.8068 38.0691  18
  -1  14  17 5.80890 43.7678  28
   1  14 -17-26.4104 49.1450  24
  -1  14  17 29.0938 39.7033  27
  -1  14  17 25.0371 39.2391  18
   1  14 -16 61.6181 47.6740  24
  -1  14  16 66.5486 46.1798  28
  -1  14  16 35.1855 45.4735  18
  -1  14  16 5.41663 45.7351  27
  -1  14  15-35.6433 53.8703  28
   1  14 -15 23.6733 46.3458  24
  -1  14  15-4.46327 50.2511  27
  -1  14  15 4.74664 39.3986  18
   1  14 -14 12.2906 47.1870  24
  -1  14  14-56.2978 55.5286  28
  -1  14  14 14.8798 40.0861  18
  -1  14  14-46.7460 58.5736  27
   1  14 -13 32.0647 48.1347  24
  -1  14  13 20.3546 47.0295  28
  -1  14  13 30.8673 46.6206  18
  -1  14  13-53.1577 64.6975  27
  -1  14  12 129.853 64.9281  28
   1  14 -12 172.331 66.1272  24
  -1  14  12 192.183 64.9163  18
  -1  14  12 146.293 67.5894  27
   1  14 -11 546.828 103.233  24
  -1  14  11 406.209 91.0314  27
  -1  14  11 331.016 84.8024  18
  -1  14  11 324.576 82.0025  28
   1  14 -10 156.341 66.1622  24
  -1  14  10 204.276 73.1042  14
  -1  14  10 198.421 68.0650  28
  -1  14  10 115.326 58.7850  18
  -1  14  10 90.6977 52.6486  27
  -1  14   9 117.754 61.4438  27
   1  14  -9 123.639 58.6924  24
  -1  14   9 132.648 65.2725  14
  -1  14   9 196.138 63.7645  28
  -1  14   9 179.258 57.8156  10
  -1  14   9 120.477 58.4929  18
  -1  14   8 81.6947 53.2883  27
   1  14  -8 162.034 65.4404  24
  -1  14   8 154.926 69.1524  14
  -1  14   8 213.738 66.3809  10
  -1  14   8 143.310 67.4938  28
  -1  14   8 60.8568 50.8815  18
   1  14  -7 150.313 66.5050  24
  -1  14   7 105.360 69.9358  14
  -1  14   7 89.9388 63.2581  28
  -1  14   7 45.8593 34.5052  10
  -1  14   7 20.9015 48.7361  18
  -1  14   7 104.812 65.5994  27
  -1  14   6 3891.96 253.813  18
  -1  14   6 3681.62 259.123  14
  -1  14   6 3840.53 251.048  10
  -1  14   6 3490.20 250.771  27
   1  14  -6 3795.50 258.066  24
  -1  14   5 4653.09 289.954  14
  -1  14   5 4265.83 270.895  18
  -1  14   5 4405.36 279.173  27
  -1  14   5 4468.63 277.469  10
  -1  14   4 5738.05 309.095  18
  -1  14   4 5811.27 324.784  14
  -1  14   4 5709.85 317.120  10
  -1  14   4 5697.17 317.353  27
  -1  14   3 605.778 114.054  14
  -1  14   3 616.485 116.505  18
  -1  14   3 617.401 114.805  27
  -1  14   3 806.874 127.160  10
  -1  14   2 4019.96 269.188  14
  -1  14   2 3963.36 265.149  27
  -1  14   2 4085.52 263.462  18
  -1  14   2 3920.30 268.426  10
  -1  14   1 21.8985 55.4053  14
  -1  14   1 92.1772 58.2995  18
  -1  14   1 57.4321 57.9164  10
  -1  14   1 25.3857 45.9270  27
  -1  14   0 720.258 121.865  14
  -1  14   0 810.823 129.725  10
   1  14   0 975.970 120.096  27
  -1  14   0 861.756 125.015  27
  -1  14  -1 99.9791 63.3429  14
  -1  14  -1 132.270 58.6174   6
  -1  14  -1 202.284 78.0331  10
  -1  14  -1 233.419 79.4358  27
   1  14   1 133.648 51.5362  27
  -1  14  -2 623.275 99.9752  24
  -1  14  -2 598.249 108.936  14
  -1  14  -2 653.889 104.635   6
  -1  14  -2 550.379 111.929  10
  -1  14  -2 528.223 101.154  27
   1  14   2 695.188 106.069  27
  -1  14  -3 368.239 87.8282  24
  -1  14  -3 434.761 102.635  14
   1  14   3 428.826 89.7913  27
  -1  14  -3 429.139 85.3728   6
  -1  14  -3 343.968 96.8037  10
  -1  14  -3 481.512 96.5260  27
  -1  14  -4 1712.42 163.004  24
  -1  14  -4 1573.62 170.810  14
   1  14   4 1623.27 152.913  14
  -1  14  -4 1813.45 158.159   6
  -1  14  -4 1654.09 185.108  10
  -1  14  -4 1605.62 162.098  27
   1  14   4 1664.35 162.495  27
  -1  14  -5 370.531 84.2045  24
   1  14   5 323.655 75.4455  14
  -1  14  -5 288.346 70.1499   6
  -1  14  -5 340.158 82.0672  27
   1  14   5 298.200 79.8478  27
  -1  14  -6 161.022 60.8421  24
  -1  14  -6 228.353 60.0504   6
  -1  14  -6 176.955 58.9307  27
   1  14   6 211.908 68.1761  27
  -1  14  -7 22.9931 41.1672  24
  -1  14  -7 131.194 77.0881  10
  -1  14  -7 33.4968 41.8244  27
   1  14   7-84.1132 68.7791  27
  -1  14  -8 4334.00 284.562  10
  -1  14  -8 4635.73 268.437  24
   1  14   8 4474.80 269.144  27
  -1  14  -9-7.47215 47.2861  24
  -1  14  -9 107.156 71.3463  10
   1  14   9-7.54633 66.7886  27
  -1  14 -10 810.042 120.052  24
  -1  14 -10 678.813 115.130  10
   1  14  10 628.621 105.066  27
  -1  14 -11 590.405 103.031  24
  -1  14 -11 646.651 113.847  10
   1  14  11 564.943 100.183  27
  -1  14 -12 684.606 110.247  24
  -1  14 -12 810.204 119.426  10
   1  14  12 666.538 106.609  27
  -1  14 -13 2129.84 180.043  24
  -1  14 -13 2304.30 187.067  10
   1  14  13 2280.48 192.572  27
  -1  14 -14 1113.61 129.400  24
  -1  14 -14 1171.78 128.157  10
   1  14  14 1045.22 131.814  27
  -1  14 -15 1738.20 156.342  24
  -1  14 -15 1809.86 149.691  10
   1  14  15 1745.40 165.995  27
   1  14  16 94.9738 65.0190  27
  -1  14 -16-5.66550 44.5411  24
  -1  14 -16 22.8296 25.3192  10
  -1  14 -17 626.415 94.9571  24
   1  14  17 761.777 105.472  27
  -1  14 -18 386.150 74.4453  24
   1  14  18 575.979 91.1981  27
  -1  14 -19 144.876 46.6568  24
   1  14  19 230.569 60.1552  27
  -1  14 -20 6.35875 31.3224  24
   1  14  20 52.0157 37.1120  27
  -1  14 -21 42.7575 32.4827  24
   1  14  21 65.4427 33.9439  27
  -1  14 -22 86.8000 36.4726  24
   1  14  22 55.4053 28.3250  27
  -1  14 -23 37.5493 23.4617  24
   1  15 -20 372.428 54.7963  24
  -1  15  20 416.217 59.3154  14
   1  15 -19 421.217 64.3984  24
  -1  15  19 367.457 50.4968  27
  -1  15  19 431.167 64.6846  14
  -1  15  19 309.167 45.8308  18
   1  15 -18 67.9528 42.5577  24
  -1  15  18 20.9052 37.1064  14
  -1  15  18 63.3551 33.3907  18
  -1  15  18 61.7579 31.7019  27
   1  15 -17 578.633 84.1952  24
  -1  15  17 529.758 82.3401  14
  -1  15  17 566.500 74.1072  18
  -1  15  17 506.292 73.1710  27
  -1  15  17 533.148 76.2745  28
   1  15 -16-1.31103 38.3772  24
  -1  15  16 15.7773 42.3034  14
  -1  15  16-15.7411 37.5003  18
  -1  15  16-48.2140 42.8778  28
  -1  15  16 9.86017 35.0237  27
   1  15 -15-26.9288 49.5301  24
  -1  15  15-27.7244 47.8819  14
  -1  15  15 51.0268 42.5089  28
  -1  15  15-17.9423 33.0382  18
  -1  15  15-6.09460 35.9057  27
   1  15 -14 168.649 59.3130  24
  -1  15  14 152.414 54.6450  27
  -1  15  14 141.623 57.0226  14
  -1  15  14 123.861 54.7025  28
  -1  15  14 93.4109 43.3321  18
   1  15 -13 69.9827 51.8977  24
  -1  15  13 35.5200 45.6748  14
  -1  15  13 105.023 45.7043  18
  -1  15  13 100.162 46.5078  27
   1  15 -12 533.620 90.8093  24
  -1  15  12 541.030 96.2064  14
  -1  15  12 419.228 77.6801  18
  -1  15  12 554.561 97.4985  27
  -1  15  11 2.66847 44.7506  27
   1  15 -11-12.8998 52.0709  24
  -1  15  11 43.8267 50.6728  14
  -1  15  11-79.7746 53.1654  18
   1  15 -10-9.82848 47.3693  24
  -1  15  10 16.3751 51.9824  14
  -1  15  10 28.8106 43.1228  18
  -1  15  10 6.88174 51.1904  27
   1  15  -9 56.9856 57.6507  24
  -1  15   9 12.9600 55.6176  14
  -1  15   9-59.9088 44.9793  18
  -1  15   9-23.9697 50.1828  27
   1  15  -8 1609.50 161.706  24
  -1  15   8 1474.49 160.133  14
  -1  15   8 1662.14 157.372  18
  -1  15   8 1604.55 164.192  27
  -1  15   8 1542.36 143.746  10
  -1  15   7 732.708 103.848  10
   1  15  -7 859.799 124.519  24
  -1  15   7 899.779 130.150  14
  -1  15   7 919.195 124.292  18
  -1  15   7 851.994 127.046  27
   1  15  -6 3074.67 221.533  24
  -1  15   6 3051.36 225.538  14
  -1  15   6 3051.29 227.242  27
  -1  15   6 3041.18 212.596  10
  -1  15   6 3204.08 217.595  18
  -1  15   5 820.282 127.392  14
  -1  15   5 727.450 108.902  18
  -1  15   5 605.228 105.288  10
   1  15  -5 769.267 119.774  24
  -1  15   5 803.566 122.356  27
   1  15  -4 252.893 86.1075  24
  -1  15   4 153.315 77.1568  14
  -1  15   4 247.029 78.6796  10
  -1  15   4 366.599 95.4227  27
  -1  15   3 3587.77 246.733  10
  -1  15   3 4060.15 258.261  27
  -1  15   3 3917.01 258.260  14
  -1  15   2 1868.89 190.719  10
  -1  15   2 1748.85 154.652   6
  -1  15   2 1686.54 179.208  14
  -1  15   2 1730.87 171.064  27
  -1  15   1 5519.83 303.215  14
  -1  15   1 5838.62 271.105   6
  -1  15   1 5597.33 314.928  10
  -1  15   1 5180.78 287.833  27
  -1  15   0-0.85541 57.2909  14
  -1  15   0 4.88476 38.1242   6
  -1  15   0 25.0775 60.4899  10
  -1  15   0 52.0932 54.8955  27
   1  15   0 52.0065 39.8992  27
  -1  15  -1 3644.68 247.517  14
  -1  15  -1 3844.26 218.050   6
  -1  15  -1 3762.92 261.339  10
  -1  15  -1 3489.82 231.727  27
   1  15   1 4260.56 231.720  27
  -1  15  -2-24.9045 34.3806  24
  -1  15  -2-29.4136 59.6649  14
  -1  15  -2 35.9239 39.6098   6
  -1  15  -2 58.3001 40.7431  27
   1  15   2 61.8933 51.2522  27
  -1  15  -2 84.4745 68.4572  10
  -1  15  -3 13.0492 47.5628  10
  -1  15  -3 47.5823 38.2561  24
  -1  15  -3 17.1292 40.8419   6
  -1  15  -3 76.6329 52.5264  27
   1  15   3 94.3642 53.5668  27
  -1  15  -4 808.259 130.100  10
  -1  15  -4 777.267 105.492  24
  -1  15  -4 787.513 108.563  27
   1  15   4 728.717 105.716  27
  -1  15  -5 94.6961 50.0910  24
   1  15   5 36.4046 38.0933  14
  -1  15  -5 155.989 71.2409  10
  -1  15  -5 111.109 48.3086  27
   1  15   5 70.6401 50.3247  27
  -1  15  -6 147.741 49.1835  24
   1  15   6 212.022 54.6164  14
  -1  15  -6 241.189 61.9408  27
  -1  15  -6 200.065 79.8192  10
   1  15   6 278.183 74.2191  27
  -1  15  -7 128.508 69.9965  10
  -1  15  -7-9.25502 40.4021  24
   1  15   7 38.5802 34.4111  14
   1  15   7 102.195 62.4971  27
  -1  15  -8 225.613 64.1178  24
   1  15   8 231.712 58.9070  14
  -1  15  -8 331.693 89.6957  10
   1  15   8 286.268 77.7225  27
  -1  15  -9 1179.17 129.645  24
  -1  15  -9 1100.88 138.025  10
   1  15   9 983.716 113.025  14
   1  15   9 1139.94 131.697  27
  -1  15 -10 1273.63 130.052  24
   1  15  10 1317.31 128.635  14
  -1  15 -10 1091.73 131.442  10
   1  15  10 1433.52 145.569  27
  -1  15 -11 199.180 61.3204  24
   1  15  11 244.865 64.4941  14
  -1  15 -11 235.769 68.9428  10
   1  15  11 281.123 76.9940  27
  -1  15 -12 535.644 88.1488  24
  -1  15 -12 460.547 84.7495  10
   1  15  12 601.539 99.1895  27
  -1  15 -13 713.023 96.1661  24
   1  15  13 911.759 119.283  27
  -1  15 -13 784.437 99.9557  10
  -1  15 -14 2201.45 160.255  24
  -1  15 -14 2232.67 156.767  10
   1  15  14 2330.68 175.075  27
  -1  15 -15 70.5211 46.6745  24
  -1  15 -15 81.3574 35.6219  10
   1  15  15 103.355 59.0553  27
  -1  15 -16 568.839 78.3267  24
  -1  15 -16 454.843 60.0584  10
   1  15  16 520.061 83.4347  27
  -1  15 -17 188.801 48.3290  24
   1  15  17 176.194 52.4981  27
  -1  15 -18 66.0375 31.8925  24
   1  15  18 108.541 44.3498  27
  -1  15 -19 153.865 40.5254  24
   1  15  19 126.811 34.9512  14
   1  15  19 108.833 37.1147  27
  -1  15 -20 32.7615 23.7915  24
   1  15  20 15.0422 18.1417  14
   1  15  20-7.01000 23.0354  27
   1  16 -17 157.051 42.3443  24
  -1  16  17 117.972 36.9894  14
  -1  16  17 100.140 31.0190  27
   1  16 -16 64.2977 35.9002  24
  -1  16  16 74.0221 36.6197  14
  -1  16  16 125.514 36.0465  27
   1  16 -16 77.4731 28.4792  10
   1  16 -15 48.4386 36.2107  24
  -1  16  15 94.8561 42.5490  14
  -1  16  15 51.7745 35.0840  27
   1  16 -14-16.6554 37.0324  24
  -1  16  14 12.8522 33.8503  14
  -1  16  14-7.01884 32.2451  27
   1  16 -13 120.733 45.2550  24
  -1  16  13 83.6968 43.4100  14
  -1  16  13 96.3734 40.5140  27
   1  16 -12 385.088 73.0535  24
  -1  16  12 415.757 77.1818  14
  -1  16  12 393.633 74.7408  27
   1  16 -11 17.6733 43.4186  24
  -1  16  11 19.4716 44.4301  14
  -1  16  11 50.8914 43.5571  27
   1  16 -10 295.764 70.1477  24
  -1  16  10 209.336 58.0861  14
  -1  16  10 230.358 64.5645  27
   1  16  -9 1475.87 140.546  24
  -1  16   9 1413.83 139.460  14
  -1  16   9 1451.99 141.331  27
   1  16  -8 61.1749 51.3205  24
  -1  16   8 64.0111 61.4418  14
  -1  16   8 24.1548 26.7769  10
  -1  16   8 32.2112 50.7011  27
  -1  16   7 894.373 117.697  14
  -1  16   7 960.853 103.986  10
   1  16  -7 915.496 116.811  24
  -1  16   7 867.314 116.683  27
   1  16  -6 1055.68 125.095  24
  -1  16   6 1158.82 131.179  14
  -1  16   6 1079.85 106.630   6
  -1  16   6 1038.25 113.325  10
  -1  16   6 1057.80 124.985  27
   1  16  -5 534.223 96.0201  24
  -1  16   5 450.920 93.7732  14
  -1  16   5 593.526 78.6759   6
  -1  16   5 480.276 83.8280  10
  -1  16   5 472.186 89.7769  27
   1  16  -4 48.8959 54.9850  24
  -1  16   4 43.4778 54.6245  14
  -1  16   4 64.3555 47.8829  27
  -1  16   4 68.3249 38.8704   6
  -1  16   4 22.2784 37.7874  10
   1  16  -3 35.3120 61.2809  24
  -1  16   3 17.4578 50.8135  14
  -1  16   3 9.41384 46.1739  27
  -1  16   3 14.7020 38.2552   6
  -1  16   3 93.4677 52.6744  10
   1  16  -2 1727.04 160.173  24
  -1  16   2 1408.87 151.749  14
  -1  16   2 1566.67 123.162   6
  -1  16   2 1412.97 142.900  27
  -1  16   2 1508.06 152.400  10
   1  16  -1 3763.57 230.324  24
  -1  16   1 3948.79 240.002  14
  -1  16   1 3901.75 190.791   6
  -1  16   1 3630.89 234.459  10
  -1  16   1 3626.90 220.784  27
  -1  16   0 77.1039 53.3787  10
  -1  16   0 132.502 58.1823  27
  -1  16  -1 293.662 80.0026  10
   1  16   1 308.243 62.8473  27
  -1  16  -1 330.198 74.6518  27
  -1  16  -2 332.332 84.3836  10
  -1  16  -2 316.160 70.5363  27
   1  16   2 356.362 68.2844  27
  -1  16  -3 30.2318 47.5612  10
  -1  16  -3 9.61183 39.7587  27
   1  16   3-39.3630 39.6663  27
  -1  16  -4 22.6120 36.1943  24
  -1  16  -4 32.5816 45.0989  10
  -1  16  -4 108.562 46.5325  27
   1  16   4 49.0197 40.6180  27
  -1  16  -5 770.746 92.4232  24
  -1  16  -5 639.363 104.389  10
  -1  16  -5 601.740 82.4047  27
   1  16   5 651.140 89.5274  27
  -1  16  -6 96.1899 37.4352  24
  -1  16  -6 111.543 60.9943  10
   1  16   6 64.0717 40.5071  27
  -1  16  -7 378.624 66.7582  24
   1  16   7 383.097 63.1819  14
  -1  16  -7 409.159 87.2894  10
   1  16   7 326.163 68.5928  27
  -1  16  -8 10.6679 39.3249  10
  -1  16  -8 50.3001 37.2541  24
   1  16   8 32.0905 27.2667  14
   1  16   8-0.44511 36.0989  27
   1  16   9 864.685 88.3624  14
  -1  16  -9 914.898 97.5176  24
   1  16   9 848.532 102.048  27
  -1  16  -9 792.166 107.045  10
  -1  16 -10 735.356 86.3695  24
  -1  16 -10 630.318 94.9308  10
   1  16  10 689.160 80.7330  14
   1  16  10 731.390 95.8261  27
  -1  16 -11 2839.66 158.579  24
  -1  16 -11 2702.14 174.090  10
   1  16  11 2753.26 148.599  14
   1  16  11 2669.83 170.608  27
  -1  16 -12 979.208 93.5358  24
  -1  16 -12 926.429 99.2745  10
   1  16  12 965.499 87.3669  14
   1  16  12 926.669 103.048  27
  -1  16 -13 203.127 46.9496  24
   1  16  13 116.124 37.1979  14
  -1  16 -13 159.234 44.4400  10
   1  16  13 152.383 54.3410  27
  -1  16 -14 1984.40 118.446  24
   1  16  14 1785.78 108.201  14
  -1  16 -14 1773.15 112.391  10
   1  16  14 1865.41 130.107  27
  -1  16 -15 123.655 35.6222  24
   1  16  15 106.597 33.0783  14
  -1  16 -15 91.6234 26.1974  10
   1  16  15 71.0091 39.0685  27
  -1  16 -16 179.708 33.9934  24
   1  16  16 165.162 31.8035  14
   1  16  16 136.023 41.2108  27
   1  16  17 504.834 58.7853  27
  -1  17  13 53.1747 30.5761  27
   1  17 -13 51.2452 26.4538  24
  -1  17  13 40.5042 27.7685  14
   1  17 -13 60.4194 25.7214  10
   1  17 -12 145.639 42.2787  24
   1  17 -12 128.122 37.2460  10
  -1  17  12 69.8839 32.6949  14
  -1  17  12 115.733 36.5529  27
   1  17 -11 7.40378 29.1395  24
  -1  17  11 14.3433 30.8941  14
  -1  17  11 6.59106 29.0279  27
   1  17 -10 126.201 46.1764  24
  -1  17  10 49.0761 33.2850  14
  -1  17  10 91.1541 38.2175  27
   1  17  -9 92.4469 39.3067  24
  -1  17   9 150.319 48.8040  27
  -1  17   9 154.853 50.1951  14
   1  17  -8 28.9632 36.9107  24
  -1  17   8-5.14081 33.8508  14
  -1  17   8 9.91623 32.7073  27
   1  17  -7 280.395 59.6020  24
  -1  17   7 320.205 64.0930  14
  -1  17   7 280.930 61.2877  27
   1  17  -6 80.6569 47.8888  24
  -1  17   6 39.5691 41.7411  14
  -1  17   6-11.4976 34.1535  27
   1  17  -5 574.703 85.0183  24
  -1  17   5 706.879 91.7615  14
  -1  17   5 572.706 81.4320  27
  -1  17   5 596.033 75.8640  10
   1  17  -4 820.193 98.0339  24
  -1  17   4 842.769 94.3439  10
  -1  17   4 760.363 93.0898  27
   1  17  -3 897.761 102.863  24
  -1  17   3 1017.51 105.659  10
  -1  17   3 962.094 102.231  27
   1  17  -2 177.783 58.1102  24
  -1  17   2 100.907 44.0567  10
  -1  17   2 138.367 44.8623  27
   1  17  -1 6.43323 38.7999  24
  -1  17   1 42.9683 40.9025  10
  -1  17   1 7.93987 31.5729  27
   1  17   0 93.5449 47.8307  24
  -1  17   0 9.01833 35.9774  10
  -1  17   0 3.79669 30.3303  27
   1  17   1 319.045 66.3158  24
  -1  17  -1 335.262 60.2961  27
  -1  17  -1 376.220 73.1776  10
   1  17   2 71.3186 46.0527  24
  -1  17  -2 15.3568 34.9806  10
   1  17   2 45.6421 30.6321  10
  -1  17  -2 11.8311 26.2914  27
   1  17   3 48.3763 39.9051  24
  -1  17  -3 3.01934 37.2048  10
  -1  17  -3 43.6289 33.0117  27
   1  17   3-11.3977 24.4425  10
   1  17   3 23.7844 24.2579  27
  -1  17  -4 186.283 55.2163  10
   1  17   4 199.342 43.9878  27
   1  17   4 129.364 35.5688  10
  -1  17  -4 72.5272 27.1213  27
   1  17   5 40.0729 42.3083  24
  -1  17  -5 1.59312 34.3788  10
   1  17   5-3.22282 29.9727  27
  -1  17  -6 98.1525 46.4416  10
   1  17   6 22.5936 26.9889  27
  -1  17  -7 541.267 79.6099  10
   1  17   7 482.491 63.3544  27
  -1  17  -8 22.1925 31.1899  10
   1  17   8 37.4038 29.0112  27
  -1  17  -9 94.2117 40.3814  10
   1  17   9 113.403 39.0926  27
  -1  17 -10 756.066 79.7480  10
   1  17  10 716.254 75.0971  27
  -1  17 -11 68.9605 29.2040  10
   1  17  11 131.743 38.0604  27
   1  17  12 379.916 53.2202  27
  -1  17 -12 372.940 48.7840  10
   1  17  13 35.1653 26.3020  27
   1  18  -6 7.36100 23.3303  24
   1  18  -6 81.3428 30.8492  10
  -1  18   6 62.5735 25.1965  27
   1  18  -5 237.662 43.1661  24
  -1  18   5 302.989 46.0341  27
   1  18  -5 324.415 48.1398  10
   1  18  -4-21.8662 27.1537  24
   1  18  -4 27.5472 24.4026  10
  -1  18   4 23.0532 22.7756  27
   1  18  -3 18.9851 25.6858  24
   1  18  -3 9.58430 21.1884  10
  -1  18   3 14.1607 20.9384  27
   1  18  -2 41.5214 28.4516  24
   1  18  -2 45.8907 24.0918  10
  -1  18   2 14.3942 20.1536  27
   1  18  -1 99.2405 34.1800  24
  -1  18   1 84.4017 26.2202  27
  -1  18   1 87.3879 30.9645  10
   1  18  -1 99.5382 27.8492  10
   1  18   0 18.7749 25.5771  24
   1  18   0-15.3958 17.5259  10
  -1  18   0-17.3859 25.5483  10
   1  18   1 197.992 44.6458  24
  -1  18  -1 174.211 43.0904  10
   1  18   2 326.317 51.7147  24
  -1  18  -2 320.905 53.0992  10
   1  18   3 199.117 41.1261  24
  -1  18  -3 215.087 45.8674  10
   1  18   4-17.4664 25.1973  24
  -1  18  -4 32.6011 28.3082  10
   1  18   5 75.9103 25.6122  24
  -1  18  -5 56.1601 30.1213  10
   2 -17  -8 59.1718 30.4192  25
  -2 -17   8 6.47231 23.9321  29
  -2 -17   7 1604.73 93.3389  29
   2 -17  -7 1712.63 104.334  16
   2 -17  -7 1686.64 102.428  25
   2 -17  -6 15.4722 25.8268  25
   2 -17  -6 30.1825 27.6108  16
  -2 -17   6-0.08020 27.2660  29
  -2 -17   5 797.526 75.0541  29
   2 -17  -5 781.878 78.4713  16
   2 -17  -5 813.722 76.4662  25
  -2 -17   4 538.916 65.5172  29
   2 -17  -4 547.661 67.4324  16
   2 -17  -4 508.475 63.3468  25
   2 -17  -3 239.933 46.9760  25
   2 -17  -3 253.237 54.2890  16
  -2 -17   3 262.121 52.1648  29
   2 -17  -2 177.943 40.9296  25
   2 -17  -2 173.120 46.7977  16
  -2 -17   2 192.490 51.3512  26
  -2 -17   2 192.355 48.8748  29
   2 -17  -1 36.7119 32.4891  25
  -2 -17   1 27.4169 40.2241  26
  -2 -17   1 27.7981 35.9054  29
   2 -17  -1-36.6835 36.9093  16
  -2 -17   0 945.351 94.9037  26
  -2 -17   0 1022.85 91.2925  29
   2 -17   0 952.375 90.4063  16
   2 -17   0 854.190 76.6433  25
  -2 -17  -1 1670.77 114.080  29
  -2 -17  -1 1730.91 124.791  26
   2 -17   1 1672.70 116.119  16
   2 -17   1 1634.52 100.242  25
   2 -17   2 773.965 82.4772  16
  -2 -17  -2 808.288 86.4695  26
  -2 -17  -2 748.782 79.9245  29
   2 -17   2 639.698 63.7144  25
   2 -17   3 99.6028 37.4358  16
  -2 -17  -3 177.692 50.6667  26
  -2 -17  -3 183.495 50.8488  29
   2 -17   3 144.576 33.3080  25
   2 -17   4 780.203 79.1128  16
  -2 -17  -4 839.748 80.0369  29
  -2 -17  -4 873.706 86.4026  26
   2 -17   5 80.0834 37.4187  16
  -2 -17  -5-2.43124 29.2223  29
  -2 -17  -5 51.2672 36.4729  26
   2 -17   6 52.5709 32.8287  16
  -2 -17  -6 43.8770 29.9048  29
  -2 -17  -6-1.67144 25.2554  26
   2 -17   7 5.20342 28.0653  16
  -2 -17  -7 3.47831 26.6163  29
  -2 -17  -7-29.1673 24.3452  26
   2 -16 -14 63.7565 26.9031  25
  -2 -16  14-10.4740 21.6143  29
  -2 -16  13 147.336 37.5116  29
   2 -16 -13 246.207 46.3067  25
   2 -16 -12 194.956 48.3530  25
  -2 -16  12 117.052 38.1162  29
  -2 -16  11 910.483 86.3444  29
   2 -16 -11 1060.37 95.3880  25
   2 -16 -10 287.389 61.1044  25
  -2 -16  10 226.387 54.5858  29
   2 -16  -9 133.881 52.8712  25
  -2 -16   9 77.5948 39.0209  29
   2 -16  -8 284.984 62.9107  25
  -2 -16   8 264.607 62.5955  29
   2 -16  -7 280.723 62.9066  25
  -2 -16   7 239.685 62.3139  29
   2 -16  -6 275.429 63.2757  25
  -2 -16   6 196.599 60.1729  29
  -2 -16   6 218.044 65.6946  26
   2 -16  -5 36.1980 40.5930  25
  -2 -16   5-37.3843 52.0530  29
  -2 -16   5-31.1561 44.1311  26
   2 -16  -4 204.834 56.9790  25
  -2 -16   4 114.970 51.9250  29
  -2 -16   4 159.570 61.1379  26
  -2 -16   4 162.891 51.7372  25
   2 -16  -3 353.863 67.1038  25
  -2 -16   3 314.460 75.7011  26
  -2 -16   3 242.868 69.2914  29
  -2 -16   3 348.363 63.7514  25
  -2 -16   2 1711.34 143.712  29
  -2 -16   2 1745.95 128.619  25
   2 -16  -2 1686.35 132.438  25
  -2 -16   2 1848.62 158.393  26
   2 -16  -1 246.604 61.1500  25
  -2 -16   1 221.645 69.0644  29
  -2 -16   1 184.480 67.7815  26
  -2 -16   1 182.299 49.8046  25
   2 -16   0 408.044 70.4385  25
   2 -16   0 441.419 80.2089  16
  -2 -16   0 537.882 88.9559  29
  -2 -16   0 411.355 81.1469  26
  -2 -16   0 437.428 65.6540  25
  -2 -16  -1 840.170 103.964  29
  -2 -16  -1 882.787 113.908  26
   2 -16   1 926.581 109.379  16
   2 -16   1 872.093 96.8224  25
   2 -16   2 13.2011 39.1035  25
  -2 -16  -2 114.448 61.3658  26
  -2 -16  -2 2.18547 62.7705  29
   2 -16   2 27.9571 48.3101  16
  -2 -16  -3 1610.84 144.775  26
  -2 -16  -3 1655.08 140.437  29
   2 -16   3 1737.85 141.748  16
   2 -16   3 1590.48 121.069  25
   2 -16   4 241.138 55.3780  25
   2 -16   4 197.317 64.7058  16
  -2 -16  -4 203.544 64.6166  26
  -2 -16  -4 217.278 65.7334  29
   2 -16   5 237.700 50.7822  25
   2 -16   5 235.897 65.2434  16
  -2 -16  -5 245.796 61.0612  29
  -2 -16  -5 207.458 60.1299  26
   2 -16   6 378.155 55.0031  25
   2 -16   6 424.007 74.1608  16
  -2 -16  -6 322.038 68.6023  29
  -2 -16  -6 354.460 72.3459  26
   2 -16   7 16.5008 40.4396  16
  -2 -16  -7 19.5738 42.3133  29
  -2 -16  -7-13.8579 38.9428  26
   2 -16   8 299.123 64.5039  16
  -2 -16  -8 308.853 68.8720  29
  -2 -16  -8 349.942 68.2817  26
   2 -16   9 1515.95 118.528  16
  -2 -16  -9 1458.09 119.127  29
  -2 -16  -9 1508.96 119.989  26
   2 -16  10 278.672 57.7725  16
  -2 -16 -10 246.815 55.8708  29
  -2 -16 -10 323.315 58.0038  26
   2 -16  11 34.7171 34.4774  16
  -2 -16 -11-39.0803 32.9267  26
  -2 -16 -12-19.8016 29.3809  26
   2 -16  12 32.8679 33.1334  16
  -2 -16 -13-33.9893 33.8937  29
   2 -16  13-0.97176 23.1665  16
   2 -15 -18 184.896 35.3331  25
  -2 -15  18 48.9312 21.6078  29
   2 -15 -17 21.5140 24.7265  25
  -2 -15  17 39.4484 26.8409  29
   2 -15 -17 86.5969 31.5859  26
   2 -15 -16 249.192 48.8692  25
  -2 -15  16 229.861 46.4576  29
   2 -15 -16 286.559 48.8934  26
  -2 -15  15 322.920 58.8660  29
   2 -15 -15 379.102 55.1703  26
   2 -15 -15 458.081 65.8946  25
  -2 -15  14-15.9844 33.8502  29
   2 -15 -14 11.3414 33.4012  25
   2 -15 -14 8.48104 32.1913  26
   2 -15 -13 69.4450 43.1022  25
  -2 -15  13 79.6016 41.7415  29
   2 -15 -13 111.207 37.3480  26
   2 -15 -12 434.884 76.9511  25
  -2 -15  12 444.316 78.1515  29
   2 -15 -12 411.710 63.9637  26
   2 -15 -11 259.163 65.1325  25
  -2 -15  11 213.839 60.1052  29
   2 -15 -11 240.297 55.4411  26
   2 -15 -10 101.225 52.5400  25
  -2 -15  10 129.511 59.4068  29
  -2 -15   9 25.2293 46.8138  29
   2 -15  -9 60.6558 50.0926  25
  -2 -15   8 738.563 106.361  29
  -2 -15   8 641.378 101.291  26
  -2 -15   8 608.145 94.1769  25
   2 -15  -8 727.416 100.563  25
   2 -15  -7 228.734 68.3571  25
  -2 -15   7 164.084 60.8627  26
  -2 -15   7 303.363 74.2757  25
  -2 -15   7 224.484 63.7412  29
   2 -15  -6 134.770 59.1224  25
  -2 -15   6 155.515 63.4222  29
  -2 -15   6 67.4296 52.3971  26
  -2 -15   6 75.5799 45.0710  25
   2 -15  -5-11.9560 47.6463  25
  -2 -15   5 55.7593 62.1960  29
  -2 -15   5 36.2837 55.7572  26
  -2 -15   5 59.4067 49.1184  25
   2 -15  -4 41.1064 43.9399  25
  -2 -15   4 116.566 67.4195  26
  -2 -15   4-1.27115 60.4259  29
  -2 -15   4 47.4846 42.3111  25
   2 -15  -3 35.7470 51.3321  25
  -2 -15   3-4.04403 56.3864  29
  -2 -15   3 58.5923 59.3546  26
  -2 -15   3-18.0303 40.6227  25
   2 -15  -2 211.382 69.0357  25
  -2 -15   2 280.081 79.5489  29
  -2 -15   2 186.911 74.7807  26
  -2 -15   2 170.001 59.5073  25
  -2 -15   1 793.969 117.161  29
  -2 -15   1 640.210 108.729  26
  -2 -15   1 788.481 103.748  25
   2 -15  -1 757.195 102.490  25
  -2 -15   0 194.054 72.4317  26
   2 -15   0 138.490 51.4688  25
  -2 -15   0 126.469 66.6939  29
  -2 -15   0 185.038 56.3737  25
   2 -15   1 68.8151 51.2792  25
  -2 -15  -1 64.2228 76.8241  29
  -2 -15  -1 77.3695 70.6565  26
  -2 -15  -1 45.3866 43.4336  25
  -2 -15  -2 2935.05 210.433  29
  -2 -15  -2 2818.77 214.000  26
   2 -15   2 2812.67 185.235  25
   2 -15   3 409.639 76.8836  25
   2 -15   3 463.613 93.9292  16
  -2 -15  -3 470.201 94.8743  29
  -2 -15  -3 483.317 97.6953  26
   2 -15   4 8.69009 35.2037  25
   2 -15   4 54.9767 60.9472  16
  -2 -15  -4 79.0595 61.2917  26
  -2 -15  -5 1200.59 137.842  26
   2 -15   5 1253.75 136.985  16
   2 -15   5 1228.29 116.005  25
   2 -15   6 198.941 53.8677  25
   2 -15   6 178.639 67.4556  16
  -2 -15  -6 114.811 61.8657  26
   2 -15   7 57.3039 53.3207  16
   2 -15   7 101.691 42.7548  25
  -2 -15  -7 7.00689 50.8935  26
   2 -15   8 13.1196 48.1086  16
  -2 -15  -8 51.2821 50.1042  26
  -2 -15  -9 790.496 106.379  26
   2 -15   9 919.071 112.931  16
   2 -15  10 399.187 76.9023  16
  -2 -15 -10 322.849 70.1686  26
   2 -15  11 347.557 72.4487  16
  -2 -15 -11 335.677 69.3806  26
   2 -15  12 161.713 54.1686  16
  -2 -15 -12 192.627 55.1154  26
   2 -15  13 156.089 56.4284  16
  -2 -15 -13 68.6874 33.9437  26
  -2 -15 -14-6.90870 25.6585  26
   2 -15  14 100.843 43.2996  16
  -2 -15 -15 28.0652 24.2509  26
   2 -15  15 27.1649 36.4181  16
   2 -15  16 34.7969 31.0140  16
   2 -15  17 20.6484 28.4303  16
   2 -14 -21-1.48186 19.7166  26
   2 -14 -20 102.656 31.3509  25
  -2 -14  20 46.6036 28.9220  29
   2 -14 -20 7.18447 26.2641  26
   2 -14 -19 297.845 49.9927  25
  -2 -14  19 233.359 49.9092  29
   2 -14 -19 237.462 46.4634  26
   2 -14 -18-0.42143 33.3482  25
  -2 -14  18 5.34300 33.5734  29
   2 -14 -18-9.64047 27.9862  26
   2 -14 -17 320.706 59.7711  25
  -2 -14  17 373.934 71.5832  29
   2 -14 -17 341.384 64.2861  26
   2 -14 -16 39.6845 42.3201  25
  -2 -14  16 30.4559 38.9882  29
   2 -14 -16 75.2463 41.1850  26
  -2 -14  15-19.5954 45.5663  29
   2 -14 -15-1.79542 38.3431  25
   2 -14 -15 20.3368 34.3231  26
   2 -14 -14 259.477 64.6678  25
  -2 -14  14 239.180 73.0613  29
   2 -14 -14 306.034 65.4997  26
   2 -14 -13 24.5816 49.1445  25
  -2 -14  13-17.0664 52.9789  29
   2 -14 -13-3.66832 33.9959  26
  -2 -14  12 875.340 116.332  29
   2 -14 -12 986.391 107.771  26
   2 -14 -12 988.982 120.787  25
   2 -14 -11 593.741 98.8877  25
  -2 -14  11 582.157 101.699  25
  -2 -14  11 531.830 94.0931  29
   2 -14 -11 625.994 90.3325  26
   2 -14 -10 267.126 75.0706  25
  -2 -14  10 224.789 72.9955  29
   2 -14 -10 228.062 60.3324  26
  -2 -14  10 182.815 61.4285  25
  -2 -14   9 1920.18 182.988  26
  -2 -14   9 1895.32 175.428  29
   2 -14  -9 2066.62 153.824  26
  -2 -14   9 1602.42 162.400  25
   2 -14  -9 1687.10 156.033  25
   2 -14  -8 402.518 87.9844  25
  -2 -14   8 372.517 91.7383  26
  -2 -14   8 467.674 97.7381  29
  -2 -14   8 281.469 80.3411  25
   2 -14  -7 87.9451 52.8159  25
  -2 -14   7 128.688 67.6841  29
  -2 -14   7 106.336 62.3659  26
  -2 -14   7 91.9679 61.8851  25
   2 -14  -6 260.242 67.4433  25
  -2 -14   6 255.289 74.1913  25
  -2 -14   6 280.789 85.6851  29
  -2 -14   6 286.025 82.2187  26
   2 -14  -5 14.6270 47.5294  25
  -2 -14   5-20.2757 59.8558  29
  -2 -14   5 23.9600 53.7910  26
  -2 -14   5-15.5883 53.9407  25
   2 -14  -4 414.439 90.5345  25
  -2 -14   4 400.294 94.3640  29
  -2 -14   4 408.322 91.4596  26
  -2 -14   4 461.719 94.5414  25
   2 -14  -3 285.571 75.9925  25
  -2 -14   3 321.664 90.6933  29
  -2 -14   3 387.086 94.8956  26
  -2 -14   3 380.530 90.9945  25
  -2 -14   2 1354.83 155.810  29
  -2 -14   2 1200.59 151.551  26
  -2 -14   2 1342.70 148.458  25
   2 -14  -2 1177.46 134.328  25
   2 -14  -1 0.36997 41.8064  25
  -2 -14   1 9.70981 51.4253  29
  -2 -14   1-3.26618 52.2841  26
  -2 -14   1 38.5772 57.7903  25
   2 -14   0 65.3706 55.6684  25
  -2 -14   0-87.5975 68.6039  29
  -2 -14   0-1.39846 53.0903  26
  -2 -14   0 0.40227 39.4690  25
   2 -14   1 206.970 73.7499  25
  -2 -14  -1 223.278 79.7623  26
  -2 -14  -1 330.347 73.1242  25
   2 -14   2-45.7572 56.9618  25
  -2 -14  -2 65.2648 62.1920  26
   2 -14   3 69.5713 49.6177  25
  -2 -14  -3 54.6456 62.6473  26
  -2 -14  -4 930.335 136.340  26
   2 -14   4 828.143 109.261  25
  -2 -14  -5 808.918 129.699  26
   2 -14   5 771.454 119.523  16
   2 -14   5 833.637 109.809  25
  -2 -14  -6 956.179 134.020  26
   2 -14   6 974.804 130.528  16
   2 -14   6 908.436 112.584  25
  -2 -14  -7 1041.17 137.460  26
   2 -14   7 1121.37 138.409  16
   2 -14   7 1087.61 114.934  25
  -2 -14  -8 1661.16 168.174  26
   2 -14   8 1777.44 166.492  16
   2 -14   8 1849.11 145.944  25
  -2 -14  -9 805.365 119.042  26
   2 -14   9 825.835 117.037  16
   2 -14  10 1200.70 139.090  16
  -2 -14 -10 1059.32 129.874  26
   2 -14  11 636.918 103.442  16
  -2 -14 -11 645.307 102.941  26
   2 -14  12 467.168 89.3346  16
  -2 -14 -12 442.419 81.0169  26
  -2 -14 -13 829.598 104.805  26
   2 -14  13 697.405 103.890  16
   2 -14  14 346.439 72.4368  16
  -2 -14 -14 308.679 66.8664  26
  -2 -14 -15 6.99535 35.5311  26
   2 -14  15 22.0840 44.6428  16
  -2 -14 -16 83.9013 36.5189  26
   2 -14  16 68.8511 46.0342  16
   2 -14  17 160.623 48.6651  16
  -2 -14 -17 170.912 41.6413  26
   2 -14  18 52.5093 39.1322  16
   2 -14  19 27.9239 32.0243  16
   2 -14  20-25.6549 27.1253  16
   2 -13 -23 267.396 45.2991  26
   2 -13 -22-0.46768 20.6583  25
   2 -13 -22 46.9244 29.1509  26
   2 -13 -21 314.182 59.3052  26
  -2 -13  21 257.365 57.8981  29
   2 -13 -21 382.600 57.7383  25
   2 -13 -20 25.9352 33.3709  25
  -2 -13  20 36.0701 43.0016  29
   2 -13 -20 4.96512 34.4701  26
   2 -13 -19 31.4077 37.5448  25
  -2 -13  19 2.94358 40.6957  29
   2 -13 -19 68.8392 45.2867  26
   2 -13 -18 475.542 80.3491  25
  -2 -13  18 477.548 85.4559  29
   2 -13 -18 466.635 79.8161  26
  -2 -13  17 195.541 70.0481  29
   2 -13 -17 290.751 69.3302  25
   2 -13 -17 272.722 66.3597  26
   2 -13 -16 586.584 93.2722  25
   2 -13 -16 607.690 95.0871  26
  -2 -13  16 653.820 103.974  29
  -2 -13  15 922.203 125.495  29
   2 -13 -15 944.912 113.219  26
   2 -13 -15 892.764 114.378  25
   2 -13 -14 359.290 84.3464  25
  -2 -13  14 293.425 78.6518  29
   2 -13 -14 336.122 75.7851  26
  -2 -13  13 690.171 114.789  29
   2 -13 -13 568.812 90.5385  26
   2 -13 -13 732.504 113.337  25
   2 -13 -12 180.363 65.5390  25
  -2 -13  12 208.082 78.0465  29
   2 -13 -12 162.364 55.4445  26
  -2 -13  12 158.991 63.6365  25
   2 -13 -11 12.8945 46.9992  25
  -2 -13  11-25.2751 55.7430  29
  -2 -13  11-26.0352 61.3813  26
   2 -13 -11-28.7935 46.0664  26
  -2 -13  11-8.93887 56.6991  25
   2 -13 -10 67.5272 56.0613  25
  -2 -13  10 67.4016 56.4574  26
   2 -13 -10 134.018 59.6049  26
  -2 -13  10 47.0631 51.2462  29
  -2 -13  10 31.1560 50.6692  25
   2 -13  -9-24.2758 46.7167  25
   2 -13  -9 49.3298 50.0144  26
  -2 -13   9-14.9564 54.8037  29
  -2 -13   9-19.3351 60.8203  26
  -2 -13   9 86.1230 68.3928  25
  -2 -13   8 1876.56 190.332  26
  -2 -13   8 1957.96 190.610  29
   2 -13  -8 1996.79 162.845  26
  -2 -13   8 1656.41 179.904  25
   2 -13  -8 1727.08 165.911  25
   2 -13  -7 308.097 80.3897  25
  -2 -13   7 342.033 106.116  26
  -2 -13   7 523.968 105.849  25
  -2 -13   7 352.857 92.8309  29
   2 -13  -6 9.64305 49.9426  25
  -2 -13   6 48.2927 66.7427  26
  -2 -13   6-69.2301 61.0365  29
  -2 -13   6 23.0033 49.4985  25
  -2 -13   5 4387.26 281.687  29
  -2 -13   5 4053.79 280.495  26
  -2 -13   5 4234.78 272.682  25
   2 -13  -5 4223.50 254.325  25
   2 -13  -4 72.9654 48.6088  25
  -2 -13   4 100.036 70.8619  29
  -2 -13   4 197.034 79.9137  26
  -2 -13   4 130.657 71.5688  25
  -2 -13   3 1057.99 138.659  29
  -2 -13   3 1124.44 153.281  26
  -2 -13   3 1097.30 141.471  25
   2 -13  -3 1105.84 131.335  25
  -2 -13   2 380.369 92.4011  25
   2 -13  -2 266.736 77.2074  25
  -2 -13   2 294.907 92.9820  26
  -2 -13   2 318.085 85.2889  29
  -2 -13   1 0.22873 55.1854  25
   2 -13  -1-55.8746 54.3967  25
  -2 -13   1-25.8338 62.0660  26
  -2 -13   0 651.340 108.751  25
  -2 -13   0 531.136 107.010  26
   2 -13   0 640.144 106.908  25
   2 -13   1 1527.63 153.916  25
  -2 -13  -1 1368.07 165.835  26
  -2 -13  -1 1609.23 160.070  25
  -2 -13  -2 1485.82 173.227  26
   2 -13   2 1755.82 162.187  25
  -2 -13  -3 1161.26 156.809  26
   2 -13   3 1430.45 145.932  25
   2 -13   4 228.012 66.7561  25
  -2 -13  -4 278.012 85.1568  26
  -2 -13  -5 3734.90 265.263  26
   2 -13   5 4223.46 243.523  25
   2 -13   6 141.495 56.0505  25
  -2 -13  -6 198.724 79.6945  26
   2 -13   7 238.120 68.5981  25
   2 -13   7 110.520 67.5464  16
  -2 -13  -7 106.882 68.3649  26
   2 -13   8 175.317 64.4410  16
  -2 -13  -8 295.277 83.0647  26
   2 -13   9 65.4859 57.4020  16
  -2 -13  -9 112.784 72.9258  26
  -2 -13 -10 1016.30 136.022  26
   2 -13  10 946.234 128.964  16
   2 -13  11 413.263 96.8940  16
  -2 -13 -11 422.452 91.5292  26
   2 -13  12-75.3549 60.5962  16
  -2 -13 -12-15.1325 39.8112  26
  -2 -13 -13 853.881 114.778  26
   2 -13  13 797.285 116.253  16
   2 -13  14 154.420 65.2901  16
  -2 -13 -14 237.512 61.8003  26
   2 -13  15 1174.40 132.264  16
  -2 -13 -15 1276.80 130.625  26
  -2 -13 -16 127.821 49.0645  26
   2 -13  16 147.474 60.2328  16
  -2 -13 -17 804.217 90.2140  26
   2 -13  17 867.559 110.109  16
   2 -13  18 267.021 65.9833  16
   2 -13  19 148.520 49.8987  16
   2 -13  20 106.800 47.6770  16
   2 -13  21 134.511 41.7177  16
   2 -13  22 311.445 48.5845  16
   2 -12 -25 16.4717 24.6593  26
   2 -12 -24 94.6835 31.3448  25
   2 -12 -24 47.7866 34.5189  26
   2 -12 -23 17.5150 27.7913  25
   2 -12 -23 29.5087 34.4922  26
   2 -12 -22 137.444 44.9134  25
  -2 -12  22 177.925 56.3941  29
   2 -12 -22 137.160 50.6388  26
  -2 -12  21 542.382 89.0638  29
   2 -12 -21 456.529 76.2648  26
   2 -12 -21 508.565 75.3320  25
   2 -12 -20 353.028 68.7071  25
  -2 -12  20 439.330 85.4452  29
   2 -12 -20 307.087 67.3646  26
  -2 -12  19 463.358 92.7223  29
   2 -12 -19 499.506 87.7560  26
   2 -12 -19 572.217 91.2674  25
  -2 -12  18 1501.56 155.185  29
   2 -12 -18 1530.93 143.766  26
  -2 -12  17 75.0114 56.6550  29
   2 -12 -17 25.0243 45.4569  26
  -2 -12  16 1739.25 171.422  29
   2 -12 -16 1643.21 156.293  26
  -2 -12  15-4.03774 49.5679  29
   2 -12 -15-2.64789 43.4312  26
  -2 -12  14 223.756 75.6599  29
   2 -12 -14 292.828 75.5721  26
  -2 -12  13 2264.72 203.739  29
   2 -12 -13 2033.25 175.254  26
  -2 -12  13 1975.26 194.586  25
  -2 -12  12 564.998 112.655  29
   2 -12 -12 444.095 85.5609  26
  -2 -12  12 614.339 114.908  25
  -2 -12  11 159.233 70.2282  29
  -2 -12  11 280.234 93.9626  26
   2 -12 -11 242.138 69.2197  26
  -2 -12  11 149.753 75.3988  25
  -2 -12  10 825.242 132.954  25
  -2 -12  10 759.578 134.049  26
  -2 -12  10 840.205 132.246  29
   2 -12 -10 824.410 109.919  26
   2 -12  -9 8121.92 334.622  26
  -2 -12   9 7662.51 374.641  29
  -2 -12   9 7869.11 389.467  26
  -2 -12   9 7223.06 368.065  25
   2 -12  -9 7826.24 346.643  25
   2 -12  -8 519.697 97.1242  25
  -2 -12   8 361.294 91.5919  29
  -2 -12   8 455.260 112.016  26
   2 -12  -8 546.304 90.8272  26
  -2 -12   8 490.512 107.907  25
   2 -12  -7 75.6282 46.1770  25
  -2 -12   7-20.0085 83.6650  29
  -2 -12   7 69.3157 54.0822  26
  -2 -12   7 83.3285 58.9051  25
   2 -12  -6 178.614 62.9300  25
  -2 -12   6 54.0628 57.1170  29
  -2 -12   6 134.654 61.6215  26
  -2 -12   6 183.530 68.2507  25
   2 -12  -5 167.170 62.4612  25
  -2 -12   5 38.3867 77.2938  29
  -2 -12   5 120.416 66.2988  26
  -2 -12   5 190.210 70.4268  25
  -2 -12   4 154.758 65.9598  25
   2 -12  -4 212.396 67.5928  25
  -2 -12   4 37.8841 69.1786  29
  -2 -12   4 198.012 76.1923  26
  -2 -12   3 115.794 60.8046  25
   2 -12  -3 120.005 56.8695  25
  -2 -12   3 58.8920 51.0222  26
  -2 -12   2 1432.38 168.869  26
  -2 -12   2 1595.28 166.888  25
   2 -12  -2 1549.39 155.240  25
  -2 -12   1 966.658 145.949  26
  -2 -12   1 1077.74 136.139  25
   2 -12  -1 1082.92 130.980  25
  -2 -12   0 706.403 119.136  25
   2 -12   0 514.012 90.4300  25
  -2 -12   0 485.228 103.320  26
  -2 -12  -1 807.842 120.991  25
   2 -12   1 643.010 102.987  25
  -2 -12  -1 655.849 120.761  26
   2 -12   2 252.229 73.8077  25
  -2 -12  -2 229.492 83.0563  26
  -2 -12  -3 8184.99 396.586  26
   2 -12   3 8373.23 347.895  25
  -2 -12  -4 1076.13 150.111  26
   2 -12   4 1202.38 136.703  25
   2 -12   5 118.063 57.6228  25
  -2 -12  -5 123.747 59.8413  26
  -2 -12  -6 3745.71 265.563  26
   2 -12   6 4245.11 239.611  25
  -2 -12  -7 260.539 88.2218  26
  -2 -12  -8 5177.03 292.464  30
  -2 -12  -8 4586.62 291.983  26
   2 -12   8 4374.18 272.525  16
  -2 -12  -9 2543.91 218.599  26
   2 -12   9 2639.47 214.895  16
  -2 -12  -9 3044.18 225.837  30
  -2 -12 -10 1225.41 151.332  30
  -2 -12 -10 1270.64 154.528  26
   2 -12  10 1160.88 146.245  16
  -2 -12 -11 899.812 129.939  26
   2 -12  11 1013.40 138.021  16
  -2 -12 -11 1026.31 133.192  30
   2 -12  12 378.903 93.5187  16
  -2 -12 -12 389.250 92.0675  30
  -2 -12 -12 381.750 89.5133  26
   2 -12  13 100.461 64.7588  16
  -2 -12 -13 177.293 58.8080  30
  -2 -12 -13 167.159 68.8494  26
  -2 -12 -14 2278.56 190.892  30
  -2 -12 -14 2144.13 181.908  26
   2 -12  14 2271.78 193.850  16
   2 -12  15 42.2394 49.1245  16
  -2 -12 -15 39.5368 39.2889  30
  -2 -12 -15-6.45750 46.4045  26
   2 -12  16 652.531 107.786  16
  -2 -12 -16 494.388 92.2086  30
  -2 -12 -16 471.492 84.6627  26
  -2 -12 -17 909.236 116.545  30
  -2 -12 -17 823.247 102.913  26
   2 -12  17 645.204 103.982  16
  -2 -12 -18 459.369 85.0270  30
   2 -12  18 294.038 74.8302  16
  -2 -12 -19 216.873 57.9944  30
   2 -12  19 91.4070 53.0447  16
  -2 -12 -20 195.170 55.2845  30
   2 -12  20 168.984 53.4452  16
  -2 -12 -21 1088.09 105.265  30
   2 -12  21 1062.22 109.235  16
  -2 -12 -22 63.8509 33.7416  30
   2 -12  22 84.4368 44.4717  16
  -2 -12 -23 98.4489 34.1770  30
   2 -12  23 107.017 41.0341  16
   2 -12  24-38.3982 30.1537  16
   2 -11 -27 43.3127 28.4580  26
   2 -11 -26 70.8143 22.2710  25
   2 -11 -26 48.5970 32.5644  26
   2 -11 -25 516.305 60.2506  25
   2 -11 -25 420.880 67.7462  26
   2 -11 -24 68.8835 36.1427  25
   2 -11 -24-5.18559 36.1179  26
  -2 -11  23 218.485 66.3444  29
   2 -11 -23 236.445 63.6733  26
  -2 -11  22 1043.63 123.284  29
   2 -11 -22 983.446 113.481  26
  -2 -11  21-34.5701 50.3511  29
   2 -11 -21 44.2169 41.2237  26
  -2 -11  20 139.092 71.7563  29
   2 -11 -20 116.967 54.4977  26
  -2 -11  19-8.99078 54.1330  29
   2 -11 -19 52.3794 48.5972  26
  -2 -11  18 1330.58 155.070  29
   2 -11 -18 1144.42 134.304  26
  -2 -11  17 2627.57 216.517  29
   2 -11 -17 2714.10 202.323  26
  -2 -11  16 1634.30 175.692  29
   2 -11 -16 1921.06 174.646  26
  -2 -11  15 747.068 130.353  29
   2 -11 -15 639.535 109.076  26
  -2 -11  14 741.294 124.369  29
   2 -11 -14 686.153 110.049  26
  -2 -11  14 632.887 121.327  25
  -2 -11  13 19.7298 64.2881  29
   2 -11 -13 44.3802 44.3938  26
  -2 -11  13 98.3248 64.3327  25
  -2 -11  12 2282.04 215.452  26
  -2 -11  12 2485.88 216.983  29
   2 -11 -12 2361.79 191.363  26
  -2 -11  12 2235.98 211.178  25
  -2 -11  11 10075.4 425.895  29
  -2 -11  11 9333.27 428.602  26
   2 -11 -11 10029.9 382.978  26
  -2 -11  11 9327.79 418.099  25
  -2 -11  10 936.281 142.066  29
  -2 -11  10 1139.03 160.849  26
   2 -11 -10 953.949 123.475  26
  -2 -11  10 935.010 144.947  25
  -2 -11   9 3962.18 271.147  29
  -2 -11   9 3743.56 269.472  26
   2 -11  -9 4100.99 240.093  26
  -2 -11   9 3586.85 258.168  25
  -2 -11   8 3334.03 255.992  26
  -2 -11   8 3353.60 244.542  29
   2 -11  -8 3648.72 221.383  26
  -2 -11   8 3649.09 259.624  25
  -2 -11   7-59.2676 70.2818  29
  -2 -11   7 3.59336 49.7364  26
  -2 -11   7 43.7266 59.8721  25
  -2 -11   6 2030.61 195.903  29
  -2 -11   6 1995.31 200.784  26
  -2 -11   6 1971.48 190.781  25
  -2 -11   5 7992.58 375.526  29
  -2 -11   5 7956.01 388.572  26
  -2 -11   5 8375.92 379.719  25
   2 -11  -4 817.315 302.492  20
  -2 -11   4 1090.64 149.198  26
  -2 -11   4 1312.46 154.083  25
   2 -11  -4 1377.26 144.424  25
   2 -11  -3 4682.09 697.374  20
  -2 -11   3 4610.12 293.897  26
  -2 -11   3 4877.72 289.669  25
   2 -11  -3 4648.36 258.113  25
   2 -11  -2 1399.96 145.184  25
  -2 -11   2 840.750 288.864  23
  -2 -11   2 1388.30 166.671  26
  -2 -11   2 1641.74 165.624  25
   2 -11  -2 1021.91 408.922  20
  -2 -11   1 8116.73 881.004  23
   2 -11  -1 7135.83 912.444  20
  -2 -11   1 7700.72 376.789  26
  -2 -11   1 8626.06 372.082  25
   2 -11  -1 7969.94 334.469  25
  -2 -11   0 279.465 69.3225  25
   2 -11   0 369.824 78.6672  25
  -2 -11   0 345.643 88.8186  26
   2 -11   1 4076.81 793.653  20
  -2 -11  -1 5494.61 317.580  26
  -2 -11  -1 4911.88 658.106  23
   2 -11   1 5663.37 279.643  25
  -2 -11  -2 1532.47 363.896  23
   2 -11   2 2516.82 634.255  20
  -2 -11  -2 2358.62 213.601  26
   2 -11   2 2271.31 181.959  25
  -2 -11  -3 21904.8 1375.08  23
  -2 -11  -3 20409.9 607.718  26
   2 -11   3 21460.2 537.899  25
  -2 -11  -4 1817.85 189.726  26
   2 -11   4 1917.92 167.465  25
  -2 -11  -5 25105.2 646.612  30
   2 -11   5 24643.1 569.908  25
  -2 -11  -6 1087.15 146.075  30
  -2 -11  -6 1048.63 145.197  26
  -2 -11  -7 1173.71 151.388  30
  -2 -11  -7 1232.07 150.631  26
  -2 -11  -8 203.940 75.0299  30
  -2 -11  -8 230.378 77.5462  26
   2 -11   9 48.6235 52.6852  16
  -2 -11  -9 21.1409 46.4440  30
  -2 -11  -9 4.19305 44.1372  26
  -2 -11 -10 2202.64 199.316  30
  -2 -11 -10 2044.16 196.005  26
   2 -11  10 2182.65 197.063  16
   2 -11  11 482.906 101.999  16
  -2 -11 -11 291.930 84.1115  30
  -2 -11 -11 426.533 94.4109  26
  -2 -11 -12 2770.16 223.325  30
  -2 -11 -12 2912.52 225.624  26
   2 -11  12 2780.28 221.890  16
   2 -11  13 2739.63 219.255  16
  -2 -11 -13 2775.96 222.308  30
  -2 -11 -13 2852.86 219.850  26
  -2 -11 -14 831.413 126.996  30
  -2 -11 -14 970.792 131.055  26
   2 -11  14 802.632 126.953  16
   2 -11  15-2.82326 56.0701  16
  -2 -11 -15-10.3922 45.9027  30
  -2 -11 -15 25.9909 45.6593  26
   2 -11  16 265.419 78.4071  16
  -2 -11 -16 326.680 84.5201  30
   2 -11  17 17.7194 54.2994  16
  -2 -11 -17-3.49119 51.3828  30
  -2 -11 -18 33.7361 47.9994  30
   2 -11  18 53.2284 52.2167  16
  -2 -11 -19 519.251 98.0110  30
   2 -11  19 498.645 93.7385  16
  -2 -11 -20 4573.04 258.545  30
   2 -11  20 4712.84 251.826  16
  -2 -11 -21 957.709 118.376  30
   2 -11  21 1074.39 120.146  16
  -2 -11 -22-53.5014 48.8352  30
   2 -11  22-18.7897 36.4277  16
  -2 -11 -23 584.992 85.7626  30
   2 -11  23 617.152 84.7242  16
  -2 -11 -24 777.185 88.3352  30
   2 -11  24 814.071 87.2831  16
  -2 -11 -25 22.5984 27.4758  30
   2 -11  25-26.8197 25.1793  16
  -2 -11 -26 189.478 38.5473  30
   2 -11  26 239.053 39.8478  16
   2 -10 -28 12.9950 26.3991  26
   2 -10 -27 358.507 44.3239  25
   2 -10 -27 386.173 61.8395  26
   2 -10 -26 38.3361 36.3771  26
   2 -10 -25 8.31364 42.9592  26
  -2 -10  24 693.097 101.546  29
   2 -10 -24 704.084 98.4302  26
  -2 -10  23 1230.77 136.478  29
   2 -10 -23 1156.24 125.282  26
  -2 -10  22 155.152 63.7201  29
   2 -10 -22 121.183 59.0381  26
  -2 -10  21 21.5309 52.5673  29
   2 -10 -21 100.883 59.1564  26
  -2 -10  20 1607.62 166.465  29
   2 -10 -20 1720.59 166.249  26
  -2 -10  19 203.669 76.7215  29
   2 -10 -19 186.563 69.7242  26
  -2 -10  18 242.924 81.5972  29
   2 -10 -18 274.625 73.6684  26
  -2 -10  17-16.3215 64.6676  29
   2 -10 -17 34.2217 51.7852  26
  -2 -10  16 2677.30 225.374  29
   2 -10 -16 2836.17 215.843  26
   2 -10 -15 5273.54 288.975  26
  -2 -10  15 5447.45 318.271  29
  -2 -10  14 33243.3 776.525  29
  -2 -10  14 31786.1 769.062  25
  -2 -10  13 3558.57 260.019  29
   2 -10 -13 3639.95 236.808  26
  -2 -10  13 3172.67 251.585  25
  -2 -10  12 6878.22 352.051  29
  -2 -10  12 6834.62 362.254  26
   2 -10 -12 7634.44 332.440  26
  -2 -10  12 6497.33 348.436  25
  -2 -10  11 938.607 138.472  29
  -2 -10  11 976.864 145.543  26
   2 -10 -11 1106.84 132.753  26
  -2 -10  11 969.418 140.035  25
   2 -10 -10 644.865 229.563  20
  -2 -10  10 402.810 96.7380  29
  -2 -10  10 377.799 88.8933  26
   2 -10 -10 339.296 74.1216  26
  -2 -10  10 501.989 106.815  25
  -2 -10   9 4077.65 609.402  23
  -2 -10   9 4587.73 294.610  26
   2 -10  -9 5481.86 627.554  20
   2 -10  -9 4656.73 251.566  26
  -2 -10   9 4423.63 278.601  29
  -2 -10   9 4911.26 296.925  25
  -2 -10   8 11590.2 450.034  29
  -2 -10   8 13231.9 1105.07  23
  -2 -10   8 12468.6 474.665  26
   2 -10  -8 12724.9 403.419  26
  -2 -10   8 12022.4 454.874  25
  -2 -10   7 4503.02 628.291  23
   2 -10  -7 4627.55 625.655  20
  -2 -10   7 4638.58 282.053  29
  -2 -10   7 4926.44 298.537  26
  -2 -10   7 4726.02 281.962  25
  -2 -10   6-34.1358 52.5831  25
  -2 -10   6 4.42793 53.1746  26
  -2 -10   5 9.29428 37.4851  25
  -2 -10   5 14.4018 49.5011  26
  -2 -10   4 1053.26 315.162  23
   2 -10  -4 1242.39 432.986  20
  -2 -10   4 1310.05 155.228  26
  -2 -10   4 1017.75 130.420  25
  -2 -10   3 287.770 75.2293  25
  -2 -10   3 33.1523 107.092  23
  -2 -10   3 133.660 55.5226  26
   2 -10  -2 2984.77 652.714  20
  -2 -10   2 4179.44 621.979  23
  -2 -10   2 3670.93 252.308  26
  -2 -10   2 4460.81 258.636  25
  -2 -10   1 17695.2 1275.86  23
  -2 -10   1 16287.8 523.287  26
   2 -10  -1 16843.3 462.126  25
   2 -10   0 683.465 101.876  25
   2 -10   0 503.183 394.805  20
  -2 -10   0 690.894 116.517  26
  -2 -10  -1 3797.88 576.007  23
  -2 -10  -1 4134.06 266.208  26
   2 -10   1 4292.69 231.635  25
  -2 -10  -2 4654.17 628.200  23
   2 -10   2 5033.72 250.409  25
  -2 -10  -2 5448.79 301.794  26
   2 -10   3 655.070 94.1164  25
  -2 -10  -3 533.471 98.1340  30
  -2 -10  -3 533.880 226.561  23
   2 -10   3 224.213 379.003  20
  -2 -10  -3 644.980 112.700  26
  -2 -10  -4 1480.32 372.850  23
  -2 -10  -4 1338.70 150.906  30
   2 -10   4 1070.09 478.821  20
  -2 -10  -4 1718.08 177.274  26
   2 -10   5 928.198 482.142  20
  -2 -10  -5 1195.87 141.516  30
  -2 -10  -5 1205.29 154.845  26
  -2 -10  -6 20773.7 587.017  30
  -2 -10  -6 20844.7 591.086  26
  -2 -10  -7 6627.95 335.135  26
  -2 -10  -7 6113.26 323.508  30
  -2 -10  -8 2832.17 223.677  30
  -2 -10  -8 2948.49 228.374  26
   2 -10   9 2399.67 586.629  20
  -2 -10  -9 2666.68 219.109  30
  -2 -10  -9 2651.79 217.528  26
  -2 -10 -10 2655.94 220.278  30
  -2 -10 -10 2639.05 214.929  26
   2 -10  10 2609.09 209.485  16
  -2 -10 -11 3974.47 260.506  26
   2 -10  11 3688.91 248.856  16
  -2 -10 -11 3450.01 252.159  30
   2 -10  12 146.428 73.4629  16
  -2 -10 -12 47.6394 52.4575  30
  -2 -10 -12 167.078 69.4245  26
   2 -10  13 430.328 100.157  16
  -2 -10 -13 371.442 87.9482  30
  -2 -10 -13 527.088 101.669  26
   2 -10  14 444.185 93.5059  16
  -2 -10 -14 399.161 95.1942  30
  -2 -10 -14 480.989 90.2939  26
  -2 -10 -15 3748.83 266.111  30
   2 -10  15 4106.63 267.010  16
   2 -10  16 758.875 118.089  16
  -2 -10 -16 710.706 126.644  30
  -2 -10 -17 860.676 132.512  30
   2 -10  17 891.120 130.513  16
   2 -10  18 1319.45 151.854  16
  -2 -10 -18 1166.48 149.224  30
   2 -10  19 3814.88 244.803  16
  -2 -10 -19 3815.21 258.513  30
  -2 -10 -20 466.125 104.540  30
   2 -10  20 579.866 104.086  16
  -2 -10 -21 1046.19 133.448  30
   2 -10  21 925.654 121.682  16
  -2 -10 -22 83.7119 57.7387  30
   2 -10  22 96.1015 53.4611  16
  -2 -10 -23 1190.46 130.668  30
   2 -10  23 1304.00 128.990  16
  -2 -10 -24 354.364 75.7645  30
   2 -10  24 326.670 69.7403  16
  -2 -10 -25 1437.10 130.438  30
   2 -10  25 1257.14 108.586  16
  -2 -10 -26 0.73967 31.3785  30
   2 -10  26 19.3404 31.6529  16
  -2 -10 -27 21.4149 32.3460  30
   2 -10  27 7.38391 20.1065  28
   2 -10  27 60.3301 31.2054  16
  -2 -10 -28 323.409 46.4376  30
   2  -9 -30-35.6802 24.2810  26
   2  -9 -29 751.207 74.7218  26
   2  -9 -28 178.041 46.5740  26
   2  -9 -27 45.1135 38.0462  26
   2  -9 -26 872.851 106.334  26
   2  -9 -25 1042.95 121.350  26
  -2  -9  24 694.824 112.275  29
   2  -9 -24 754.129 108.107  26
  -2  -9  23 954.234 128.840  29
   2  -9 -23 906.966 120.735  26
  -2  -9  22 931.075 130.149  29
   2  -9 -22 828.324 116.879  26
  -2  -9  21 970.789 137.616  29
   2  -9 -21 944.814 127.507  26
  -2  -9  20 1291.47 156.625  29
   2  -9 -20 1365.29 153.674  26
  -2  -9  19 679.849 124.285  29
   2  -9 -19 643.093 109.187  26
   2  -9 -18 3492.92 240.026  26
  -2  -9  18 3345.58 246.872  29
   2  -9 -17 5496.62 297.271  26
  -2  -9  17 5170.29 304.594  29
  -2  -9  16 458.339 101.709  29
   2  -9 -16 541.321 99.4194  26
  -2  -9  15 7191.40 356.709  29
   2  -9 -15 7066.32 333.745  26
   2  -9 -14 5541.80 289.819  26
  -2  -9  14 5359.60 310.561  29
  -2  -9  14 5159.84 307.390  25
  -2  -9  13 297.271 91.4287  29
   2  -9 -13 359.022 82.8944  26
  -2  -9  13 217.127 68.3798  25
  -2  -9  12 4790.06 642.659  23
  -2  -9  12 5399.12 307.375  29
  -2  -9  12 5302.26 308.261  26
   2  -9 -12 5367.42 276.241  26
  -2  -9  12 4975.17 296.691  25
  -2  -9  11 5064.33 301.685  26
   2  -9 -11 5796.33 612.147  20
  -2  -9  11 4760.19 655.661  23
  -2  -9  11 5009.00 294.709  29
   2  -9 -11 5088.68 264.316  26
  -2  -9  11 4978.78 296.497  25
  -2  -9  10 33994.8 745.250  29
  -2  -9  10 32893.3 754.715  26
   2  -9 -10 34954.5 669.957  26
  -2  -9  10 33295.9 1717.88  23
  -2  -9  10 32928.7 739.883  25
   2  -9  -9 9900.38 869.332  20
  -2  -9   9 9447.23 388.267  29
  -2  -9   9 9560.41 920.745  23
  -2  -9   9 9860.42 408.470  26
   2  -9  -9 10390.2 358.502  26
  -2  -9   9 9384.21 392.104  25
   2  -9  -8 2788.92 502.071  20
  -2  -9   8 2532.87 470.958  23
  -2  -9   8 2320.67 193.221  29
  -2  -9   8 2624.96 209.088  26
  -2  -9   8 2612.75 207.117  25
  -2  -9   7 510.572 224.019  23
   2  -9  -7 286.946 191.275  20
  -2  -9   6 770.035 259.021  23
   2  -9  -6 1328.40 432.797  20
  -2  -9   5 3011.13 522.512  23
   2  -9  -5 2654.67 626.073  20
  -2  -9   4 11198.6 973.958  23
   2  -9  -4 7821.23 1001.35  20
  -2  -9   3 2470.04 461.144  23
   2  -9  -3 1755.41 584.900  20
  -2  -9   2 386.495 199.063  23
   2  -9  -2 248.047 348.518  20
  -2  -9   1 198.622 170.660  23
   2  -9  -1 372.675 453.412  20
   2  -9   0 3410.51 731.934  20
  -2  -9   0 4329.28 608.112  23
  -2  -9  -1 2606.79 468.710  23
   2  -9   1 2296.29 606.293  20
  -2  -9  -2 14373.0 1095.89  23
   2  -9   2 11656.0 1201.57  20
  -2  -9  -3 37680.1 1741.77  23
   2  -9   3 32783.2 2023.42  20
  -2  -9  -4 2854.05 463.608  23
   2  -9   4 1518.67 462.032  20
  -2  -9  -5 737.171 243.955  23
   2  -9   5 143.993 271.595  20
   2  -9   6 123.500 242.483  20
   2  -9   7 326.270 237.660  20
  -2  -9  -8 262.956 88.8484  30
   2  -9   8 399.156 325.104  20
   2  -9   9 5615.04 784.305  20
  -2  -9  -9 4974.51 292.956  30
  -2  -9  -9 5601.17 296.991  26
   2  -9  10 578.504 96.5401  16
  -2  -9 -10 362.311 90.0114  30
  -2  -9 -10 526.143 101.700  26
  -2  -9 -11 3353.18 244.564  30
   2  -9  11 3099.54 627.847  20
  -2  -9 -11 3571.28 237.793  26
   2  -9  11 3463.86 234.025  16
   2  -9  12 4365.54 707.975  20
   2  -9  12 4584.22 271.746  16
  -2  -9 -12 4829.35 295.227  30
   2  -9  13 2514.94 204.841  16
  -2  -9 -13 2009.30 194.381  30
  -2  -9 -14 3967.45 270.778  30
   2  -9  14 4190.99 263.937  16
  -2  -9 -15 4526.46 292.729  30
   2  -9  15 4810.01 282.458  16
   2  -9  16 675.628 117.741  16
  -2  -9 -16 601.903 116.896  30
   2  -9  17 26.8846 46.2071  16
  -2  -9 -17 130.881 70.9080  30
  -2  -9 -18 3967.66 274.033  30
   2  -9  18 4434.55 270.532  16
  -2  -9 -19 2556.59 221.718  30
   2  -9  19 2406.51 201.459  16
  -2  -9 -20 143.052 67.6835  30
   2  -9  20 184.367 70.5017  16
  -2  -9 -21 883.117 134.271  30
   2  -9  21 839.424 118.973  16
  -2  -9 -22 175.139 69.5232  30
   2  -9  22 114.394 58.0833  16
  -2  -9 -23 81.8954 55.5921  30
   2  -9  23 144.622 57.0929  16
  -2  -9 -24 7.98540 47.4153  30
   2  -9  24 34.5788 43.0494  16
  -2  -9 -25 1100.57 127.829  30
   2  -9  25 1034.01 108.909  16
  -2  -9 -26 151.874 61.8755  30
   2  -9  26 83.9127 39.6723  16
  -2  -9 -27 344.090 68.2917  30
   2  -9  27 209.286 50.0665  16
  -2  -9 -28 27.7162 30.8655  30
   2  -9  28 27.2570 27.5223  28
   2  -9  28 30.4237 25.8765  16
  -2  -9 -29 40.3734 26.2630  30
   2  -8 -31 39.9622 23.5973  26
  -2  -8  31 56.1747 32.4806   9
   2  -8 -30 1726.81 111.186  26
   2  -8 -29 104.850 45.1509  26
   2  -8 -28 15.8348 40.8667  26
   2  -8 -27 54.0710 49.2959  26
  -2  -8  27-5.05474 33.8621  16
  -2  -8  26 30.6296 35.6721  16
   2  -8 -26 65.4091 48.5717  26
   2  -8 -25 488.553 92.9069  26
   2  -8 -24 1389.23 145.626  26
  -2  -8  24 1461.37 157.417  29
  -2  -8  23 232.668 81.1662  29
   2  -8 -23 347.916 88.3650  26
  -2  -8  22 127.501 62.7870  29
  -2  -8  21 413.684 98.7775  29
  -2  -8  20 4027.49 271.460  29
  -2  -8  19 898.772 132.131  29
  -2  -8  18 6.04680 52.6969  29
  -2  -8  17 4604.07 283.655  29
  -2  -8  16 229.712 74.2027  29
  -2  -8  15 6332.18 718.961  23
  -2  -8  15 5929.12 319.041  29
  -2  -8  14 599.793 230.477  23
  -2  -8  14 563.113 102.792  29
  -2  -8  14 745.567 120.240  25
  -2  -8  13 340.877 179.195  23
  -2  -8  13 241.329 67.4936  29
  -2  -8  13 268.091 80.4871  25
  -2  -8  12 12220.7 1014.89  23
  -2  -8  12 13408.2 459.365  29
  -2  -8  12 13928.8 481.522  26
  -2  -8  12 12842.8 458.264  25
  -2  -8  11 19715.3 1289.87  23
   2  -8 -11 23126.5 1185.46  20
  -2  -8  10 1616.79 364.188  23
   2  -8 -10 2913.25 474.746  20
  -2  -8   9 204.347 132.310  23
   2  -8  -9 123.767 230.737  20
  -2  -8   8 332.375 176.414  23
   2  -8  -8 229.979 198.569  20
  -2  -8   7 118.835 139.308  23
   2  -8  -7 136.634 260.956  20
[truncated: 370,510 more chars]
