# Supplementary material for: Crystal structure of 2-(2-amino­phen­yl)-1,3-benzoxazole
Source: Acta Crystallogr E Crystallogr Commun. 2015 Jan 21;71(Pt 2):188–91. doi: 10.1107/S2056989015000481 (PMC4384605; doi:10.1107/S2056989015000481)
Supplement: Supplementary file 2 [file e-71-00188-Isup2.hkl]

#
# h,k,l, Fc-squared, Fo-squared, sigma(Fo-squared), status flag
#
data_I
_shelx_title ' 7D in P2(1)/c'
_shelx_refln_list_code          4
_shelx_F_calc_maximum      163.35
_exptl_crystal_F_000       880.00
_reflns_d_resolution_high  0.8000

loop_
 _space_group_symop_operation_xyz
 'x, y, z'
 '-x, y+1/2, -z+1/2'
 '-x, -y, -z'
 'x, -y-1/2, z-1/2'

_cell_length_a     4.8170
_cell_length_b    14.8104
_cell_length_c    29.4801
_cell_angle_alpha  90.000
_cell_angle_beta   91.372
_cell_angle_gamma  90.000

_shelx_F_squared_multiplier     1.000

loop_
 _refln_index_h
 _refln_index_k
 _refln_index_l
 _refln_F_squared_calc
 _refln_F_squared_meas
 _refln_F_squared_sigma
 _refln_observed_status
   1   0   0         10.35         11.47         1.16 o
   2   0   0       2222.63       2017.28        24.33 o
   3   0   0         38.85         34.81         5.48 o
   4   0   0          0.06          1.29         0.88 o
   5   0   0        205.64        199.19         7.47 o
   6   0   0        116.99        174.68         3.97 o
   1   1   0         31.04         41.80         1.66 o
   2   1   0       1626.89       1611.12        13.06 o
   3   1   0         16.47         16.28         2.04 o
   4   1   0         26.27         31.88         1.38 o
   5   1   0         78.12         75.23         4.18 o
   6   1   0          0.67          5.10         1.04 o
   0   2   0        587.23        557.83        42.03 o
   1   2   0       4350.97       4345.45        24.86 o
   2   2   0        248.56        272.65         4.63 o
   3   2   0       1192.74       1245.39        19.20 o
   4   2   0        122.19        124.83         3.21 o
   5   2   0          1.17         -0.04         0.92 o
   1   3   0         80.40         77.04         1.94 o
   2   3   0         91.12         87.59         3.37 o
   3   3   0          4.78          3.30         1.40 o
   4   3   0         43.75         42.48         1.91 o
   5   3   0          0.51          0.20         0.84 o
   0   4   0         52.84         45.25         3.09 o
   1   4   0        668.33        727.15         6.25 o
   2   4   0        121.85        150.76         4.19 o
   3   4   0         18.53         16.63         2.10 o
   4   4   0        138.42        136.21         4.51 o
   5   4   0          0.04          0.53         0.87 o
   1   5   0        665.11        727.48         6.54 o
   2   5   0        207.03        218.11         5.34 o
   3   5   0          5.07          0.58         2.26 o
   4   5   0         82.82         80.69         4.38 o
   5   5   0          5.60          6.48         1.45 o
   0   6   0         75.65         80.07         4.88 o
   1   6   0         19.72         13.86         1.39 o
   2   6   0        180.71        190.67         8.19 o
   3   6   0        288.33        275.39        10.10 o
   4   6   0         33.22         35.64         3.10 o
   5   6   0          7.75          6.48         1.26 o
   1   7   0          8.26         11.44         1.63 o
   2   7   0         15.87         15.11         2.52 o
   3   7   0         79.34         91.13         5.40 o
   4   7   0        164.28        169.30        13.29 o
   5   7   0          0.17         -0.77         0.86 o
   0   8   0       2061.65       2219.48       118.15 o
   1   8   0        112.86         92.37         5.66 o
   2   8   0        188.81        181.91         9.16 o
   3   8   0        505.99        481.06         6.99 o
   4   8   0        178.15        165.22         4.02 o
   5   8   0          1.24          0.90         0.92 o
   1   9   0        212.35        206.97        10.74 o
   2   9   0         99.54         93.50         6.24 o
   3   9   0         53.11         55.47         2.46 o
   4   9   0          9.10          8.42         1.00 o
   5   9   0         10.09         10.72         1.12 o
   0  10   0        472.17        456.20        21.34 o
   1  10   0        157.84        166.00         7.52 o
   2  10   0         12.62         17.28         1.09 o
   3  10   0         17.36         14.47         1.33 o
   4  10   0         14.72         11.63         1.07 o
   5  10   0         30.65         33.24         2.23 o
   1  11   0          0.03          2.17         2.04 o
   2  11   0          6.81          6.10         1.41 o
   3  11   0          0.02          0.41         0.65 o
   4  11   0          0.96          1.80         0.56 o
   0  12   0        191.61        196.67         3.71 o
   1  12   0         21.67         17.90         1.26 o
   2  12   0         14.08         13.60         0.99 o
   3  12   0          0.98          1.83         0.67 o
   4  12   0          0.90          1.49         0.55 o
   1  13   0        167.79        162.82         3.09 o
   2  13   0         14.95         13.96         0.98 o
   3  13   0          1.64          0.76         0.53 o
   4  13   0          2.19          4.00         0.80 o
   0  14   0         34.03         30.64         1.84 o
   1  14   0         21.19         21.02         1.17 o
   2  14   0          0.09          0.02         0.46 o
   3  14   0          1.67          1.93         0.53 o
   1  15   0          0.01          0.92         0.42 o
   2  15   0          4.35          3.28         0.51 o
   3  15   0          0.07         -0.05         0.39 o
   0  16   0          4.39          4.39         0.60 o
   1  16   0          1.17          2.32         0.57 o
   2  16   0         12.21         10.92         0.63 o
   3  16   0         12.85         15.28         0.76 o
   1  17   0          0.22          0.14         0.33 o
   2  17   0         20.14         22.02         0.76 o
   0  18   0          0.04         -0.02         0.47 o
   1  18   0          0.00         -0.04         0.22 o
  -5   1   1          0.00         -1.09         1.09 o
  -4   1   1          8.59          8.07         0.96 o
  -3   1   1        283.56        279.01         8.26 o
  -2   1   1         91.04         81.28         2.32 o
  -1   1   1       2069.18       1920.47        12.62 o
   0   1   1          1.03         10.02         2.17 o
   1   1   1         11.39          6.83         0.58 o
   2   1   1          0.15          1.82         0.72 o
   3   1   1         63.60         60.90         3.47 o
   4   1   1         26.66         25.22         2.02 o
   5   1   1        142.90        145.27         8.36 o
   6   1   1          0.28          6.00         0.81 o
  -5   2   1          6.76          4.44         0.93 o
  -4   2   1         22.39         17.17         1.88 o
  -3   2   1         94.31         92.49         4.67 o
  -2   2   1       1049.16       1064.16        10.39 o
  -1   2   1       4221.90       4237.54        21.34 o
   0   2   1       9616.00       8858.66       273.90 o
   1   2   1       1177.88       1186.31         8.02 o
   2   2   1        556.48        546.70         8.16 o
   3   2   1        103.46        103.20         4.98 o
   4   2   1         81.45         77.97         2.36 o
   5   2   1          2.80          2.00         1.27 o
  -5   3   1         23.90         28.57         2.94 o
  -4   3   1          3.01          1.40         1.35 o
  -3   3   1         24.15         25.00         2.44 o
  -2   3   1        499.04        534.79         7.68 o
  -1   3   1       8576.42       8509.50        67.90 o
   0   3   1       2958.55       2813.52        91.76 o
   1   3   1        808.77        759.00         7.39 o
   2   3   1        512.48        500.87         8.17 o
   3   3   1         12.42          7.60         1.52 o
   4   3   1         50.71         43.43         2.12 o
   5   3   1         77.50         84.69         4.08 o
  -5   4   1        160.15        179.65        14.52 o
  -4   4   1        146.85        150.28         5.12 o
  -3   4   1          0.40          0.87         1.19 o
  -2   4   1        553.77        629.12        11.25 o
  -1   4   1        227.39        243.90         4.13 o
   0   4   1       1186.18       1006.99        32.19 o
   1   4   1        499.62        484.50         5.10 o
   2   4   1        846.21        833.59        12.88 o
   3   4   1         63.77         59.94         3.97 o
   4   4   1        147.07        134.73         5.37 o
   5   4   1          3.92          3.66         1.25 o
  -5   5   1          0.22          0.68         1.38 o
  -4   5   1         17.13         14.81         1.53 o
  -3   5   1         41.13         33.74         3.41 o
  -2   5   1          0.32          2.56         3.58 o
  -1   5   1        146.95        148.64         3.14 o
   0   5   1       2432.69       2163.74        54.65 o
   1   5   1         26.59         26.21         1.52 o
   2   5   1        870.76        984.01        13.06 o
   3   5   1          0.12         -1.28         1.32 o
   4   5   1        335.43        325.87         7.82 o
   5   5   1         56.13         63.89         8.05 o
  -5   6   1         14.39         14.28         1.67 o
  -4   6   1          2.64          5.31         1.08 o
  -3   6   1        107.33        104.24         6.30 o
  -2   6   1         27.85         27.31         2.51 o
  -1   6   1        164.71        178.66         5.57 o
   0   6   1         19.95         18.14         1.72 o
   1   6   1        193.99        207.41         4.49 o
   2   6   1        259.87        290.57         9.69 o
   3   6   1         31.86         29.65         4.08 o
   4   6   1        100.71         99.64        10.41 o
   5   6   1          6.52          9.69         3.50 o
  -5   7   1          9.34          9.22         1.33 o
  -4   7   1          0.17          2.18         1.22 o
  -3   7   1          0.98         -1.93         2.03 o
  -2   7   1        641.93        656.52        16.77 o
  -1   7   1        498.46        472.39        14.31 o
   0   7   1        626.24        649.17        20.88 o
   1   7   1       2064.97       2286.64        50.23 o
   2   7   1         18.99         14.94         3.13 o
   3   7   1          6.03         10.76         1.12 o
   4   7   1         40.73         45.11         4.01 o
   5   7   1          0.87          0.16         0.82 o
  -5   8   1          0.18         -0.02         0.79 o
  -4   8   1        127.89        120.06         3.40 o
  -3   8   1          0.16          3.15         1.14 o
  -2   8   1         83.16         78.75         6.09 o
  -1   8   1       1530.44       1495.99       103.03 o
   0   8   1        512.02        604.23        28.03 o
   1   8   1        105.88         96.10         5.51 o
   2   8   1          0.25          2.39         1.57 o
   3   8   1          7.47          9.99         1.95 o
   4   8   1         26.01         26.55         1.99 o
   5   8   1          5.39          5.07         1.03 o
  -5   9   1          0.39          0.30         0.62 o
  -4   9   1          6.45          7.96         1.17 o
  -3   9   1         47.60         41.36         2.49 o
  -2   9   1          7.14          8.30         2.50 o
  -1   9   1        205.24        208.39         8.02 o
   0   9   1         79.95         70.88         3.95 o
   1   9   1        172.93        147.28         9.74 o
   2   9   1         75.01         63.08         5.94 o
   3   9   1        448.40        403.74        13.20 o
   4   9   1          0.02         -0.20         0.62 o
   5   9   1          0.02          0.03         0.58 o
  -5  10   1          1.54          2.51         0.83 o
  -4  10   1          0.59          0.78         0.54 o
  -3  10   1          0.32         -0.31         0.54 o
  -2  10   1        431.87        390.82         5.36 o
  -1  10   1         21.47         22.35         2.87 o
   0  10   1         56.62         55.20         4.63 o
   1  10   1         81.60         76.98         5.30 o
   2  10   1         94.84         97.02         2.80 o
   3  10   1         10.69          6.99         1.18 o
   4  10   1         25.02         22.32         1.43 o
   5  10   1         12.05         15.52         1.66 o
  -4  11   1         22.47         24.83         1.38 o
  -3  11   1        126.03        118.88         3.72 o
  -2  11   1        207.31        189.56         3.30 o
  -1  11   1        456.68        449.46        15.42 o
   0  11   1          1.31          0.91         2.66 o
   1  11   1          8.48          9.06         1.99 o
   2  11   1        134.47        127.50         3.31 o
   3  11   1         41.42         34.04         1.87 o
   4  11   1          4.06          3.34         0.66 o
  -4  12   1          0.92          0.63         0.45 o
  -3  12   1         35.59         35.86         1.71 o
  -2  12   1         29.07         23.72         1.26 o
  -1  12   1        150.51        145.03         2.66 o
   0  12   1         41.76         42.14         1.28 o
   1  12   1         95.80         94.16         2.15 o
   2  12   1         16.48         15.14         1.02 o
   3  12   1          0.82          1.19         0.69 o
   4  12   1         17.07         17.62         1.04 o
  -4  13   1         40.12         47.46         2.05 o
  -3  13   1          5.45          5.73         0.76 o
  -2  13   1          0.00         -0.42         0.48 o
  -1  13   1         22.45         23.19         1.22 o
   0  13   1        389.10        367.92         4.01 o
   1  13   1        185.12        173.13         3.51 o
   2  13   1         32.80         34.03         1.47 o
   3  13   1          3.04          3.31         0.75 o
   4  13   1          6.02          9.18         0.96 o
  -3  14   1          8.74         11.43         0.82 o
  -2  14   1          0.10         -0.31         0.45 o
  -1  14   1          0.91          1.81         0.47 o
   0  14   1         55.14         53.04         1.68 o
   1  14   1          3.30          3.67         0.57 o
   2  14   1          5.97          5.41         0.72 o
   3  14   1          1.48          0.76         0.53 o
  -3  15   1         10.51         10.73         0.65 o
  -2  15   1         16.33         17.27         0.98 o
  -1  15   1        135.41        139.21         2.59 o
   0  15   1         74.94         73.20         1.78 o
   1  15   1         93.20         94.18         2.10 o
   2  15   1          0.74          0.74         0.48 o
   3  15   1         21.93         24.27         0.98 o
  -3  16   1          7.65          9.84         0.63 o
  -2  16   1          3.33          5.13         0.52 o
  -1  16   1         93.83         94.65         1.85 o
   0  16   1          0.11          0.30         0.28 o
   1  16   1          8.73          8.19         0.67 o
   2  16   1         18.38         21.31         0.90 o
   3  16   1          1.88          1.77         0.37 o
  -2  17   1          0.20          0.59         0.31 o
  -1  17   1          0.01          0.31         0.32 o
   0  17   1          9.48          8.91         0.49 o
   1  17   1          8.12          8.80         0.59 o
   2  17   1         34.36         38.58         1.01 o
  -1  18   1          1.94          2.41         0.27 o
   0  18   1          0.39          0.21         0.25 o
   1  18   1          4.19          4.51         0.40 o
  -5   0   2         17.32         14.32         2.24 o
  -4   0   2         42.60         40.04         2.58 o
  -3   0   2        271.47        263.01         9.75 o
  -2   0   2        798.62        719.67        11.92 o
  -1   0   2       8510.08       7847.73        37.08 o
   0   0   2        962.22        911.33         7.38 o
   1   0   2       2054.45       1844.41        13.61 o
   2   0   2          0.26          1.15         0.95 o
   3   0   2          0.09         -2.76         2.76 o
   4   0   2        246.62        253.84         5.37 o
   5   0   2          7.59          4.93         2.00 o
   6   0   2         16.10         27.12         1.81 o
  -5   1   2          1.10         -0.90         0.90 o
  -4   1   2          3.34          3.12         1.42 o
  -3   1   2        163.72        169.50         6.44 o
  -2   1   2        133.95        127.60         3.01 o
  -1   1   2        417.29        447.67         4.80 o
   0   1   2        968.25        966.87        19.33 o
   1   1   2        120.53        130.07         2.65 o
   2   1   2         14.98         17.97         1.13 o
   3   1   2        652.53        667.17        13.43 o
   4   1   2         53.90         51.63         2.30 o
   5   1   2        162.21        173.45         8.71 o
  -5   2   2         75.75         76.97         3.05 o
  -4   2   2          3.46          0.77         1.23 o
  -3   2   2          5.00          3.61         1.34 o
  -2   2   2       1254.03       1223.44        11.07 o
  -1   2   2         62.88         67.50         2.21 o
   0   2   2       3826.79       4056.99        57.27 o
   1   2   2      19786.51      18754.63        58.66 o
   2   2   2        773.84        724.54         9.60 o
   3   2   2        606.63        616.62        12.14 o
   4   2   2         35.98         34.55         1.58 o
   5   2   2         44.87         48.35         2.27 o
  -5   3   2         21.06         21.24         2.85 o
  -4   3   2         21.34         21.33         1.64 o
  -3   3   2          6.34          6.59         1.53 o
  -2   3   2        932.27       1081.39        11.22 o
  -1   3   2       5914.76       6159.88        46.27 o
   0   3   2       1452.71       1531.41        25.04 o
   1   3   2      11924.40      11470.93        82.67 o
   2   3   2         29.19         25.97         1.94 o
   3   3   2         83.28         72.63         4.65 o
   4   3   2         58.16         52.50         2.60 o
   5   3   2         16.57         23.36         2.36 o
  -5   4   2         13.92         22.56         4.22 o
  -4   4   2        174.26        167.73         6.98 o
  -3   4   2         66.91         69.36         4.15 o
  -2   4   2       2777.88       2990.30        40.36 o
  -1   4   2         40.56         31.94         1.70 o
   0   4   2       1391.50       1205.85        45.90 o
   1   4   2          4.41          2.26         0.44 o
   2   4   2         43.45         46.98         2.57 o
   3   4   2        286.38        292.91         8.72 o
   4   4   2          8.12          7.65         1.03 o
   5   4   2          2.23          3.80         1.88 o
  -5   5   2         41.96         51.29         6.29 o
  -4   5   2         59.94         59.50         3.62 o
  -3   5   2        144.86        139.57         6.90 o
  -2   5   2        147.38        167.59         5.11 o
  -1   5   2        307.89        300.73         4.63 o
   0   5   2         23.04         20.84         1.92 o
   1   5   2        129.30        149.41         3.18 o
   2   5   2         24.94         35.19         2.33 o
   3   5   2         75.99         81.58         4.66 o
   4   5   2         97.61        100.15         5.32 o
   5   5   2          4.40          6.43         2.81 o
  -5   6   2          4.85          6.35         1.24 o
  -4   6   2         39.47         38.53         3.31 o
  -3   6   2         12.61         15.78         2.53 o
  -2   6   2        211.32        208.57         7.05 o
  -1   6   2          6.39          3.73         1.00 o
   0   6   2         77.78         80.22         3.49 o
   1   6   2        372.69        445.44         6.75 o
   2   6   2        231.33        244.97         8.65 o
   3   6   2         51.99         53.63         4.38 o
   4   6   2          1.95          2.55         0.77 o
   5   6   2          7.01         11.61         4.21 o
  -5   7   2         13.29         13.46         1.54 o
  -4   7   2          0.25          1.72         1.06 o
  -3   7   2         33.16         37.16         5.06 o
  -2   7   2          1.31         -0.23         0.90 o
  -1   7   2        362.68        426.08         9.16 o
   0   7   2         51.60         64.62         3.77 o
   1   7   2        487.88        488.82        10.66 o
   2   7   2          4.90          3.38         1.51 o
   3   7   2        109.48        126.78         5.18 o
   4   7   2          0.15          0.90         1.25 o
   5   7   2         21.82         22.88         1.85 o
  -5   8   2          0.12          0.28         0.70 o
  -4   8   2         11.23          8.23         1.17 o
  -3   8   2         11.19          9.93         1.27 o
  -2   8   2         33.15         27.53         3.75 o
  -1   8   2          1.13          2.27         1.09 o
   0   8   2          6.80          9.48         1.51 o
   1   8   2        507.89        497.13        27.05 o
   2   8   2          5.57          2.85         2.41 o
   3   8   2        140.66        138.61         3.60 o
   4   8   2         21.57         17.33         1.62 o
   5   8   2          9.26          9.53         1.50 o
  -5   9   2          5.45          6.08         0.90 o
  -4   9   2         29.68         27.42         1.92 o
  -3   9   2          5.53          3.36         0.68 o
  -2   9   2          0.99          3.51         4.08 o
  -1   9   2         98.83        100.24         5.62 o
   0   9   2         12.46         13.07         1.81 o
   1   9   2         19.77         22.23         3.40 o
   2   9   2        388.09        323.79        13.15 o
   3   9   2         74.33         65.09         2.78 o
   4   9   2          0.32         -0.02         0.86 o
   5   9   2         10.09         11.47         1.17 o
  -5  10   2          0.23         -0.20         0.65 o
  -4  10   2          6.05          5.18         0.78 o
  -3  10   2         20.89         15.36         1.04 o
  -2  10   2         90.67         93.56         2.63 o
  -1  10   2          3.58          3.84         1.97 o
   0  10   2         50.86         62.31         4.36 o
   1  10   2        164.35        159.29         7.65 o
   2  10   2        131.06        124.35         2.71 o
   3  10   2         14.14         10.68         1.19 o
   4  10   2          2.40          1.21         0.60 o
   5  10   2          0.62          2.59         0.62 o
  -4  11   2          0.19          0.21         0.52 o
  -3  11   2          1.04          0.99         0.47 o
  -2  11   2         37.58         34.59         1.41 o
  -1  11   2         87.85        108.87         6.26 o
   0  11   2         59.37         53.14         4.71 o
   1  11   2         19.33         18.56         1.62 o
   2  11   2         51.09         58.21         2.03 o
   3  11   2          1.62          1.47         0.67 o
   4  11   2          0.00         -0.13         0.44 o
  -4  12   2          0.09         -0.30         0.58 o
  -3  12   2         28.41         30.07         1.61 o
  -2  12   2         38.88         35.09         1.51 o
  -1  12   2         18.55         23.43         1.09 o
   0  12   2         78.59         82.11         1.86 o
   1  12   2         44.80         38.60         1.30 o
   2  12   2          6.63          4.96         0.68 o
   3  12   2          0.46         -0.03         0.63 o
   4  12   2          2.77          3.00         0.54 o
  -4  13   2          0.40          1.68         0.65 o
  -3  13   2          3.39          3.31         0.68 o
  -2  13   2          8.44          6.78         0.70 o
  -1  13   2          2.49          2.26         0.57 o
   0  13   2          0.00          1.00         0.49 o
   1  13   2          0.52          0.52         0.47 o
   2  13   2         42.18         39.63         1.87 o
   3  13   2         20.83         17.12         1.36 o
   4  13   2          0.26         -0.01         0.48 o
  -3  14   2          6.15          8.32         0.72 o
  -2  14   2         30.53         29.46         1.26 o
  -1  14   2        107.14        102.60         2.19 o
   0  14   2          8.74          8.16         0.76 o
   1  14   2         13.48         15.17         0.88 o
   2  14   2          0.29          0.19         0.60 o
   3  14   2          2.12          1.51         0.51 o
  -3  15   2          1.97          2.99         0.43 o
  -2  15   2          5.26          4.64         0.61 o
  -1  15   2         39.00         43.45         1.41 o
   0  15   2        182.94        182.23         2.62 o
   1  15   2          0.03          0.61         0.38 o
   2  15   2         65.45         67.80         2.00 o
   3  15   2          0.05          0.33         0.36 o
  -3  16   2          0.00         -0.34         0.34 o
  -2  16   2         35.58         41.52         1.27 o
  -1  16   2         36.84         39.50         1.22 o
   0  16   2         10.44         11.45         0.61 o
   1  16   2          9.47          8.24         0.66 o
   2  16   2          0.02          0.45         0.40 o
   3  16   2         16.57         19.29         0.81 o
  -2  17   2          3.40          4.30         0.40 o
  -1  17   2          3.21          3.54         0.43 o
   0  17   2          1.30          1.56         0.29 o
   1  17   2          1.35          1.03         0.30 o
   2  17   2         14.59         17.17         0.65 o
  -1  18   2          0.03          0.39         0.25 o
   0  18   2          0.62          0.36         0.23 o
   1  18   2          5.00          8.20         0.57 o
  -5   1   3         19.38         17.23         2.40 o
  -4   1   3         52.99         48.91         2.32 o
  -3   1   3        151.92        176.07         5.92 o
  -2   1   3         14.19         12.22         1.14 o
  -1   1   3       6438.72       6483.16        27.66 o
   0   1   3       2436.05       2608.63         8.23 o
   1   1   3       1172.90       1170.10         8.82 o
   2   1   3        185.82        199.44         4.23 o
   3   1   3        129.09        103.33         5.36 o
   4   1   3         39.97         39.72         1.68 o
   5   1   3          0.74         -0.82         2.26 o
  -5   2   3          9.74         10.71         1.58 o
  -4   2   3        155.30        131.50         3.66 o
  -3   2   3          2.89          3.15         1.12 o
  -2   2   3       2282.37       2353.03        19.40 o
  -1   2   3       5088.58       5243.92        21.08 o
   0   2   3          1.88          0.67         0.29 o
   1   2   3        146.59        173.21         2.51 o
   2   2   3          0.10         -0.03         0.62 o
   3   2   3       1021.89       1002.71        22.04 o
   4   2   3         40.22         39.32         1.54 o
   5   2   3         22.92         26.22         3.20 o
  -5   3   3          0.02          0.13         0.95 o
  -4   3   3         23.73         20.11         1.56 o
  -3   3   3        115.29        111.38         6.52 o
  -2   3   3         21.71         19.64         1.76 o
  -1   3   3       2411.82       2622.38        19.11 o
   0   3   3       1221.35       1216.23        20.60 o
   1   3   3       2797.66       2809.73        25.03 o
   2   3   3         23.31         31.93         2.15 o
   3   3   3        155.20        136.93         5.84 o
   4   3   3         23.03         18.11         1.15 o
   5   3   3         96.89         99.48         6.43 o
  -5   4   3         20.92         22.30         2.94 o
  -4   4   3        463.85        443.71        35.15 o
  -3   4   3        513.04        521.92        16.71 o
  -2   4   3        949.38       1003.03        15.63 o
  -1   4   3        126.83        146.94         3.46 o
   0   4   3        102.20        112.72         4.09 o
   1   4   3        104.94         78.85         2.03 o
   2   4   3        118.64        115.15         4.53 o
   3   4   3         21.30         21.80         2.38 o
   4   4   3         91.04         89.17         3.88 o
   5   4   3          2.84          3.24         1.55 o
  -5   5   3         22.32         23.31         3.23 o
  -4   5   3         60.90         63.01         2.61 o
  -3   5   3         15.98         14.17         2.80 o
  -2   5   3        316.64        340.57         8.56 o
  -1   5   3         31.76         24.15         2.10 o
   0   5   3       1100.21       1028.54        56.37 o
   1   5   3        416.11        432.06         5.47 o
   2   5   3        205.98        173.17         5.78 o
   3   5   3        109.17        110.16         5.47 o
   4   5   3        116.06        120.66         3.74 o
   5   5   3         33.59         39.85         6.04 o
  -5   6   3          3.07          4.36         1.12 o
  -4   6   3        138.79        147.38         9.47 o
  -3   6   3         38.17         27.90         3.95 o
  -2   6   3        477.88        561.56        11.82 o
  -1   6   3        227.12        215.08         6.03 o
   0   6   3       1111.34       1195.82        38.46 o
   1   6   3        291.98        278.32         5.17 o
   2   6   3        370.20        365.50         9.77 o
   3   6   3          9.69         11.08         2.02 o
   4   6   3          0.07          2.86         0.74 o
   5   6   3          9.01         14.64         4.50 o
  -5   7   3          2.91          2.48         1.17 o
  -4   7   3          1.47          3.59         2.25 o
  -3   7   3         65.74         74.29         5.98 o
  -2   7   3         19.96         18.49         2.38 o
  -1   7   3          3.74          2.87         0.99 o
   0   7   3        343.71        332.61        13.26 o
   1   7   3        106.97        118.04         3.89 o
   2   7   3        110.26        105.66         6.58 o
   3   7   3          2.14          3.22         0.95 o
   4   7   3         49.72         48.13         4.86 o
   5   7   3          5.55          3.42         1.66 o
  -5   8   3          8.02          7.85         1.19 o
  -4   8   3          6.92          8.33         1.23 o
  -3   8   3          8.02          7.40         0.91 o
  -2   8   3        306.07        301.15        14.88 o
  -1   8   3        620.10        664.22        12.49 o
   0   8   3         42.44         35.02         2.68 o
   1   8   3         31.78         28.17         2.76 o
   2   8   3         50.73         45.38         4.70 o
   3   8   3        221.54        204.54         4.96 o
   4   8   3         35.94         33.77         2.23 o
   5   8   3          6.76          5.37         0.98 o
  -5   9   3          0.32          0.51         0.86 o
  -4   9   3          0.52          1.07         0.91 o
  -3   9   3         90.00         79.63         2.53 o
  -2   9   3         59.53         56.95         5.65 o
  -1   9   3         61.23         62.94         3.92 o
   0   9   3        190.07        232.94         7.48 o
   1   9   3         52.65         40.25         4.38 o
   2   9   3        954.87        882.48        30.09 o
   3   9   3         79.73         75.26         4.20 o
   4   9   3          0.97          1.50         0.71 o
   5   9   3          7.76          8.83         1.24 o
  -5  10   3          5.14          4.11         0.94 o
  -4  10   3          0.99          0.62         0.61 o
  -3  10   3         18.47         16.50         1.23 o
  -2  10   3          4.68          3.95         0.53 o
  -1  10   3         40.09         39.26         3.63 o
   0  10   3          4.24          3.99         1.57 o
   1  10   3          0.68         -1.68         2.63 o
   2  10   3         11.93         13.96         0.97 o
   3  10   3         12.96          7.72         1.09 o
   4  10   3         13.17         11.11         1.05 o
   5  10   3          0.59          1.32         0.73 o
  -4  11   3          1.03          0.26         0.52 o
  -3  11   3          0.06         -0.57         0.57 o
  -2  11   3        118.25        111.68         2.46 o
  -1  11   3        408.79        419.40         5.03 o
   0  11   3          0.22         -1.12         4.93 o
   1  11   3         18.47         17.95         1.19 o
   2  11   3        532.88        486.91         7.55 o
   3  11   3          5.03          3.02         0.82 o
   4  11   3          2.31          3.55         0.55 o
  -4  12   3         10.60          9.60         1.01 o
  -3  12   3         96.23        101.92         2.68 o
  -2  12   3          1.90          1.74         0.49 o
  -1  12   3       1204.79       1174.18        14.23 o
   0  12   3          6.41          5.83         0.52 o
   1  12   3          1.21          1.60         0.45 o
   2  12   3        206.11        192.92         4.01 o
   3  12   3          2.71          2.51         0.82 o
   4  12   3          1.33          2.07         0.56 o
  -4  13   3         88.86        107.41         2.54 o
  -3  13   3         45.05         47.82         1.67 o
  -2  13   3         30.24         26.05         1.22 o
  -1  13   3        245.13        218.37         3.40 o
   0  13   3          3.07          2.53         0.52 o
   1  13   3          2.10          2.06         0.51 o
   2  13   3         37.00         30.92         1.48 o
   3  13   3          3.57          1.52         0.47 o
   4  13   3         10.56          8.12         1.37 o
  -3  14   3          4.00          5.46         0.62 o
  -2  14   3          9.97          7.94         0.75 o
  -1  14   3         18.85         17.73         0.99 o
   0  14   3         68.45         67.31         1.87 o
   1  14   3         14.20         10.65         0.78 o
   2  14   3          0.93          1.14         0.49 o
   3  14   3         16.48         17.26         1.07 o
  -3  15   3          0.24          1.14         0.45 o
  -2  15   3          0.19          0.02         0.40 o
  -1  15   3        101.44        102.57         2.25 o
   0  15   3         28.22         28.06         1.07 o
   1  15   3          1.70          1.04         0.42 o
   2  15   3          9.78         10.19         0.79 o
   3  15   3          0.24          0.28         0.36 o
  -2  16   3          5.73          7.43         0.61 o
  -1  16   3          0.30          1.02         0.39 o
   0  16   3          8.83          8.54         0.59 o
   1  16   3          0.33          0.06         0.40 o
   2  16   3         36.38         39.25         1.23 o
  -2  17   3          5.39          5.66         0.47 o
  -1  17   3         20.81         24.61         0.90 o
   0  17   3          7.81          9.23         0.53 o
   1  17   3          0.02          0.09         0.26 o
   2  17   3          4.09          3.62         0.40 o
  -1  18   3          0.13          0.27         0.24 o
   0  18   3          9.37          8.29         0.42 o
   1  18   3          4.33          5.37         0.47 o
  -5   0   4          5.24          4.47         1.37 o
  -4   0   4          0.53          1.40         0.89 o
  -3   0   4        977.61        994.45        23.86 o
  -2   0   4       1199.77       1171.54        17.06 o
  -1   0   4        670.79        578.08         9.52 o
   0   0   4       1741.73       1779.10        10.03 o
   1   0   4       3106.90       2808.73        22.84 o
   2   0   4        777.16        781.76        14.83 o
   3   0   4        667.73        689.58        30.47 o
   4   0   4        249.84        236.70         5.18 o
   5   0   4         41.58         36.49         3.27 o
  -5   1   4          2.45          2.19         1.34 o
  -4   1   4         43.85         37.67         1.95 o
  -3   1   4         47.65         48.45         3.02 o
  -2   1   4        131.94        144.57         3.74 o
  -1   1   4       2023.44       1923.93        35.46 o
   0   1   4      26683.56      23449.60       258.51 o
   1   1   4      10032.22       9482.07        40.54 o
   2   1   4        560.23        596.16         7.34 o
   3   1   4        127.60        115.98         6.26 o
   4   1   4         83.51         81.84         2.18 o
   5   1   4         96.51         95.71         5.54 o
  -5   2   4        229.78        241.44         6.79 o
  -4   2   4          0.01         -0.94         0.94 o
  -3   2   4        802.09        799.62        16.28 o
  -2   2   4        641.29        701.26         9.85 o
  -1   2   4      15955.76      15329.26       361.73 o
   0   2   4       3820.73       3874.02        48.04 o
   1   2   4      11986.11      12090.57        27.54 o
   2   2   4        206.06        219.22         4.87 o
   3   2   4        436.86        444.90        11.35 o
   4   2   4          3.50          1.73         0.58 o
   5   2   4         41.25         39.52         2.45 o
  -5   3   4         90.41        106.85         4.67 o
  -4   3   4          4.39          0.80         0.73 o
  -3   3   4         14.15         22.93         3.73 o
  -2   3   4        508.52        587.14         9.18 o
  -1   3   4       2965.49       2907.67        19.28 o
   0   3   4        216.47        216.30         3.46 o
   1   3   4       5869.24       5743.70        47.83 o
   2   3   4        816.61        827.08        10.78 o
   3   3   4        344.83        363.08        10.51 o
   4   3   4         20.20         15.37         1.07 o
   5   3   4          0.75          0.16         1.09 o
  -5   4   4         27.46         30.94         2.49 o
  -4   4   4         93.13         91.07         6.69 o
  -3   4   4        143.44        139.03         9.11 o
  -2   4   4       4197.19       4448.23        66.87 o
  -1   4   4       2149.08       2267.30        17.59 o
   0   4   4          6.10          7.21         1.14 o
   1   4   4        293.65        289.25         4.64 o
   2   4   4         57.56         61.35         3.36 o
   3   4   4        179.33        171.17         6.65 o
   4   4   4         98.31         91.84         3.00 o
   5   4   4          0.02          0.75         1.41 o
  -5   5   4          1.33          4.70         2.92 o
  -4   5   4          1.36          1.99         0.77 o
  -3   5   4        230.42        203.84        11.58 o
  -2   5   4         55.44         70.57         4.07 o
  -1   5   4        102.19        113.86         4.44 o
   0   5   4        204.56        186.76         8.87 o
   1   5   4        604.58        650.86         8.32 o
   2   5   4         75.81         63.01         3.53 o
   3   5   4        173.54        175.43         7.50 o
   4   5   4          6.87          6.53         1.02 o
   5   5   4          0.53          1.25         1.68 o
  -5   6   4         29.61         34.10         2.37 o
  -4   6   4        226.90        239.40        21.31 o
  -3   6   4        145.38        136.68         9.83 o
  -2   6   4         49.33         41.37         3.39 o
  -1   6   4        248.06        250.61         7.54 o
   0   6   4         16.16         17.51         1.98 o
   1   6   4         66.68         69.34         2.54 o
   2   6   4        891.23        946.25        20.11 o
   3   6   4         13.25         13.76         3.06 o
   4   6   4        119.36        126.78         6.00 o
   5   6   4          3.77          7.35         3.29 o
  -5   7   4          0.60         -0.40         0.97 o
  -4   7   4        253.88        268.99        32.40 o
  -3   7   4         52.03         52.47         3.48 o
  -2   7   4         14.41         10.79         1.86 o
  -1   7   4       1687.06       1747.68        18.93 o
   0   7   4          0.02          1.41         1.20 o
   1   7   4        539.84        543.37        13.30 o
   2   7   4          0.37          0.19         3.32 o
   3   7   4        391.06        378.79        12.32 o
   4   7   4        111.08        111.34         9.50 o
   5   7   4          5.90          4.03         0.96 o
  -5   8   4          7.69          7.11         1.12 o
  -4   8   4         18.00         13.77         1.45 o
  -3   8   4          6.69          6.66         1.78 o
  -2   8   4         65.70         56.86         4.52 o
  -1   8   4         29.77         34.90         2.83 o
   0   8   4        115.74        138.60         5.21 o
   1   8   4        503.21        535.59        17.89 o
   2   8   4         62.44         60.67         5.52 o
   3   8   4         24.18         24.32         2.35 o
   4   8   4          0.54          0.69         0.77 o
   5   8   4          1.75          1.55         0.65 o
  -5   9   4          7.58          8.20         1.45 o
  -4   9   4          1.99          1.15         0.70 o
  -3   9   4          0.01         -0.63         0.63 o
  -2   9   4        277.35        261.17        16.02 o
  -1   9   4         52.01         62.12         3.91 o
   0   9   4       2163.50       2248.46        58.20 o
   1   9   4         81.94         75.90         5.88 o
   2   9   4         49.43         49.05         6.97 o
   3   9   4        105.56        112.84         5.01 o
   4   9   4         10.09         10.21         1.30 o
   5   9   4          3.09          3.18         0.71 o
  -5  10   4          9.44         11.25         1.38 o
  -4  10   4          0.05         -0.15         0.49 o
  -3  10   4         83.32         81.51         2.36 o
  -2  10   4         36.96         26.35         1.21 o
  -1  10   4        123.58        122.13         6.36 o
   0  10   4         84.70         88.63         5.26 o
   1  10   4          2.07          0.17         1.01 o
   2  10   4         35.19         35.16         1.40 o
   3  10   4         57.92         50.19         3.49 o
   4  10   4          1.98          1.05         0.74 o
   5  10   4         16.08         18.10         1.50 o
  -4  11   4         46.63         46.15         1.80 o
  -3  11   4          0.74          0.07         0.50 o
  -2  11   4         30.92         29.15         1.24 o
  -1  11   4        107.55        104.61         2.82 o
   0  11   4         97.62        109.32         6.02 o
   1  11   4         83.19         86.48         2.32 o
   2  11   4         42.41         41.39         1.72 o
   3  11   4          1.04          2.55         0.74 o
   4  11   4          0.63          0.23         0.66 o
  -4  12   4          4.63          5.90         0.79 o
  -3  12   4          3.42          4.08         0.75 o
  -2  12   4          4.22          3.56         0.58 o
  -1  12   4         14.45         14.47         0.92 o
   0  12   4          0.34          0.07         0.46 o
   1  12   4         50.57         46.57         1.45 o
   2  12   4         18.45         26.56         1.42 o
   3  12   4          4.82          3.22         0.85 o
   4  12   4          0.08          0.36         0.65 o
  -4  13   4         18.10         21.31         1.19 o
  -3  13   4          3.78          2.18         0.55 o
  -2  13   4          3.28          2.81         0.55 o
  -1  13   4         21.60         23.50         1.05 o
   0  13   4         83.42         91.77         2.31 o
   1  13   4          1.82          2.49         0.48 o
   2  13   4          9.70          6.23         0.77 o
   3  13   4          1.31          0.58         0.42 o
   4  13   4          6.50          7.08         1.28 o
  -3  14   4          9.45         12.19         0.89 o
  -2  14   4         11.72          9.54         0.77 o
  -1  14   4        150.82        145.84         2.60 o
   0  14   4         11.27         12.68         0.82 o
   1  14   4         41.84         41.35         1.30 o
   2  14   4         21.73         20.36         1.18 o
   3  14   4          4.82          5.84         0.60 o
  -3  15   4         13.36         17.19         0.86 o
  -2  15   4          1.20          1.38         0.41 o
  -1  15   4          6.84          6.78         0.68 o
   0  15   4         30.31         28.14         1.21 o
   1  15   4         19.72         19.76         1.00 o
   2  15   4          0.03          0.81         0.44 o
   3  15   4         21.97         23.63         1.03 o
  -2  16   4          3.41          2.76         0.48 o
  -1  16   4          0.85          1.15         0.36 o
   0  16   4         11.58         10.77         0.69 o
   1  16   4          0.89          1.31         0.38 o
   2  16   4          3.29          4.81         0.51 o
  -2  17   4         14.93         11.79         0.61 o
  -1  17   4         18.06         21.12         0.83 o
   0  17   4          0.80          1.67         0.31 o
   1  17   4          4.77          3.15         0.33 o
   2  17   4         17.38         18.11         1.17 o
  -1  18   4          0.01         -0.07         0.30 o
   0  18   4          0.49          0.63         0.27 o
   1  18   4          0.17          0.12         0.28 o
  -5   1   5         89.62        101.83         4.80 o
  -4   1   5         65.62         61.68         2.82 o
  -3   1   5         89.98         77.44         4.63 o
  -2   1   5          0.53          0.92         0.62 o
  -1   1   5       6027.53       5918.57        26.13 o
   0   1   5       8493.36       8376.17        36.13 o
   1   1   5        379.10        374.98         4.35 o
   2   1   5       1733.40       1757.44        14.65 o
   3   1   5        606.58        655.87        18.65 o
   4   1   5         65.18         60.93         1.93 o
   5   1   5          4.55          1.22         3.15 o
  -5   2   5          0.04          1.41         1.31 o
  -4   2   5        101.72         87.94         2.69 o
  -3   2   5        189.90        195.66         7.38 o
  -2   2   5         46.50         43.71         2.84 o
  -1   2   5      25291.06      23227.81       247.51 o
   0   2   5       3295.12       3349.99        32.05 o
   1   2   5      10721.22      10100.80        47.18 o
   2   2   5        185.69        185.93         4.56 o
   3   2   5         28.43         25.77         2.70 o
   4   2   5          1.46          1.75         0.57 o
   5   2   5         48.33         44.10         3.19 o
  -5   3   5         50.47         55.87         2.63 o
  -4   3   5          5.58          4.41         0.97 o
  -3   3   5       1258.49       1279.87        50.66 o
  -2   3   5        146.43        155.21         5.44 o
  -1   3   5        172.52        174.95         3.79 o
   0   3   5        485.75        506.88         5.77 o
   1   3   5      10592.73      10383.92        33.35 o
   2   3   5        772.08        862.38        11.03 o
   3   3   5         18.61         20.21         2.54 o
   4   3   5          8.52          6.16         0.80 o
   5   3   5         58.66         64.55         5.78 o
  -5   4   5         15.60         20.73         1.63 o
  -4   4   5         47.54         42.14         4.28 o
  -3   4   5        417.11        406.36        25.57 o
  -2   4   5       1896.89       2088.74        31.37 o
  -1   4   5         52.86         65.12         2.20 o
   0   4   5       2032.13       1854.87        55.41 o
   1   4   5        123.86        124.69         3.29 o
   2   4   5        788.96        851.92        12.49 o
   3   4   5        263.72        248.24        10.11 o
   4   4   5          6.69          5.36         0.80 o
   5   4   5          0.45          0.40         0.87 o
  -5   5   5        143.84        150.03         7.14 o
  -4   5   5          9.71          8.31         2.15 o
  -3   5   5          9.46         13.13         3.47 o
  -2   5   5        882.39        882.06        14.57 o
  -1   5   5       1549.73       1668.02        17.88 o
   0   5   5        457.32        468.47        23.19 o
   1   5   5       1881.73       1932.24        19.71 o
   2   5   5        252.69        259.71         7.21 o
   3   5   5          8.68          4.99         2.00 o
   4   5   5        101.34         99.46         3.72 o
   5   5   5         14.59         20.67         3.25 o
  -5   6   5         48.92         55.59         3.02 o
  -4   6   5         37.13         41.81         4.86 o
  -3   6   5         28.15         34.66         5.20 o
  -2   6   5         53.13         65.09         4.28 o
  -1   6   5       1493.34       1454.60        18.29 o
   0   6   5        276.58        310.39        16.43 o
   1   6   5       3057.07       3445.32        51.81 o
   2   6   5        172.01        155.76         5.80 o
   3   6   5         24.05         25.12         5.39 o
   4   6   5         39.95         41.10         2.30 o
   5   6   5         36.28         45.81         8.19 o
  -5   7   5         21.87         23.80         3.08 o
  -4   7   5         42.97         42.88         2.99 o
  -3   7   5         64.64         61.47         2.07 o
  -2   7   5          2.31          1.62         1.80 o
  -1   7   5        135.89        164.29         5.59 o
   0   7   5        225.91        234.00         6.43 o
   1   7   5         72.74         93.69         3.52 o
   2   7   5         26.90         26.45         3.37 o
   3   7   5        120.99        115.55         3.37 o
   4   7   5          7.64         11.71         2.54 o
   5   7   5         26.74         28.91         2.19 o
  -5   8   5          0.71          0.64         0.89 o
  -4   8   5          6.66          8.16         1.19 o
  -3   8   5         16.83         13.52         1.36 o
  -2   8   5         61.69         69.18         4.93 o
  -1   8   5        219.78        227.95         7.02 o
   0   8   5        131.21        143.32         5.37 o
   1   8   5         29.68         24.87         2.54 o
   2   8   5         54.18         45.48         4.60 o
   3   8   5          0.05         -0.81         1.35 o
   4   8   5          4.14          3.78         1.34 o
   5   8   5          4.13          7.55         1.04 o
  -5   9   5          0.02          0.01         0.74 o
  -4   9   5         44.97         44.69         2.28 o
  -3   9   5         13.20         11.33         1.01 o
  -2   9   5         60.99         60.91         5.83 o
  -1   9   5        377.99        417.35        11.52 o
   0   9   5         73.00         74.49         4.14 o
   1   9   5          0.45         -1.55         1.55 o
   2   9   5         11.85         11.86         2.91 o
   3   9   5        118.32        104.86         3.53 o
   4   9   5         13.44         10.92         1.31 o
   5   9   5          3.54          6.15         0.78 o
  -5  10   5          2.29          4.67         0.97 o
  -4  10   5         10.83         10.55         0.99 o
  -3  10   5         42.27         40.68         1.85 o
  -2  10   5          1.26          0.43         0.44 o
  -1  10   5          6.19         10.39         2.49 o
   0  10   5          7.69         10.47         1.96 o
   1  10   5         61.60         52.41         4.54 o
   2  10   5         27.82         25.43         1.72 o
   3  10   5        496.75        460.40        13.13 o
   4  10   5          6.10          7.82         0.94 o
  -4  11   5          0.24          0.52         0.49 o
  -3  11   5         67.41         64.53         2.13 o
  -2  11   5        220.57        191.66         3.19 o
  -1  11   5         27.24         26.86         1.15 o
   0  11   5          0.84         -0.69         1.70 o
   1  11   5         11.02         11.74         0.85 o
   2  11   5        564.72        556.56        17.27 o
   3  11   5         21.37         16.21         1.65 o
   4  11   5         56.11         61.72         2.42 o
  -4  12   5          0.03          0.10         0.49 o
  -3  12   5         52.63         53.87         1.91 o
  -2  12   5          6.60          4.23         0.61 o
  -1  12   5          9.93          9.17         0.70 o
   0  12   5          0.01          0.96         1.10 o
   1  12   5         24.65         25.97         1.11 o
   2  12   5          2.34          1.88         0.60 o
   3  12   5          9.03          9.07         0.92 o
   4  12   5         28.63         30.55         1.59 o
  -4  13   5          0.87          1.44         0.38 o
  -3  13   5          7.91          7.87         0.71 o
  -2  13   5        107.67         98.96         2.32 o
  -1  13   5         14.81         11.39         0.77 o
   0  13   5        614.44        610.49         5.51 o
   1  13   5          2.70          2.16         0.54 o
   2  13   5         96.97         95.79         3.08 o
   3  13   5          0.67         -0.04         0.51 o
   4  13   5          5.35          6.40         1.23 o
  -3  14   5          0.24         -0.12         0.43 o
  -2  14   5          0.01         -0.30         0.44 o
  -1  14   5        114.25        112.82         2.30 o
   0  14   5        304.83        314.15         4.80 o
   1  14   5          8.93          8.14         0.71 o
   2  14   5         20.33         17.86         1.03 o
   3  14   5          0.06         -0.41         0.41 o
  -3  15   5         43.02         55.41         1.46 o
  -2  15   5          0.12          0.50         0.40 o
  -1  15   5         20.82         19.82         0.92 o
   0  15   5         13.89         14.47         0.85 o
   1  15   5          2.25          2.39         0.43 o
   2  15   5         25.32         28.84         1.16 o
   3  15   5          2.82          2.28         0.44 o
  -2  16   5          0.01          0.13         0.42 o
  -1  16   5         12.41         12.57         0.68 o
   0  16   5          0.09          0.18         0.37 o
   1  16   5         15.54         16.53         0.83 o
   2  16   5          5.03          5.41         0.51 o
  -2  17   5         13.56         17.82         0.83 o
  -1  17   5         18.28         16.23         0.67 o
   0  17   5          0.65          0.62         0.27 o
   1  17   5          0.04         -0.26         0.30 o
   2  17   5          0.78          1.39         0.52 o
  -1  18   5          8.36          7.16         0.51 o
   0  18   5          6.06          5.67         0.44 o
   1  18   5          2.53          1.94         0.32 o
  -5   0   6         36.74         39.69         3.23 o
  -4   0   6        735.57        710.02        17.44 o
  -3   0   6         98.47        104.77         7.37 o
  -2   0   6        703.44        741.29        15.71 o
  -1   0   6       5328.01       5207.22        41.86 o
   0   0   6       3928.94       3900.53        16.23 o
   1   0   6      22370.88      21083.15        40.02 o
   2   0   6        363.09        350.75        12.15 o
   3   0   6        122.51        124.97        14.81 o
   4   0   6         48.27         41.84         2.93 o
   5   0   6        105.65         84.33         4.86 o
  -5   1   6         36.26         45.08         2.48 o
  -4   1   6          4.36          2.51         0.58 o
  -3   1   6         36.21         29.57         3.02 o
  -2   1   6        231.13        236.78         4.68 o
  -1   1   6        214.14        217.74         3.47 o
   0   1   6       5978.82       5668.68        34.67 o
   1   1   6      23123.78      21337.77       124.49 o
   2   1   6        243.22        273.47         6.28 o
   3   1   6         18.51         20.34         3.25 o
   4   1   6         98.04         95.24         2.77 o
   5   1   6         17.70         13.69         1.79 o
  -5   2   6         29.51         37.54         2.26 o
  -4   2   6          0.00         -0.53         0.72 o
  -3   2   6        161.39        164.60         6.84 o
  -2   2   6        249.15        287.29         7.31 o
  -1   2   6      24809.60      22772.97       223.79 o
   0   2   6       4431.87       4394.61        24.01 o
   1   2   6       1814.55       1867.73         9.50 o
   2   2   6        166.29        170.73         4.41 o
   3   2   6          8.73         10.93         2.25 o
   4   2   6        311.74        297.82         4.51 o
   5   2   6         39.84         39.72         4.16 o
  -5   3   6         11.84         13.55         1.12 o
  -4   3   6          3.63          3.30         0.85 o
  -3   3   6        179.72        191.75        10.35 o
  -2   3   6        177.59        179.78         6.73 o
  -1   3   6        222.96        258.71         7.24 o
   0   3   6        120.78        126.73         2.91 o
   1   3   6         90.16         78.74         2.43 o
   2   3   6        412.53        454.62         7.57 o
   3   3   6        100.14         89.77         6.03 o
   4   3   6         79.52         82.57         2.40 o
   5   3   6         15.79         17.29         2.64 o
  -5   4   6          1.86          6.04         1.68 o
  -4   4   6         80.92         74.13         5.90 o
  -3   4   6          0.02          5.43         2.07 o
  -2   4   6         65.59         59.62         3.77 o
  -1   4   6        204.61        194.95         4.18 o
   0   4   6         72.80         71.71         2.24 o
   1   4   6         32.65         32.25         1.83 o
   2   4   6       2661.29       2720.65        30.96 o
   3   4   6        376.68        327.79        11.76 o
   4   4   6          1.54          0.70         0.66 o
   5   4   6          9.07         11.69         2.20 o
  -5   5   6          2.69          6.33         1.41 o
  -4   5   6          6.46          9.39         4.08 o
  -3   5   6         48.92         47.49         5.81 o
  -2   5   6        277.66        282.95         8.59 o
  -1   5   6       1112.19       1274.05        16.64 o
   0   5   6        116.06        129.30         4.54 o
   1   5   6        212.34        215.16         5.07 o
   2   5   6        882.24        936.26        13.75 o
   3   5   6          3.47         -0.59         2.36 o
   4   5   6          1.74          2.15         0.63 o
   5   5   6          0.16          0.82         1.94 o
  -5   6   6         10.15         13.45         1.66 o
  -4   6   6         36.96         42.70         4.29 o
  -3   6   6        194.43        181.10        11.77 o
  -2   6   6          0.52          0.24         1.18 o
  -1   6   6        305.95        315.24         7.43 o
   0   6   6         52.89         45.30         3.03 o
   1   6   6         73.71         69.28         2.86 o
   2   6   6          4.55          5.04         1.18 o
   3   6   6        156.38        142.24         6.26 o
   4   6   6          4.93          6.83         0.90 o
   5   6   6          4.80         10.28         3.44 o
  -5   7   6          4.98          7.20         1.21 o
  -4   7   6          0.33         -0.70         0.89 o
  -3   7   6         12.30         12.86         1.28 o
  -2   7   6        108.76        106.07         5.86 o
  -1   7   6         50.24         46.30         3.33 o
   0   7   6          0.85         -0.40         1.11 o
   1   7   6       1074.95       1128.83        17.25 o
   2   7   6         15.75         26.29         3.25 o
   3   7   6         38.84         42.82         2.67 o
   4   7   6         78.40         85.13         5.67 o
   5   7   6          0.00          2.50         1.03 o
  -5   8   6         22.78         30.02         2.79 o
  -4   8   6         13.30         12.51         1.36 o
  -3   8   6         15.73         12.43         0.92 o
  -2   8   6         20.14         19.79         2.82 o
  -1   8   6         65.80         73.23         4.03 o
   0   8   6        571.30        600.29        15.44 o
   1   8   6         51.76         67.33         4.21 o
   2   8   6         78.93         67.02         5.58 o
   3   8   6        189.54        166.36         4.69 o
   4   8   6         11.93         10.10         1.56 o
   5   8   6         35.74         39.20         1.89 o
  -5   9   6          7.95          9.32         1.49 o
  -4   9   6        115.04        112.54         3.12 o
  -3   9   6          0.76          0.91         0.60 o
  -2   9   6         33.80         25.93         3.11 o
  -1   9   6         99.95        103.05         5.01 o
   0   9   6         93.23         91.16         4.55 o
   1   9   6        265.49        264.44         9.99 o
   2   9   6          9.43          7.50         2.81 o
   3   9   6         34.69         30.27         2.27 o
   4   9   6         13.91         11.57         1.65 o
   5   9   6         20.91         27.15         2.12 o
  -4  10   6         24.04         23.63         1.41 o
  -3  10   6          1.80          1.28         0.62 o
  -2  10   6          0.68          0.33         0.47 o
  -1  10   6        362.01        353.93        15.86 o
   0  10   6        101.25         89.85         5.34 o
   1  10   6        172.06        171.31         7.99 o
   2  10   6        497.46        481.51         9.60 o
   3  10   6         26.48         26.87         2.08 o
   4  10   6          6.89          4.39         1.02 o
  -4  11   6         11.71         11.96         1.15 o
  -3  11   6          2.47          2.64         0.67 o
  -2  11   6         55.11         48.73         1.67 o
  -1  11   6        213.97        201.12         2.76 o
   0  11   6        107.11        102.40         5.96 o
   1  11   6        182.31        178.25         2.68 o
   2  11   6         25.17         26.37         1.46 o
   3  11   6          0.00          0.70         0.58 o
   4  11   6          4.78          5.67         0.85 o
  -4  12   6         40.48         46.48         1.90 o
  -3  12   6          7.73          9.27         0.88 o
  -2  12   6          6.30          3.46         0.51 o
  -1  12   6         17.93         14.68         0.85 o
   0  12   6         47.93         43.26         1.51 o
   1  12   6         14.47         13.91         0.86 o
   2  12   6         95.75         92.98         2.53 o
   3  12   6          3.46          2.62         0.65 o
   4  12   6          6.13          5.81         0.71 o
  -4  13   6         16.52         14.82         0.92 o
  -3  13   6          6.88          6.53         0.70 o
  -2  13   6          0.06          0.22         0.46 o
  -1  13   6          7.31          7.90         0.66 o
   0  13   6         77.42         73.04         1.84 o
   1  13   6         40.21         39.53         1.52 o
   2  13   6          4.17          3.39         0.60 o
   3  13   6          9.26          7.23         0.77 o
   4  13   6          1.84          1.88         0.53 o
  -3  14   6          2.90          4.35         0.60 o
  -2  14   6         10.20          6.95         0.65 o
  -1  14   6         97.34         95.26         2.00 o
   0  14   6          2.99          4.93         0.67 o
   1  14   6          4.88          5.11         0.58 o
   2  14   6         20.98         21.27         1.10 o
   3  14   6          0.89          0.59         0.38 o
  -3  15   6          0.07          0.79         0.50 o
  -2  15   6          2.80          2.95         0.53 o
  -1  15   6         79.29         77.68         1.72 o
   0  15   6         18.87         17.05         0.92 o
   1  15   6          5.90          5.39         0.54 o
   2  15   6          5.16          4.69         0.57 o
   3  15   6          0.56          0.04         0.34 o
  -2  16   6          4.43          4.95         0.58 o
  -1  16   6         27.37         26.94         0.94 o
   0  16   6         12.14         11.42         0.74 o
   1  16   6          2.72          2.69         0.46 o
   2  16   6          9.96          8.96         0.54 o
  -2  17   6          0.02          0.43         0.25 o
  -1  17   6          0.25          0.42         0.31 o
   0  17   6          3.58          3.18         0.37 o
   1  17   6          2.31          1.89         0.47 o
   2  17   6          1.27          0.89         0.36 o
  -1  18   6          0.43          0.97         0.39 o
   0  18   6          0.23          0.28         0.25 o
  -5   1   7        235.64        266.10         5.42 o
  -4   1   7         23.01         19.84         1.11 o
  -3   1   7         86.07         77.42         4.95 o
  -2   1   7        101.91        116.78         3.29 o
  -1   1   7       2129.90       2096.85        15.02 o
   0   1   7          6.08          7.68         0.68 o
   1   1   7       1867.03       1926.30        10.41 o
   2   1   7        323.27        352.54         6.77 o
   3   1   7          3.97          0.08         2.45 o
   4   1   7        148.66        142.16         3.55 o
   5   1   7         11.41         10.56         4.20 o
  -5   2   7         12.36         17.34         1.43 o
  -4   2   7         18.79         14.67         1.07 o
  -3   2   7        208.65        219.66         9.39 o
  -2   2   7        413.27        430.47         9.18 o
  -1   2   7        565.64        717.97        14.03 o
   0   2   7        228.62        242.89         3.34 o
   1   2   7       8094.10       8169.73        35.75 o
   2   2   7         44.28         49.54         2.64 o
   3   2   7          4.13          4.81         2.95 o
   4   2   7         48.44         51.71         2.20 o
   5   2   7          1.49          1.02         1.37 o
  -5   3   7          7.45         14.29         1.43 o
  -4   3   7         97.55         87.85         2.69 o
  -3   3   7         13.59         16.47         3.56 o
  -2   3   7         18.66         29.04         2.91 o
  -1   3   7       3320.42       3129.51       228.46 o
   0   3   7        300.93        323.60         4.90 o
   1   3   7         60.28         73.72         2.26 o
   2   3   7         77.70         80.82         3.00 o
   3   3   7         59.63         52.08         5.24 o
   4   3   7        167.40        169.02         4.49 o
   5   3   7         41.85         39.80         4.13 o
  -5   4   7         21.11         23.73         1.98 o
  -4   4   7          7.50          6.98         0.92 o
  -3   4   7         25.39         23.71         3.87 o
  -2   4   7        176.89        171.16         7.21 o
  -1   4   7         77.98         66.17         3.63 o
   0   4   7        132.45        138.86         3.59 o
   1   4   7        166.13        163.52         4.22 o
   2   4   7        301.35        334.10         7.94 o
   3   4   7        235.09        211.09         9.62 o
   4   4   7         72.81         69.41         2.17 o
   5   4   7          5.76          5.41         1.12 o
  -5   5   7          9.95         12.87         1.22 o
  -4   5   7        117.82        119.88        12.93 o
  -3   5   7         18.20         21.76         4.11 o
  -2   5   7       4013.75       4186.26       106.89 o
  -1   5   7        101.70        112.71         3.44 o
   0   5   7         47.35         47.73         2.90 o
   1   5   7        668.19        689.24         8.69 o
   2   5   7       2548.90       2592.31        23.00 o
   3   5   7        195.99        191.31         9.14 o
   4   5   7          2.36          1.39         0.64 o
   5   5   7         22.73         32.62         5.11 o
  -5   6   7         47.52         47.32         4.71 o
  -4   6   7         93.18        107.81        14.95 o
  -3   6   7         21.45         25.90         4.69 o
  -2   6   7         59.70         39.87         3.66 o
  -1   6   7          0.24         -0.02         1.01 o
   0   6   7        406.66        398.97        18.52 o
   1   6   7        101.55        100.48         3.52 o
   2   6   7        208.07        223.11         7.01 o
   3   6   7          7.26          5.52         0.78 o
   4   6   7          0.53          0.87         0.59 o
   5   6   7         11.37         20.82         8.23 o
  -5   7   7          1.61          0.69         0.82 o
  -4   7   7          3.23          3.06         1.35 o
  -3   7   7         26.26         24.12         1.14 o
  -2   7   7        372.44        380.93        21.51 o
  -1   7   7        294.84        354.26         8.41 o
   0   7   7       1079.84       1249.67        30.68 o
   1   7   7        118.42        114.49         4.50 o
   2   7   7          0.29          4.77         2.04 o
   3   7   7         25.86         23.35         1.56 o
   4   7   7        136.91        157.37        10.64 o
   5   7   7          3.88          3.35         1.35 o
  -5   8   7          3.40          3.86         0.78 o
  -4   8   7          1.20          1.07         0.74 o
  -3   8   7         80.45         70.98         2.16 o
  -2   8   7          1.10          0.79         1.22 o
  -1   8   7         48.98         50.24         3.54 o
   0   8   7        482.42        500.73        11.52 o
   1   8   7         12.40         18.85         2.36 o
   2   8   7         36.99         35.79         4.90 o
   3   8   7         63.87         76.41        10.32 o
   4   8   7        102.73         96.17         7.33 o
   5   8   7          0.07          0.04         0.96 o
  -5   9   7          8.23         10.37         1.50 o
  -4   9   7         11.84         12.31         1.12 o
  -3   9   7         28.97         26.90         1.39 o
  -2   9   7         12.75          9.27         2.05 o
  -1   9   7          0.12         -0.22         1.05 o
   0   9   7         47.01         46.26         3.25 o
   1   9   7        219.07        219.74         8.36 o
   2   9   7          9.51         -0.21         3.36 o
   3   9   7        245.72        244.49         5.08 o
   4   9   7         12.16          8.59         1.45 o
   5   9   7          4.34          5.32         1.11 o
  -4  10   7          0.01          0.80         0.50 o
  -3  10   7         34.96         34.69         1.73 o
  -2  10   7        119.62        115.36         2.34 o
  -1  10   7         64.85         59.67         4.65 o
   0  10   7        253.78        256.62         8.16 o
   1  10   7         56.01         59.80         4.93 o
   2  10   7        144.01        150.15         3.44 o
   3  10   7          6.51          5.36         0.96 o
   4  10   7          6.43          7.47         1.30 o
  -4  11   7          0.69          0.63         0.53 o
  -3  11   7         39.91         38.41         1.66 o
  -2  11   7          0.26          0.54         0.46 o
  -1  11   7        242.09        225.91         3.11 o
   0  11   7         95.87         99.92         2.70 o
   1  11   7         95.83         92.65         1.96 o
   2  11   7         29.85         28.45         1.47 o
   3  11   7         27.03         26.13         1.66 o
   4  11   7          0.13         -0.43         0.54 o
  -4  12   7         20.62         24.32         1.18 o
  -3  12   7         12.85         14.03         1.29 o
  -2  12   7          2.44          2.16         0.48 o
  -1  12   7         13.95         12.90         0.86 o
   0  12   7         84.76         83.94         1.83 o
   1  12   7         12.63         12.64         0.90 o
   2  12   7          7.33          7.38         0.93 o
   3  12   7         37.61         35.38         1.63 o
   4  12   7          0.32         -0.23         0.64 o
  -4  13   7          4.38          4.18         0.52 o
  -3  13   7         13.73         15.83         1.07 o
  -2  13   7          8.40          8.74         0.74 o
  -1  13   7        109.16         92.76         2.00 o
   0  13   7        124.09        116.34         2.44 o
   1  13   7         25.51         28.89         1.32 o
   2  13   7          5.40          3.40         0.61 o
   3  13   7          1.48          1.83         0.50 o
   4  13   7          0.02         -0.30         1.09 o
  -3  14   7         15.99         16.17         0.95 o
  -2  14   7          3.11          2.34         0.48 o
  -1  14   7          1.88          2.16         0.42 o
   0  14   7         14.91         18.62         0.97 o
   1  14   7          0.56          0.77         0.46 o
   2  14   7         26.22         25.60         1.17 o
   3  14   7          0.23          0.11         0.32 o
  -3  15   7          4.62          6.99         0.69 o
  -2  15   7          6.00          6.20         0.60 o
  -1  15   7         22.06         21.48         0.95 o
   0  15   7        114.67        114.61         2.31 o
   1  15   7          1.57          1.07         0.49 o
   2  15   7          0.46          1.29         0.40 o
   3  15   7          6.51          5.31         0.52 o
  -2  16   7          3.71          5.71         0.64 o
  -1  16   7         21.66         22.77         0.92 o
   0  16   7          2.58          3.98         0.56 o
   1  16   7          9.95          9.52         0.64 o
   2  16   7          0.05          0.38         0.29 o
  -2  17   7         31.29         38.95         0.97 o
  -1  17   7          8.93          8.10         0.55 o
   0  17   7         18.33         22.82         0.79 o
   1  17   7         14.94         14.02         0.76 o
   2  17   7          0.03          0.02         0.32 o
   0  18   7          0.16         -0.03         0.22 o
  -5   0   8          0.73          1.52         1.35 o
  -4   0   8        161.01        156.92         5.23 o
  -3   0   8        761.45        742.98        20.06 o
  -2   0   8        485.23        549.04        12.21 o
  -1   0   8         14.26          6.02         1.37 o
   0   0   8        412.70        382.30         8.06 o
   1   0   8       1024.81       1179.00         9.76 o
   2   0   8       2569.21       2824.11        37.42 o
   3   0   8         52.75         48.56         9.70 o
   4   0   8         22.17         21.82         2.25 o
   5   0   8         68.42         72.72        10.71 o
  -5   1   8          1.74          5.29         1.17 o
  -4   1   8        116.99        112.39         2.52 o
  -3   1   8        447.00        441.12        11.90 o
  -2   1   8        279.10        281.14         5.93 o
  -1   1   8       3643.80       3548.39        17.93 o
   0   1   8         92.23         61.86         2.00 o
   1   1   8       2145.54       2020.60        13.39 o
   2   1   8       1243.37       1218.05        22.25 o
   3   1   8        165.58        168.63         9.69 o
   4   1   8        135.98        126.54         3.37 o
   5   1   8         10.21         11.55         3.11 o
  -5   2   8          0.69          2.66         1.01 o
  -4   2   8         19.81         18.92         1.20 o
  -3   2   8          0.86          0.79         1.09 o
  -2   2   8        849.83        937.65        17.20 o
  -1   2   8        428.58        462.10         8.39 o
   0   2   8         20.32         24.31         1.16 o
   1   2   8        447.24        483.51         5.47 o
   2   2   8          2.48          2.95         1.10 o
   3   2   8          9.65          8.69         3.43 o
   4   2   8          0.89          1.08         0.77 o
   5   2   8          0.16         -0.03         1.43 o
  -5   3   8        168.33        190.63         7.17 o
  -4   3   8         71.58         71.42         2.46 o
  -3   3   8          0.29          0.46         1.18 o
  -2   3   8        528.75        538.20        15.87 o
  -1   3   8        921.23        909.19        22.28 o
   0   3   8       1413.81       1439.08        11.54 o
   1   3   8        254.79        255.53         3.44 o
   2   3   8       1125.39       1080.78        15.98 o
   3   3   8         73.61         65.26         5.38 o
   4   3   8         88.67         89.70         3.45 o
   5   3   8          0.98          1.44         2.25 o
  -5   4   8         49.63         52.72         6.56 o
  -4   4   8          6.31          5.68         1.05 o
  -3   4   8         95.07        109.43         7.88 o
  -2   4   8         33.16         41.47         3.89 o
  -1   4   8        324.38        366.70         7.50 o
   0   4   8        425.97        451.56         6.46 o
   1   4   8       2047.17       2099.76        15.40 o
   2   4   8       1616.49       1552.16        19.82 o
   3   4   8          3.01         -0.50         1.92 o
   4   4   8        181.83        174.65         5.57 o
   5   4   8          3.02          5.86         1.28 o
  -5   5   8          5.94          7.01         1.12 o
  -4   5   8          4.13          4.35         0.95 o
  -3   5   8        173.24        157.77        13.46 o
  -2   5   8        408.90        413.53        22.94 o
  -1   5   8       3369.50       3605.25        34.25 o
   0   5   8        353.04        395.31        10.13 o
   1   5   8        174.68        211.15         5.08 o
   2   5   8        497.38        560.65        11.37 o
   3   5   8        100.97         94.09         6.52 o
   4   5   8         37.78         40.07         1.52 o
   5   5   8          4.20          9.96         2.87 o
  -5   6   8         10.40         11.05         1.35 o
  -4   6   8         64.74         65.77         8.74 o
  -3   6   8          0.16          2.72         1.68 o
  -2   6   8         71.02         73.61         5.50 o
  -1   6   8        247.95        267.78         8.16 o
   0   6   8         26.39         30.25         2.63 o
   1   6   8         38.97         48.52         3.08 o
   2   6   8         21.41         21.38         2.34 o
   3   6   8         12.13         10.28         0.98 o
   4   6   8         26.77         25.15         2.13 o
   5   6   8         28.87         27.23         2.76 o
  -5   7   8          0.10          0.70         0.62 o
  -4   7   8          4.02          6.08         2.12 o
  -3   7   8         30.47         32.16         1.46 o
  -2   7   8          0.31          4.44         1.75 o
  -1   7   8         10.54          8.75         1.91 o
   0   7   8       1875.96       2014.62        43.45 o
   1   7   8        235.84        220.74         6.40 o
   2   7   8        321.12        328.02        10.35 o
   3   7   8        694.15        679.15        11.67 o
   4   7   8          1.40          3.46         1.25 o
   5   7   8         13.26         14.18         1.99 o
  -5   8   8          8.54          9.17         1.33 o
  -4   8   8          1.88          0.17         0.86 o
  -3   8   8         38.81         39.15         1.64 o
  -2   8   8          0.62          7.15         2.22 o
  -1   8   8          4.54          7.08         1.77 o
   0   8   8        403.72        435.01        10.60 o
   1   8   8         16.14         19.33         2.37 o
   2   8   8        109.45         99.79         8.15 o
   3   8   8        129.66        120.75         4.29 o
   4   8   8          4.32          3.86         1.08 o
   5   8   8          0.66         -0.26         0.89 o
  -5   9   8         17.49         17.58         1.79 o
  -4   9   8         12.26         12.29         1.10 o
  -3   9   8          6.08          4.03         0.67 o
  -2   9   8         57.54         62.24         1.91 o
  -1   9   8         20.58         18.71         2.29 o
   0   9   8          5.19          6.37         1.74 o
   1   9   8          6.88          8.00         1.56 o
   2   9   8          6.35          5.60         0.84 o
   3   9   8          4.23          5.05         1.12 o
   4   9   8         55.22         55.61         3.48 o
   5   9   8          0.02          1.10         0.73 o
  -4  10   8          7.38          9.90         0.89 o
  -3  10   8        213.96        194.42         4.95 o
  -2  10   8        322.75        297.04         3.53 o
  -1  10   8         51.74         49.65         4.27 o
   0  10   8        160.78        186.09         8.04 o
   1  10   8          2.07          3.57         3.29 o
   2  10   8         70.63         65.60         2.27 o
   3  10   8         49.43         44.41         2.21 o
   4  10   8         13.96         15.49         1.91 o
  -4  11   8          0.01          0.90         0.42 o
  -3  11   8        193.74        183.95         6.76 o
  -2  11   8         97.56         83.80         2.00 o
  -1  11   8        210.02        209.32         3.57 o
   0  11   8          9.49          7.63         0.62 o
   1  11   8         24.33         22.47         1.20 o
   2  11   8          6.43          4.60         0.79 o
   3  11   8          8.61         10.10         1.33 o
   4  11   8          0.83          0.44         0.47 o
  -4  12   8          7.83          8.92         0.75 o
  -3  12   8         63.41         63.19         2.17 o
  -2  12   8         11.32         11.72         0.73 o
  -1  12   8        453.60        437.05         4.23 o
   0  12   8        123.74        123.16         2.34 o
   1  12   8          8.29          9.24         0.86 o
   2  12   8        114.09        109.81         2.59 o
   3  12   8         12.79         10.56         0.95 o
   4  12   8          0.32          0.41         0.42 o
  -4  13   8          0.02         -0.36         0.36 o
  -3  13   8         17.58         18.82         1.34 o
  -2  13   8         40.46         43.28         1.35 o
  -1  13   8        156.32        145.67         2.47 o
   0  13   8          1.74          1.93         0.54 o
   1  13   8         38.71         36.55         1.48 o
   2  13   8          6.16          5.46         0.71 o
   3  13   8         13.99         14.91         0.98 o
   4  13   8          3.70          3.35         0.89 o
  -3  14   8          1.96          3.66         0.63 o
  -2  14   8          7.61          9.22         0.76 o
  -1  14   8          4.47          3.12         0.44 o
   0  14   8         69.35         62.73         1.92 o
   1  14   8        105.41        112.56         2.53 o
   2  14   8         36.25         39.99         1.42 o
   3  14   8          8.08          6.19         0.50 o
  -3  15   8          3.23          4.39         0.55 o
  -2  15   8         16.33         17.01         0.88 o
  -1  15   8         39.61         38.30         1.20 o
   0  15   8         61.54         69.19         1.96 o
   1  15   8          5.84          6.93         0.65 o
   2  15   8          0.95          1.19         0.44 o
   3  15   8          0.49          0.80         0.31 o
  -2  16   8          7.84          5.83         0.61 o
  -1  16   8          0.20          0.89         0.35 o
   0  16   8          5.18          4.34         0.55 o
   1  16   8          0.26          0.35         0.35 o
   2  16   8          7.20          7.51         0.58 o
  -2  17   8          0.00          0.94         0.34 o
  -1  17   8          0.01          0.12         0.34 o
   0  17   8          0.68          0.98         0.29 o
   1  17   8          0.63          0.38         0.31 o
   0  18   8          1.28          0.93         0.26 o
  -5   1   9         88.75         91.17         3.26 o
  -4   1   9         78.70         79.83         2.15 o
  -3   1   9          7.22          7.40         1.84 o
  -2   1   9        390.53        413.63         8.34 o
  -1   1   9        161.71        197.29         4.96 o
   0   1   9          0.15          0.85         0.52 o
   1   1   9       2752.86       2866.34        25.22 o
   2   1   9        936.01        975.85        16.07 o
   3   1   9         14.82         15.12         2.89 o
   4   1   9        115.07        106.85         3.13 o
   5   1   9          1.08          0.94         1.59 o
  -5   2   9         36.09         39.21         2.27 o
  -4   2   9          1.13          0.67         0.56 o
  -3   2   9          6.32          5.18         1.83 o
  -2   2   9        724.66        790.77        15.73 o
  -1   2   9          0.07          1.44         0.76 o
   0   2   9        938.36        916.73         6.97 o
   1   2   9          6.47          5.91         0.89 o
   2   2   9        380.72        402.85         9.08 o
   3   2   9          4.21          5.90         1.98 o
   4   2   9          6.26          5.71         0.95 o
   5   2   9         33.69         37.00         4.64 o
  -5   3   9          4.00          5.49         1.67 o
  -4   3   9          2.76          2.17         0.71 o
  -3   3   9        481.93        458.94        16.18 o
  -2   3   9       5479.65       5647.15       107.48 o
  -1   3   9        327.70        358.56         7.26 o
   0   3   9       2457.11       2621.64        24.29 o
   1   3   9       1430.09       1497.78        12.66 o
   2   3   9        138.70        119.22         4.74 o
   3   3   9        242.48        219.48         9.95 o
   4   3   9         92.98         95.55         3.39 o
   5   3   9         15.65         22.64         1.69 o
  -5   4   9         25.13         26.65         3.18 o
  -4   4   9        165.03        165.27         8.24 o
  -3   4   9         24.85         36.47         4.66 o
  -2   4   9       3562.68       3283.03       176.89 o
  -1   4   9       1257.98       1396.01        15.42 o
   0   4   9        910.58        927.90        10.46 o
   1   4   9        256.58        309.20         6.10 o
   2   4   9       3239.12       3377.28        27.65 o
   3   4   9        230.24        217.97        10.00 o
   4   4   9         95.03         90.60         2.32 o
   5   4   9         20.80         27.86         3.69 o
  -5   5   9         13.37         15.14         1.51 o
  -4   5   9          1.82          1.13         1.49 o
  -3   5   9        101.81         91.35        10.24 o
  -2   5   9       1196.86       1134.00        84.86 o
  -1   5   9        398.58        472.20         9.10 o
   0   5   9       1886.07       1880.96        45.47 o
   1   5   9        152.34        165.16         4.56 o
   2   5   9        437.58        436.55        10.24 o
   3   5   9          9.57         12.38         1.41 o
   4   5   9         26.84         27.54         1.44 o
   5   5   9         17.29         28.74         4.42 o
  -5   6   9         17.84         19.45         1.62 o
  -4   6   9         56.34         55.47         2.89 o
  -3   6   9        831.69        805.87        10.55 o
  -2   6   9        201.21        184.87        12.31 o
  -1   6   9         54.82         53.19         4.13 o
   0   6   9        640.10        647.73        31.65 o
   1   6   9         36.96         36.52         2.42 o
   2   6   9          0.47          4.06         1.27 o
   3   6   9        218.29        215.27         4.24 o
   4   6   9          9.86         10.06         0.97 o
   5   6   9          3.63          2.91         1.37 o
  -5   7   9         15.61         14.93         1.33 o
  -4   7   9         68.92         69.80        12.79 o
  -3   7   9         28.42         30.22         1.38 o
  -2   7   9          7.28          8.75         2.17 o
  -1   7   9       1124.81       1254.14        34.61 o
   0   7   9        408.09        409.79         9.89 o
   1   7   9       1046.41       1132.04        14.69 o
   2   7   9          4.70          7.79         2.47 o
   3   7   9        120.14        115.65         3.43 o
   4   7   9          9.08         11.76         2.20 o
   5   7   9         10.08         11.25         1.82 o
  -5   8   9          1.63          3.15         0.69 o
  -4   8   9          3.06          4.10         1.10 o
  -3   8   9        235.76        229.08         3.88 o
  -2   8   9          2.38          1.74         1.18 o
  -1   8   9         37.70         33.62         3.30 o
   0   8   9        523.86        587.96        13.35 o
   1   8   9        134.15        126.76         4.88 o
   2   8   9         69.65         60.63         6.34 o
   3   8   9         14.02         16.79         1.44 o
   4   8   9         10.56         11.89         2.00 o
   5   8   9          1.00         -0.18         0.86 o
  -5   9   9          4.26          4.19         0.98 o
  -4   9   9         38.46         40.77         1.99 o
  -3   9   9          3.31          3.22         0.61 o
  -2   9   9        237.14        230.32         3.15 o
  -1   9   9        149.20        163.54         6.72 o
   0   9   9          2.85          3.02         1.31 o
   1   9   9          1.59          1.03         1.79 o
   2   9   9        127.52        125.16         3.31 o
   3   9   9          4.23          4.61         1.08 o
   4   9   9         42.76         42.64         2.91 o
   5   9   9          2.43          2.59         0.83 o
  -4  10   9         11.42         10.10         0.88 o
  -3  10   9          6.46          7.98         1.09 o
  -2  10   9        115.88        109.50         2.12 o
  -1  10   9          2.91         -0.99         2.55 o
   0  10   9        155.81        146.09         7.04 o
   1  10   9         11.64         10.06         2.24 o
   2  10   9         67.06         62.90         2.21 o
   3  10   9          0.72         -0.05         0.63 o
   4  10   9         15.95         14.97         1.74 o
  -4  11   9          2.54          1.63         0.42 o
  -3  11   9          2.60          3.78         1.05 o
  -2  11   9         99.66         90.23         1.97 o
  -1  11   9          2.57          3.32         0.99 o
   0  11   9         31.52         30.61         1.10 o
   1  11   9        241.97        236.09         3.64 o
   2  11   9          0.14         -0.38         0.51 o
   3  11   9         69.65         68.21         2.99 o
   4  11   9         16.85         17.25         1.05 o
  -4  12   9          5.03          5.82         0.55 o
  -3  12   9         27.82         29.27         1.62 o
  -2  12   9        188.81        180.04         3.21 o
  -1  12   9         44.82         44.13         1.39 o
   0  12   9         22.52         22.76         1.04 o
   1  12   9         25.19         21.30         1.18 o
   2  12   9         70.95         65.87         2.01 o
   3  12   9          0.53          1.00         0.76 o
   4  12   9          9.03          8.63         0.88 o
  -4  13   9          0.27         -0.63         0.63 o
  -3  13   9         67.43         75.83         2.48 o
  -2  13   9          0.00          0.44         0.41 o
  -1  13   9         10.20         10.38         0.71 o
   0  13   9        168.27        170.92         2.94 o
   1  13   9        125.47        119.93         3.19 o
   2  13   9          1.60          1.28         0.53 o
   3  13   9          0.00          0.08         0.46 o
  -3  14   9          1.99          3.60         0.64 o
  -2  14   9         43.10         43.88         1.35 o
  -1  14   9          5.64          4.08         0.46 o
   0  14   9          2.35          3.50         0.61 o
   1  14   9          1.05          1.14         0.62 o
   2  14   9         16.79         18.93         1.10 o
   3  14   9          8.84          8.20         0.64 o
  -3  15   9          0.03          0.27         0.37 o
  -2  15   9          1.64          0.94         0.45 o
  -1  15   9          0.06          0.23         0.43 o
   0  15   9         24.79         24.44         1.22 o
   1  15   9         28.85         26.83         1.20 o
   2  15   9         17.46         19.02         0.96 o
   3  15   9          4.88          5.59         0.58 o
  -2  16   9          1.55          2.09         0.46 o
  -1  16   9         33.06         36.80         1.26 o
   0  16   9          0.57          1.67         0.45 o
   1  16   9         20.56         21.06         0.94 o
   2  16   9         31.42         36.37         1.16 o
  -1  17   9          3.69          3.63         0.45 o
   0  17   9          0.11         -0.31         0.31 o
   1  17   9          3.34          3.02         0.41 o
  -5   0  10          0.01          0.12         0.94 o
  -4   0  10         10.79         12.62         2.90 o
  -3   0  10         72.99         72.05         6.43 o
  -2   0  10         12.59         18.74         2.46 o
  -1   0  10        641.66        661.55        13.49 o
   0   0  10          1.53          9.80         1.12 o
   1   0  10        114.98        117.72         3.60 o
   2   0  10       2708.54       2779.70        39.62 o
   3   0  10         27.15         21.90         6.62 o
   4   0  10         19.41         18.03         4.90 o
   5   0  10         30.53         39.31         3.64 o
  -5   1  10          2.84          4.78         1.07 o
  -4   1  10        151.94        150.15         3.83 o
  -3   1  10         91.84         84.33         5.37 o
  -2   1  10       1454.99       1362.69        15.47 o
  -1   1  10        682.12        702.49         9.37 o
   0   1  10        567.84        552.64         6.10 o
   1   1  10        336.02        343.54         4.49 o
   2   1  10        261.80        274.32         8.78 o
   3   1  10        201.28        190.03        10.28 o
   4   1  10        217.82        197.06         4.26 o
   5   1  10         81.50         86.82         6.66 o
  -5   2  10         27.26         30.21         1.96 o
  -4   2  10         64.96         60.34         3.10 o
  -3   2  10         20.96         22.20         3.13 o
  -2   2  10        270.90        290.48         9.59 o
  -1   2  10         23.47         29.89         1.78 o
   0   2  10       1074.86       1208.90        10.18 o
   1   2  10         31.62         35.50         2.11 o
   2   2  10       2343.60       2351.26        42.55 o
   3   2  10          6.01          5.01         1.66 o
   4   2  10        171.38        157.01         3.79 o
   5   2  10          6.19          9.22         2.44 o
  -5   3  10          0.25          0.12         0.94 o
  -4   3  10          0.25         -0.14         1.25 o
  -3   3  10         78.96         75.16         6.79 o
  -2   3  10        405.11        385.08        28.45 o
  -1   3  10         20.53         17.32         1.70 o
   0   3  10         86.19         80.28         2.39 o
   1   3  10         92.72        109.35         3.58 o
   2   3  10       2860.27       2971.90        27.79 o
   3   3  10        223.14        214.28         9.90 o
   4   3  10         51.31         45.91         1.67 o
   5   3  10         31.40         38.98         2.03 o
  -5   4  10          0.25          0.69         0.74 o
  -4   4  10         99.87        101.13         4.32 o
  -3   4  10         34.90         34.64         4.62 o
  -2   4  10       2672.92       2547.39       143.08 o
  -1   4  10        276.56        339.14        11.26 o
   0   4  10         90.01        107.36         3.19 o
   1   4  10         10.23          5.76         1.04 o
   2   4  10        191.31        199.45         6.93 o
   3   4  10          2.76          2.08         1.76 o
   4   4  10        147.17        143.58         4.04 o
   5   4  10          1.64          4.26         1.15 o
  -5   5  10          1.15          1.21         0.69 o
  -4   5  10          1.89          1.37         0.74 o
  -3   5  10         18.89         21.12         2.19 o
  -2   5  10        197.99        185.44         8.45 o
  -1   5  10        609.70        676.02        20.66 o
   0   5  10        105.86        143.14         5.27 o
   1   5  10        304.24        292.85         7.00 o
   2   5  10        658.92        678.63        12.97 o
   3   5  10          2.41          3.05         0.68 o
   4   5  10        106.36        105.16         4.02 o
   5   5  10          2.24          5.65         2.52 o
  -5   6  10          5.41          6.97         1.05 o
  -4   6  10          3.03          3.58         0.96 o
  -3   6  10       1079.02       1048.68        13.24 o
  -2   6  10         80.24         83.56         5.88 o
  -1   6  10        445.22        528.48        22.14 o
   0   6  10          5.51          6.75         1.52 o
   1   6  10        539.88        550.79        10.54 o
   2   6  10          9.85         10.81         1.77 o
   3   6  10        356.07        331.93         5.30 o
   4   6  10        162.30        165.26         5.77 o
   5   6  10         31.23         41.32         5.02 o
  -5   7  10          6.95          7.25         1.28 o
  -4   7  10         21.97         20.86         2.83 o
  -3   7  10        326.72        311.13         4.68 o
  -2   7  10         21.05         17.41         2.87 o
  -1   7  10         16.81         16.21         2.59 o
   0   7  10        393.35        422.11        10.18 o
   1   7  10          9.70         17.95         2.43 o
   2   7  10         57.75         55.87         4.45 o
   3   7  10          7.49          6.69         0.97 o
   4   7  10         46.09         45.59         2.54 o
   5   7  10          7.73          6.18         1.40 o
  -5   8  10         10.08          8.61         0.92 o
  -4   8  10         11.43          8.32         1.31 o
  -3   8  10        193.84        172.36         3.38 o
  -2   8  10         65.08         56.54         5.62 o
  -1   8  10        109.99         99.64         6.22 o
   0   8  10       1386.46       1459.43        38.79 o
   1   8  10        179.58        186.07         6.43 o
   2   8  10        166.68        159.51         8.91 o
   3   8  10          7.70          7.58         1.23 o
   4   8  10          0.16          2.06         0.77 o
   5   8  10         79.55         94.05         3.89 o
  -5   9  10          1.17          1.53         0.67 o
  -4   9  10         35.97         37.10         3.14 o
  -3   9  10          5.89          7.15         0.80 o
  -2   9  10        821.88        815.08         6.14 o
  -1   9  10         46.17         42.10         3.71 o
   0   9  10          1.75          1.29         1.00 o
   1   9  10          2.51          3.19         2.07 o
   2   9  10         10.95         11.55         0.90 o
   3   9  10        297.69        286.71         5.94 o
   4   9  10          4.85          4.59         1.21 o
  -4  10  10          2.62          2.05         0.50 o
  -3  10  10        127.38        117.63         3.54 o
  -2  10  10         11.40          9.25         0.70 o
  -1  10  10         28.02         25.84         1.07 o
   0  10  10         32.83         31.55         3.03 o
   1  10  10        659.61        651.11         8.16 o
   2  10  10         70.52         63.33         2.12 o
   3  10  10          6.67          6.27         1.01 o
   4  10  10          3.60          1.59         0.94 o
  -4  11  10          5.36          4.15         0.66 o
  -3  11  10          1.54          2.44         0.82 o
  -2  11  10         20.82         21.83         1.03 o
  -1  11  10        280.09        272.93         3.35 o
   0  11  10        134.27        145.47         2.35 o
   1  11  10         25.57         25.15         1.21 o
   2  11  10         55.60         51.86         1.95 o
   3  11  10          5.13          3.65         0.78 o
   4  11  10         52.45         62.47         1.86 o
  -4  12  10          1.76          2.31         0.40 o
  -3  12  10         53.78         54.49         2.46 o
  -2  12  10         19.99         18.65         1.00 o
  -1  12  10         55.21         51.33         1.58 o
   0  12  10         85.70         77.64         1.88 o
   1  12  10         43.34         46.56         1.68 o
   2  12  10         30.96         30.05         1.39 o
   3  12  10         34.98         42.42         1.92 o
   4  12  10          1.66          1.95         0.48 o
  -3  13  10         10.98         14.41         1.16 o
  -2  13  10          3.53          2.39         0.46 o
  -1  13  10          9.37          6.70         0.62 o
   0  13  10         16.94         16.40         1.00 o
   1  13  10          2.07          3.36         0.76 o
   2  13  10         23.72         23.28         1.28 o
   3  13  10         18.31         19.00         1.20 o
  -3  14  10          4.58          6.87         0.75 o
  -2  14  10          4.76          5.80         0.60 o
  -1  14  10          4.15          3.75         0.48 o
   0  14  10        303.26        300.23         3.76 o
   1  14  10         19.26         18.58         1.18 o
   2  14  10         26.12         25.17         1.21 o
   3  14  10          4.32          3.14         0.49 o
  -3  15  10          9.36         14.73         0.82 o
  -2  15  10          3.14          2.08         0.49 o
  -1  15  10          0.65          0.32         0.40 o
   0  15  10         44.44         50.88         1.66 o
   1  15  10         30.34         31.36         1.26 o
   2  15  10          8.52          8.70         0.76 o
   3  15  10          1.04          0.56         0.30 o
  -2  16  10          6.59          4.98         0.59 o
  -1  16  10          7.55          5.82         0.56 o
   0  16  10         25.42         26.81         1.10 o
   1  16  10         15.91         18.36         0.87 o
   2  16  10          6.35          7.16         0.67 o
  -1  17  10          3.03          2.07         0.36 o
   0  17  10          2.63          2.74         0.34 o
   1  17  10         18.63         19.05         0.78 o
  -5   1  11          2.41          2.60         0.85 o
  -4   1  11        772.12        729.85        12.35 o
  -3   1  11         13.93         12.80         2.07 o
  -2   1  11        135.64        108.75         4.50 o
  -1   1  11       4007.17       4267.63        28.03 o
   0   1  11       3434.91       3495.62        22.07 o
   1   1  11        583.65        679.41         6.74 o
   2   1  11         20.15         14.06         2.20 o
   3   1  11         37.73         49.14         5.30 o
   4   1  11          7.02          6.52         1.01 o
   5   1  11         27.54         28.72         2.69 o
  -5   2  11          1.42          2.06         0.75 o
  -4   2  11         51.55         52.10         2.79 o
  -3   2  11        359.45        348.03        12.42 o
  -2   2  11        332.00        331.17        10.49 o
  -1   2  11       1211.74       1297.64        15.92 o
   0   2  11          2.34          1.79         0.63 o
   1   2  11        437.27        441.51         7.56 o
   2   2  11        226.74        230.28         8.41 o
   3   2  11        141.35        128.50         7.65 o
   4   2  11         26.12         21.39         1.51 o
   5   2  11         22.02         27.75         1.84 o
  -5   3  11         23.81         24.17         1.75 o
  -4   3  11          0.00         -0.58         0.67 o
  -3   3  11          4.33          4.71         1.66 o
  -2   3  11          8.79          4.97         2.27 o
  -1   3  11        164.89        176.05         8.31 o
   0   3  11        767.43        792.15         9.76 o
   1   3  11        111.42        136.91         4.14 o
   2   3  11       1934.65       1941.12        23.84 o
   3   3  11         11.00         14.01         2.68 o
   4   3  11          0.94          0.92         0.77 o
   5   3  11          2.50          4.98         0.97 o
  -5   4  11          7.41          8.35         1.63 o
  -4   4  11         70.67         65.72         2.87 o
  -3   4  11          2.85          5.69         2.28 o
  -2   4  11       1821.74       1766.64        29.18 o
  -1   4  11          8.59          6.60         1.17 o
   0   4  11         41.93         36.30         1.96 o
   1   4  11       1477.07       1576.56        14.65 o
   2   4  11       3607.31       3485.44        29.30 o
   3   4  11        633.69        625.25         9.52 o
   4   4  11          0.11         -0.31         0.55 o
   5   4  11         19.85         36.40         6.03 o
  -5   5  11         10.88         13.05         3.18 o
  -4   5  11          1.03          1.42         0.67 o
  -3   5  11          2.08          1.52         0.56 o
  -2   5  11         19.68         22.33         3.18 o
  -1   5  11        692.85        816.05        34.91 o
   0   5  11       1002.47       1111.63        14.38 o
   1   5  11         31.26         34.68         2.54 o
   2   5  11         12.05         10.45         1.59 o
   3   5  11        324.56        310.68         5.73 o
   4   5  11          5.83          4.30         0.73 o
   5   5  11          2.77          8.86         4.14 o
  -5   6  11         11.10         16.33         1.45 o
  -4   6  11         69.42         68.60         3.17 o
  -3   6  11        276.83        273.31         4.73 o
  -2   6  11        177.09        190.68         8.65 o
  -1   6  11        181.80        234.56         8.77 o
   0   6  11         46.20         36.54         2.72 o
   1   6  11        308.27        381.99         8.96 o
   2   6  11         58.40         53.03         4.29 o
   3   6  11        168.50        174.67         4.00 o
   4   6  11          8.99          9.46         1.14 o
   5   6  11         13.71         17.54         4.93 o
  -5   7  11          0.32          0.96         0.74 o
  -4   7  11          6.31          6.15         1.07 o
  -3   7  11         39.36         42.87         1.85 o
  -2   7  11          8.04          7.40         5.76 o
  -1   7  11          3.81         -1.27         1.27 o
   0   7  11         15.82         14.80         2.36 o
   1   7  11          6.13          2.66         1.25 o
   2   7  11         13.14         10.38         2.22 o
   3   7  11         71.38         69.68         2.79 o
   4   7  11         48.98         49.99         2.08 o
   5   7  11         10.10          9.10         1.54 o
  -5   8  11         11.59         13.04         1.68 o
  -4   8  11          2.85          2.27         0.88 o
  -3   8  11          0.17          1.43         0.68 o
  -2   8  11        515.52        507.33        19.72 o
  -1   8  11          0.15          1.56         1.41 o
   0   8  11        333.56        329.52        10.73 o
   1   8  11          2.50          4.27         1.08 o
   2   8  11          0.07         -0.42         2.26 o
   3   8  11          3.83          1.66         0.93 o
   4   8  11        107.50        114.66         5.69 o
   5   8  11          0.11          1.32         0.92 o
  -4   9  11          0.29          0.69         0.61 o
  -3   9  11        158.92        136.63         3.41 o
  -2   9  11        129.69        122.10         2.35 o
  -1   9  11        156.33        149.51         8.05 o
   0   9  11         47.99         47.32         3.62 o
   1   9  11          7.16          7.17         1.67 o
   2   9  11         85.64         82.20         2.24 o
   3   9  11         24.61         25.63         1.75 o
   4   9  11         16.09         13.87         1.78 o
  -4  10  11          1.01          0.49         0.56 o
  -3  10  11          2.91          1.67         0.60 o
  -2  10  11         30.24         24.47         1.18 o
  -1  10  11         19.94         17.32         0.86 o
   0  10  11          0.01         -0.45         1.57 o
   1  10  11         93.64         93.24         2.26 o
   2  10  11         94.84         91.14         2.52 o
   3  10  11         21.93         20.05         1.49 o
   4  10  11         14.52         13.76         1.63 o
  -4  11  11          8.62         10.88         0.79 o
  -3  11  11          1.81          1.58         0.73 o
  -2  11  11        250.39        231.53         3.42 o
  -1  11  11          3.48          3.18         0.50 o
   0  11  11          3.30          5.90         0.78 o
   1  11  11        162.46        165.46         2.99 o
   2  11  11         10.18         10.56         0.90 o
   3  11  11         13.26         14.05         1.25 o
   4  11  11          1.35          3.87         0.64 o
  -4  12  11          7.47         10.89         0.65 o
  -3  12  11         13.93         10.60         1.08 o
  -2  12  11          4.07          5.18         0.60 o
  -1  12  11        167.70        158.43         2.88 o
   0  12  11         71.10         64.64         1.73 o
   1  12  11         30.90         34.39         1.46 o
   2  12  11         21.04         23.66         1.23 o
   3  12  11          4.03          5.72         0.84 o
   4  12  11          2.27          3.88         1.08 o
  -3  13  11          8.49          9.36         0.95 o
  -2  13  11          0.57         -0.01         0.39 o
  -1  13  11          0.31         -0.29         0.44 o
   0  13  11         40.41         39.16         1.43 o
   1  13  11        282.75        275.11         4.78 o
   2  13  11         13.70         11.57         0.93 o
   3  13  11          4.75          4.99         0.81 o
  -3  14  11          1.41          1.20         0.44 o
  -2  14  11         14.37         13.25         0.82 o
  -1  14  11         10.10         10.26         0.74 o
   0  14  11          0.01          1.80         0.53 o
   1  14  11         14.61         15.57         1.09 o
   2  14  11         16.19         15.28         1.08 o
   3  14  11         17.51         18.74         0.98 o
  -3  15  11          9.04         11.14         0.67 o
  -2  15  11          5.85          5.45         0.55 o
  -1  15  11          0.00         -0.31         0.41 o
   0  15  11          1.00          1.24         0.53 o
   1  15  11          4.75          5.83         0.64 o
   2  15  11          8.14          8.99         0.75 o
  -2  16  11         17.07         23.01         0.97 o
  -1  16  11          0.56          0.28         0.36 o
   0  16  11          0.36          0.67         0.39 o
   1  16  11         60.41         68.75         1.55 o
   2  16  11          0.06         -0.12         0.44 o
  -1  17  11          0.08          0.15         0.30 o
   0  17  11          2.27          1.80         0.30 o
   1  17  11          1.59          2.67         0.43 o
  -5   0  12         34.13         35.15         3.02 o
  -4   0  12        392.00        375.12        21.77 o
  -3   0  12          0.00          2.33         3.35 o
  -2   0  12         12.04         16.70         2.54 o
  -1   0  12        433.85        413.08         8.58 o
   0   0  12          1.02          4.30         0.70 o
   1   0  12        307.82        364.76         7.08 o
   2   0  12         17.23         19.93         3.80 o
   3   0  12         13.75         12.23         5.30 o
   4   0  12          4.73          5.95         1.44 o
   5   0  12          0.69          2.88         1.29 o
  -5   1  12         10.03          9.75         1.24 o
  -4   1  12         86.47         86.29         6.25 o
  -3   1  12         14.71         10.53         2.36 o
  -2   1  12         88.53         83.92         3.76 o
  -1   1  12       1165.41       1315.51        12.83 o
   0   1  12        168.25        174.95         3.77 o
   1   1  12        536.83        581.11         7.74 o
   2   1  12         16.97         21.82         2.64 o
   3   1  12        106.42         96.87         7.62 o
   4   1  12          3.08          2.78         0.75 o
   5   1  12         24.10         23.42         2.01 o
  -5   2  12         86.26         85.49         3.22 o
  -4   2  12          8.34          8.02         1.48 o
  -3   2  12          0.69          1.10         1.54 o
  -2   2  12         66.18         79.60         4.78 o
  -1   2  12         62.35         56.72         3.04 o
   0   2  12        115.91        129.31         3.17 o
   1   2  12          1.17          1.67         0.81 o
   2   2  12         70.31         67.52         4.76 o
   3   2  12         14.53         15.67         2.70 o
   4   2  12          2.41          1.85         0.80 o
   5   2  12          5.94         10.77         1.01 o
  -5   3  12         37.81         38.28         2.13 o
  -4   3  12          7.91          6.01         1.33 o
  -3   3  12         27.31         28.55         4.30 o
  -2   3  12        163.98        178.98         9.38 o
  -1   3  12         36.75         40.31         2.62 o
   0   3  12        124.46        138.28         3.59 o
   1   3  12       1466.65       1493.81        14.03 o
   2   3  12          0.20          3.18         1.24 o
   3   3  12         10.13          8.89         1.24 o
   4   3  12         55.65         52.29         1.76 o
   5   3  12          4.02          4.66         0.93 o
  -5   4  12          3.39          3.05         0.80 o
  -4   4  12         22.59         20.19         1.88 o
  -3   4  12         10.65          9.20         1.58 o
  -2   4  12       1245.02       1237.51        25.09 o
  -1   4  12        879.39       1018.08        41.00 o
   0   4  12         68.70         78.48         2.96 o
   1   4  12       1388.97       1497.06        14.73 o
   2   4  12          6.60          8.35         1.65 o
   3   4  12        238.45        233.08         4.32 o
   4   4  12          0.62          1.33         0.64 o
   5   4  12          4.74          8.99         1.65 o
  -5   5  12          0.65         -0.34         0.86 o
  -4   5  12         16.63         14.23         1.69 o
  -3   5  12         20.64         24.71         2.02 o
  -2   5  12        526.02        548.21        17.09 o
  -1   5  12        163.51        173.72         7.08 o
   0   5  12        188.79        178.24         5.96 o
   1   5  12        622.35        715.99        11.44 o
   2   5  12         36.04         33.73         3.01 o
   3   5  12        109.94        102.51         3.34 o
   4   5  12         10.52          9.41         0.88 o
   5   5  12          1.43          7.46         4.11 o
  -5   6  12         27.86         32.71         1.89 o
  -4   6  12         58.54         67.28         3.36 o
  -3   6  12          2.64          1.64         1.51 o
  -2   6  12          9.90          3.86         3.08 o
  -1   6  12         64.70         67.74         4.68 o
   0   6  12        119.33        108.18         4.96 o
   1   6  12         65.56         69.11         5.09 o
   2   6  12         25.98         19.55         2.72 o
   3   6  12        328.80        312.04         6.06 o
   4   6  12         43.87         44.09         2.00 o
   5   6  12          1.19          1.58         1.08 o
  -5   7  12          0.63          1.53         0.73 o
  -4   7  12         29.27         30.63         2.39 o
  -3   7  12        182.22        180.78         4.84 o
  -2   7  12        156.42        141.20         9.29 o
  -1   7  12          0.36         -0.15         2.16 o
   0   7  12         44.13         42.16         3.35 o
   1   7  12        193.16        182.11         6.69 o
   2   7  12        265.49        248.84         9.69 o
   3   7  12         30.04         33.55         2.04 o
   4   7  12         50.86         51.14         2.58 o
   5   7  12          4.03          4.82         1.15 o
  -5   8  12          0.65          2.09         0.71 o
  -4   8  12          7.25          6.47         1.15 o
  -3   8  12         94.40         92.16         2.68 o
  -2   8  12        332.76        330.76         4.56 o
  -1   8  12         47.04         37.30         4.03 o
   0   8  12         77.21         74.60         4.24 o
   1   8  12         41.24         41.25         3.14 o
   2   8  12          0.04         -0.69         0.73 o
   3   8  12        304.78        307.60         6.82 o
   4   8  12          6.41          9.20         1.56 o
   5   8  12          0.38         -0.14         0.70 o
  -4   9  12          7.07         12.06         1.40 o
  -3   9  12        139.51        125.18         3.67 o
  -2   9  12        129.33        128.33         2.45 o
  -1   9  12         27.18         23.98         3.22 o
   0   9  12         21.97         25.00         2.88 o
   1   9  12          0.01         -0.39         1.68 o
   2   9  12        120.80        114.46         3.19 o
   3   9  12         13.78         11.87         1.48 o
   4   9  12         12.21         10.33         1.16 o
  -4  10  12          9.12          8.16         0.88 o
  -3  10  12         11.64          9.04         0.97 o
  -2  10  12        182.77        168.29         2.97 o
  -1  10  12         53.57         46.44         1.37 o
   0  10  12        136.11        136.50         2.50 o
   1  10  12          5.57          5.59         0.74 o
   2  10  12          3.30          2.94         0.77 o
   3  10  12         10.13          8.00         0.93 o
   4  10  12         13.16         15.93         1.67 o
  -4  11  12          0.10         -0.01         0.39 o
  -3  11  12          6.93          6.65         1.09 o
  -2  11  12         53.81         56.01         1.67 o
  -1  11  12        101.56         96.56         2.13 o
   0  11  12         18.33         18.88         1.56 o
   1  11  12        219.06        207.41         4.54 o
   2  11  12         68.77         69.99         2.06 o
   3  11  12          0.39         -0.70         0.70 o
   4  11  12         20.16         28.78         1.23 o
  -4  12  12          3.99          3.25         0.44 o
  -3  12  12         55.26         53.51         2.14 o
  -2  12  12         15.72         12.85         0.88 o
  -1  12  12          0.00          0.41         0.42 o
   0  12  12         38.37         37.23         1.33 o
   1  12  12          0.56          1.71         0.65 o
   2  12  12          9.80          9.70         0.83 o
   3  12  12          0.53          0.32         0.92 o
   4  12  12          1.02          1.29         0.72 o
  -3  13  12         19.92         20.53         1.25 o
  -2  13  12          4.88          3.97         0.52 o
  -1  13  12         19.95         16.40         0.91 o
   0  13  12          3.34          1.32         0.49 o
   1  13  12         16.31         23.02         1.25 o
   2  13  12          0.00         -0.53         0.53 o
   3  13  12         24.02         23.14         1.42 o
  -3  14  12          9.32          9.66         0.70 o
  -2  14  12         20.07         21.18         1.04 o
  -1  14  12          4.02          3.70         0.51 o
   0  14  12         66.96         65.10         1.75 o
   1  14  12         17.86         18.98         1.16 o
   2  14  12          9.83         11.68         0.90 o
   3  14  12          0.46          0.08         0.46 o
  -2  15  12          8.15         10.07         0.67 o
  -1  15  12         13.69         13.25         0.79 o
   0  15  12          0.21          1.31         0.53 o
   1  15  12         11.14         12.93         0.91 o
   2  15  12          6.14          4.84         0.56 o
  -2  16  12          2.12          3.21         0.45 o
  -1  16  12          8.28          9.97         0.65 o
   0  16  12          4.95          4.16         0.47 o
   1  16  12         23.59         23.65         0.90 o
   2  16  12          0.31          0.27         0.38 o
  -1  17  12          1.11          2.47         0.34 o
   0  17  12          0.08          0.20         0.26 o
   1  17  12         10.09         10.43         0.59 o
  -5   1  13          1.46          0.64         0.67 o
  -4   1  13        267.34        266.08        10.74 o
  -3   1  13          0.25          0.69         1.15 o
  -2   1  13         56.95         67.78         3.48 o
  -1   1  13       1940.47       2146.73        17.89 o
   0   1  13         21.44         17.00         1.20 o
   1   1  13       1418.78       1491.60        16.29 o
   2   1  13         13.60         15.15         2.32 o
   3   1  13         60.84         62.81         3.92 o
   4   1  13          2.55          2.36         0.84 o
   5   1  13          8.38          8.01         1.28 o
  -5   2  13          3.50          5.37         0.99 o
  -4   2  13        118.20        107.61         5.48 o
  -3   2  13        203.74        185.73         8.28 o
  -2   2  13         35.49         43.68         3.60 o
  -1   2  13        503.97        554.37        10.84 o
   0   2  13       1085.16       1151.06        12.97 o
   1   2  13       1540.72       1765.82        17.82 o
   2   2  13        896.57        943.10        19.08 o
   3   2  13          0.05          0.16         0.80 o
   4   2  13         30.73         29.89         1.72 o
   5   2  13          8.58         13.00         1.03 o
  -5   3  13         17.55         16.27         1.42 o
  -4   3  13         10.21          6.26         0.93 o
  -3   3  13        480.22        480.93        11.79 o
  -2   3  13        468.38        451.76        15.22 o
  -1   3  13         22.08         28.57         2.25 o
   0   3  13        239.46        250.50         6.57 o
   1   3  13          4.65          2.75         0.93 o
   2   3  13        873.17        867.00        14.61 o
   3   3  13         55.12         53.81         2.07 o
   4   3  13          0.02         -0.19         0.59 o
   5   3  13          0.77          3.37         0.85 o
  -5   4  13         15.49         17.09         1.40 o
  -4   4  13          0.89         -0.33         0.76 o
  -3   4  13         14.31         14.57         1.10 o
  -2   4  13        657.85        706.48        19.39 o
  -1   4  13         94.34        119.20         4.86 o
   0   4  13          2.74          0.57         0.78 o
   1   4  13        374.90        436.30         8.16 o
   2   4  13        421.62        399.48        11.42 o
   3   4  13          0.24         -0.16         0.99 o
   4   4  13        100.91         98.13         3.48 o
   5   4  13          3.24          8.36         2.19 o
  -5   5  13          0.14          1.54         1.10 o
  -4   5  13         38.09         41.00         2.45 o
  -3   5  13        384.85        378.65         5.42 o
  -2   5  13        141.79        147.06         9.11 o
  -1   5  13        172.70        169.68         7.08 o
   0   5  13        347.29        393.81         9.09 o
   1   5  13          0.37          2.85         1.08 o
   2   5  13        310.32        307.14         9.26 o
   3   5  13         25.93         25.37         1.76 o
   4   5  13         42.77         40.61         3.40 o
   5   5  13          1.75          3.33         1.32 o
  -5   6  13          0.78          2.28         1.04 o
  -4   6  13         50.37         54.63         3.08 o
  -3   6  13        112.75        107.93         3.08 o
  -2   6  13         12.19         10.49         2.47 o
  -1   6  13        433.50        458.74        20.98 o
   0   6  13         29.23         32.61         2.88 o
   1   6  13         82.11         84.09         4.42 o
   2   6  13          0.02          0.77         1.23 o
   3   6  13       1548.90       1515.87        14.78 o
   4   6  13         38.16         42.15         1.92 o
   5   6  13         12.20         14.29         2.47 o
  -5   7  13          0.00         -0.68         0.68 o
  -4   7  13          3.39          2.98         0.94 o
  -3   7  13        814.82        820.50        13.52 o
  -2   7  13        506.26        470.11        16.99 o
  -1   7  13         13.23         12.76         2.31 o
   0   7  13        270.14        275.73         8.55 o
   1   7  13         64.56         68.32         4.24 o
   2   7  13        357.33        329.88        11.25 o
   3   7  13        487.41        484.61        10.57 o
   4   7  13          0.17          1.51         0.64 o
   5   7  13          3.91          3.78         1.01 o
  -5   8  13          0.02          0.68         0.58 o
  -4   8  13          1.08          2.72         0.76 o
  -3   8  13         10.71          9.59         1.65 o
  -2   8  13          3.69          5.84         0.73 o
  -1   8  13         19.93         19.90         2.99 o
   0   8  13         94.70        102.35         5.01 o
   1   8  13          8.21         10.83         1.86 o
   2   8  13         83.22         83.75         2.62 o
   3   8  13         49.38         56.58         2.99 o
   4   8  13         14.05         17.32         1.31 o
  -4   9  13        147.11        133.63         7.44 o
  -3   9  13         16.50         13.10         1.09 o
  -2   9  13          8.08          6.17         1.12 o
  -1   9  13          0.22          0.27         0.85 o
   0   9  13        204.03        198.81         8.18 o
   1   9  13          6.24          6.25         1.27 o
   2   9  13         56.75         57.45         2.12 o
   3   9  13         17.98         15.20         2.00 o
   4   9  13          5.51          5.11         0.92 o
  -4  10  13         13.60         15.05         1.10 o
  -3  10  13          0.26          0.96         0.52 o
  -2  10  13         89.30         84.22         2.28 o
  -1  10  13          9.91          9.48         0.69 o
   0  10  13         25.11         24.99         1.11 o
   1  10  13        129.59        129.51         2.52 o
   2  10  13          9.08          9.98         0.83 o
   3  10  13          3.06          3.11         0.75 o
   4  10  13          5.68          6.33         1.16 o
  -4  11  13          7.99          7.09         0.59 o
  -3  11  13          9.11          7.94         1.07 o
  -2  11  13          2.66          1.53         0.49 o
  -1  11  13          4.55          4.88         0.55 o
   0  11  13         90.37         84.70         2.05 o
   1  11  13         29.04         29.51         1.52 o
   2  11  13         66.08         68.59         2.20 o
   3  11  13         29.47         32.45         1.74 o
   4  11  13          3.17          4.52         0.66 o
  -4  12  13          2.76          0.70         0.39 o
  -3  12  13         32.75         35.55         1.71 o
  -2  12  13         54.39         49.49         1.62 o
  -1  12  13          0.21          0.19         0.42 o
   0  12  13         19.50         15.70         0.89 o
   1  12  13        375.13        374.34         5.67 o
   2  12  13          4.17          2.29         0.70 o
   3  12  13          1.36          2.22         0.69 o
   4  12  13          2.96          2.03         0.75 o
  -3  13  13          1.16          1.27         0.50 o
  -2  13  13         16.69         16.08         0.91 o
  -1  13  13         24.32         25.57         1.12 o
   0  13  13          2.07          3.29         0.54 o
   1  13  13          0.76          0.78         0.54 o
   2  13  13         18.42         18.81         1.20 o
   3  13  13          4.83          5.00         0.75 o
  -3  14  13          6.32          6.36         0.55 o
  -2  14  13          0.41          0.28         0.39 o
  -1  14  13          0.08          0.03         0.42 o
   0  14  13          0.07          0.45         0.42 o
   1  14  13         53.50         55.43         1.86 o
   2  14  13         16.69         18.08         1.07 o
   3  14  13          3.15          3.06         0.50 o
  -2  15  13          0.85          1.88         0.39 o
  -1  15  13          1.96          2.33         0.42 o
   0  15  13         18.81         20.96         1.02 o
   1  15  13         18.95         19.50         1.04 o
   2  15  13          1.35          2.64         0.52 o
  -2  16  13          4.95          4.30         0.42 o
  -1  16  13          2.35          2.89         0.42 o
   0  16  13         14.11         14.27         0.71 o
   1  16  13          2.19          3.97         0.43 o
   2  16  13          0.29         -0.35         0.36 o
  -1  17  13          0.83          1.34         0.27 o
   0  17  13          4.65          6.26         0.52 o
   1  17  13          1.14          0.66         0.36 o
  -5   0  14          4.86          6.17         1.51 o
  -4   0  14        243.83        216.10         9.12 o
  -3   0  14        267.56        262.36        12.76 o
  -2   0  14        840.67        811.67        17.16 o
  -1   0  14       3807.84       4025.71        36.40 o
   0   0  14         21.95         17.30         2.02 o
   1   0  14         31.58         34.05         2.95 o
   2   0  14         92.34         63.66         6.88 o
   3   0  14         17.41         17.83         1.77 o
   4   0  14        104.80        102.93         4.98 o
   5   0  14          0.05          2.86         1.27 o
  -5   1  14          6.18          5.23         0.94 o
  -4   1  14         30.84         27.13         2.72 o
  -3   1  14         22.98         20.33         1.54 o
  -2   1  14         50.52         42.88         2.81 o
  -1   1  14          6.83          3.21         0.81 o
   0   1  14       1308.28       1347.02        13.17 o
   1   1  14        135.52        144.72         4.21 o
   2   1  14         27.92         40.47         5.03 o
   3   1  14         48.46         45.66         1.88 o
   4   1  14         31.36         23.72         1.74 o
   5   1  14         18.80         21.97         1.26 o
  -5   2  14          1.50          1.07         0.79 o
  -4   2  14          5.70          7.24         1.13 o
  -3   2  14          8.26          9.40         1.44 o
  -2   2  14          0.71         -0.10         0.98 o
  -1   2  14         27.99         32.33         2.80 o
   0   2  14        168.29        190.94         4.66 o
   1   2  14        599.50        643.84        10.30 o
   2   2  14        722.64        728.33        18.58 o
   3   2  14          0.40         -0.75         0.90 o
   4   2  14         45.20         40.71         1.97 o
   5   2  14          7.76         10.20         0.90 o
  -5   3  14          0.30         -0.03         0.60 o
  -4   3  14         18.73         15.17         1.46 o
  -3   3  14        318.00        305.18         5.18 o
  -2   3  14        481.61        525.51        16.75 o
  -1   3  14        148.21        168.02         6.90 o
   0   3  14        602.84        618.10        10.69 o
   1   3  14         18.69         18.29         1.72 o
   2   3  14       1324.43       1252.43        20.42 o
   3   3  14         29.95         29.57         1.33 o
   4   3  14        141.92        142.97         3.45 o
   5   3  14          4.10          7.76         1.10 o
  -5   4  14          0.48          1.30         0.67 o
  -4   4  14         13.02         12.29         1.31 o
  -3   4  14          2.69          1.60         0.62 o
  -2   4  14        100.56         98.86         7.41 o
  -1   4  14         81.82        101.16         6.12 o
   0   4  14       1315.29       1511.92        26.45 o
   1   4  14        212.85        220.86         5.97 o
   2   4  14          1.29          5.15         1.61 o
   3   4  14        209.44        180.33         3.26 o
   4   4  14         16.50         16.87         1.01 o
   5   4  14          5.79         13.30         2.74 o
  -5   5  14         14.35         20.07         2.14 o
  -4   5  14         29.56         24.56         1.51 o
  -3   5  14         96.45         90.39         2.70 o
  -2   5  14        156.86        143.37         9.30 o
  -1   5  14        410.40        447.29        19.08 o
   0   5  14       1762.90       2002.56        29.71 o
   1   5  14        202.01        220.22         7.45 o
   2   5  14          1.44          2.47         2.28 o
   3   5  14        601.52        559.00         8.16 o
   4   5  14         16.15         17.58         1.52 o
   5   5  14         40.48         51.18         3.45 o
  -5   6  14          0.17          1.33         0.97 o
  -4   6  14          5.27          6.38         1.17 o
  -3   6  14        433.36        420.34         7.35 o
  -2   6  14          1.18          0.45         1.51 o
  -1   6  14        197.51        197.35         8.24 o
   0   6  14       1074.42       1165.93        22.14 o
   1   6  14         12.69         16.80         2.05 o
   2   6  14         26.34         28.45         3.35 o
   3   6  14        113.67        107.22         4.03 o
   4   6  14         53.41         64.21         2.33 o
   5   6  14         18.81         19.45         3.62 o
  -5   7  14          0.00          0.41         0.64 o
  -4   7  14         12.73         13.91         1.53 o
  -3   7  14          3.39          6.43         1.12 o
  -2   7  14         61.64         59.13         2.19 o
  -1   7  14         95.98         82.46         5.60 o
   0   7  14         88.91         93.26         4.66 o
   1   7  14        159.81        169.24         7.35 o
   2   7  14          2.74          3.52         1.36 o
   3   7  14         41.21         47.71         3.31 o
   4   7  14         57.31         52.99         2.07 o
   5   7  14          5.59          6.10         1.02 o
  -4   8  14        156.93        153.00         5.01 o
  -3   8  14        154.32        151.70         4.67 o
  -2   8  14         20.63         15.68         1.25 o
  -1   8  14        532.03        534.71        17.68 o
   0   8  14        105.62        109.61         5.27 o
   1   8  14         67.19         57.81         4.37 o
   2   8  14        667.39        657.36         8.67 o
   3   8  14          5.47          5.12         1.02 o
   4   8  14         11.41         11.74         1.10 o
  -4   9  14          7.19          8.10         1.61 o
  -3   9  14         43.78         44.18         1.92 o
  -2   9  14        134.16        132.98         2.79 o
  -1   9  14        138.68        137.17         2.18 o
   0   9  14         22.45         15.33         2.39 o
   1   9  14         15.75         16.90         1.06 o
   2   9  14        106.38        101.11         3.26 o
   3   9  14          4.06          4.29         2.17 o
   4   9  14         11.22         12.69         1.20 o
  -4  10  14         67.39         66.12         2.53 o
  -3  10  14         20.82         18.96         1.27 o
  -2  10  14        859.38        809.88         7.67 o
  -1  10  14        159.06        157.37         2.42 o
   0  10  14          6.62          5.42         1.22 o
   1  10  14         59.32         59.37         1.68 o
   2  10  14         10.05         10.23         0.98 o
   3  10  14         26.31         24.02         1.53 o
   4  10  14         31.58         42.29         2.37 o
  -4  11  14          7.86          8.39         0.75 o
  -3  11  14          0.60          0.39         0.49 o
  -2  11  14         19.77         15.85         1.00 o
  -1  11  14         35.54         35.94         1.26 o
   0  11  14         76.30         67.35         1.87 o
   1  11  14        162.73        163.05         3.37 o
   2  11  14         22.27         21.74         1.27 o
   3  11  14          1.12          2.36         1.34 o
   4  11  14          7.19          7.52         0.72 o
  -4  12  14          3.32          3.75         0.85 o
  -3  12  14          0.32          0.21         0.51 o
  -2  12  14          6.10          6.49         0.72 o
  -1  12  14         49.88         43.77         1.44 o
   0  12  14          0.26          0.24         0.45 o
   1  12  14         58.52         55.41         2.01 o
   2  12  14         55.76         54.86         1.71 o
   3  12  14          0.11          1.35         0.74 o
  -3  13  14          2.84          2.16         0.51 o
  -2  13  14         10.43          8.05         0.68 o
  -1  13  14         42.64         46.42         1.45 o
   0  13  14         63.93         69.98         1.86 o
   1  13  14         33.14         31.08         1.36 o
   2  13  14          6.02          5.46         0.71 o
   3  13  14          0.40          0.16         0.39 o
  -3  14  14          0.05          0.04         0.40 o
  -2  14  14          6.71          6.30         0.62 o
  -1  14  14          0.39          0.17         0.41 o
   0  14  14         41.54         40.03         1.47 o
   1  14  14         28.61         29.36         1.34 o
   2  14  14          9.51          7.99         0.72 o
   3  14  14          3.47          3.65         0.52 o
  -2  15  14          0.13         -0.12         0.30 o
  -1  15  14          4.09          3.34         0.42 o
   0  15  14          3.20          1.48         0.41 o
   1  15  14         46.59         56.05         1.62 o
   2  15  14          0.76          1.23         0.89 o
  -2  16  14          0.67          0.71         0.32 o
  -1  16  14          0.12          0.24         0.36 o
   0  16  14         12.65         17.07         0.80 o
   1  16  14         44.10         46.22         1.22 o
   0  17  14          1.60          1.94         0.33 o
  -5   1  15         20.45         19.05         1.57 o
  -4   1  15         25.36         22.85         2.23 o
  -3   1  15        202.68        196.46         4.11 o
  -2   1  15          1.73          0.40         1.10 o
  -1   1  15        102.20        126.76         4.47 o
   0   1  15        789.00        888.41        10.39 o
   1   1  15         13.66         12.61         1.53 o
   2   1  15          0.08          3.85         2.05 o
   3   1  15         15.69         12.60         1.05 o
   4   1  15          0.01         -0.26         0.65 o
   5   1  15         12.16         14.93         1.61 o
  -5   2  15          6.89          5.85         0.96 o
  -4   2  15         58.07         52.82         2.60 o
  -3   2  15        515.76        494.02         7.45 o
  -2   2  15        178.35        178.14         7.57 o
  -1   2  15        215.25        216.18         6.61 o
   0   2  15         26.91         22.36         1.83 o
   1   2  15        129.06        159.59         5.03 o
   2   2  15         41.47         32.20         3.14 o
   3   2  15         15.68         12.70         1.50 o
   4   2  15         12.90         13.06         1.18 o
   5   2  15          2.54          5.14         0.70 o
  -5   3  15          2.09          1.45         0.64 o
  -4   3  15         36.32         30.14         1.96 o
  -3   3  15         26.55         22.34         2.07 o
  -2   3  15          5.39          7.55         2.47 o
  -1   3  15       1557.03       1679.53        26.80 o
   0   3  15         23.32         26.35         2.24 o
   1   3  15          2.63          2.11         0.98 o
   2   3  15          2.57          5.54         1.54 o
   3   3  15        400.94        395.30         4.84 o
   4   3  15         25.65         26.96         1.27 o
   5   3  15         11.98         22.75         3.67 o
  -5   4  15          1.91          2.45         1.04 o
  -4   4  15         15.74         14.90         1.23 o
  -3   4  15        122.60        120.82         3.48 o
  -2   4  15          0.05          0.72         1.46 o
  -1   4  15        248.17        254.52         8.92 o
   0   4  15          1.84          3.23         2.44 o
   1   4  15        146.96        147.48         5.02 o
   2   4  15        254.34        269.21         9.73 o
   3   4  15        468.27        431.55         5.57 o
   4   4  15         28.52         29.49         1.65 o
   5   4  15          3.73          6.75         1.17 o
  -5   5  15          0.13         -0.09         0.79 o
  -4   5  15          2.47          2.40         0.60 o
  -3   5  15        485.14        461.65         7.69 o
  -2   5  15        416.45        377.33        15.04 o
  -1   5  15        329.52        286.88        11.85 o
   0   5  15        127.58        127.73         6.50 o
   1   5  15        197.97        190.73         7.10 o
   2   5  15         25.89         24.74         3.08 o
   3   5  15       1129.10       1049.47        12.39 o
   4   5  15         47.79         43.33         2.40 o
   5   5  15          5.66         10.05         1.72 o
  -5   6  15         17.86         26.85         2.16 o
  -4   6  15         46.78         44.63         2.06 o
  -3   6  15        236.21        231.60         5.75 o
  -2   6  15         31.62         29.33         4.22 o
  -1   6  15         37.73         31.40         4.15 o
   0   6  15         70.97         72.01         5.11 o
   1   6  15        189.70        189.24         7.60 o
   2   6  15          3.66          3.64         1.21 o
   3   6  15         32.91         27.86         2.13 o
   4   6  15         55.26         51.42         2.81 o
   5   6  15          0.10          1.02         1.55 o
  -5   7  15          2.63          4.42         0.88 o
  -4   7  15         16.27         16.95         1.21 o
  -3   7  15        666.38        676.75        11.31 o
  -2   7  15         80.65         85.88         2.68 o
  -1   7  15         55.01         51.52         4.56 o
   0   7  15        210.28        223.48         7.36 o
   1   7  15         97.72        103.97         5.82 o
   2   7  15         12.73          8.69         0.92 o
   3   7  15          0.15          0.32         0.79 o
   4   7  15          4.78          4.32         0.87 o
  -4   8  15         89.28         89.98         2.84 o
  -3   8  15        274.38        251.10         5.98 o
  -2   8  15        154.05        145.49         4.14 o
  -1   8  15          7.22          3.53         1.35 o
   0   8  15        101.70         99.27         6.46 o
   1   8  15          1.12          2.27         1.17 o
   2   8  15         21.56         23.85         1.68 o
   3   8  15         41.72         42.32         2.48 o
   4   8  15         57.23         60.18         3.91 o
  -4   9  15          2.25          0.86         0.59 o
  -3   9  15          9.55         10.04         1.03 o
  -2   9  15        174.87        174.33         3.79 o
  -1   9  15          1.16          1.70         0.75 o
   0   9  15        127.03        124.59         2.47 o
   1   9  15          2.71          0.57         0.73 o
   2   9  15        117.55        116.12         3.50 o
   3   9  15        112.77        109.27         4.94 o
   4   9  15         76.45         73.01         3.10 o
  -4  10  15          3.38          1.67         1.22 o
  -3  10  15          0.02         -0.59         0.59 o
  -2  10  15        119.32        129.26         3.00 o
  -1  10  15        592.92        574.29         5.10 o
   0  10  15         11.57         10.89         0.85 o
   1  10  15        236.52        219.54         3.32 o
   2  10  15         98.93        100.09         2.87 o
   3  10  15          1.60          0.99         0.67 o
   4  10  15          0.22          4.23         1.73 o
  -4  11  15          0.69          0.75         0.40 o
  -3  11  15          6.60          4.65         0.86 o
  -2  11  15         18.12         16.12         1.06 o
  -1  11  15        104.07        108.23         2.26 o
   0  11  15        133.58        122.72         2.53 o
   1  11  15         74.81         71.43         2.26 o
   2  11  15          0.14         -0.17         0.50 o
   3  11  15          0.60          0.28         0.51 o
   4  11  15          1.62          0.98         0.38 o
  -3  12  15          1.03          1.11         0.62 o
  -2  12  15          0.64          0.06         0.44 o
  -1  12  15          0.01         -0.24         0.43 o
   0  12  15         59.81         63.95         1.72 o
   1  12  15        153.52        145.84         3.20 o
   2  12  15          0.16          0.48         0.46 o
   3  12  15          1.61          1.62         0.63 o
  -3  13  15          1.47          2.60         0.67 o
  -2  13  15         23.00         20.72         0.98 o
  -1  13  15          6.12          8.20         0.69 o
   0  13  15         77.38         75.51         1.81 o
   1  13  15          6.08          5.20         0.76 o
   2  13  15         27.68         30.52         1.61 o
   3  13  15         18.86         21.91         1.21 o
  -3  14  15          0.71          0.46         0.35 o
  -2  14  15          0.01         -0.20         0.35 o
  -1  14  15          0.46          0.03         0.39 o
   0  14  15          3.96          4.31         0.62 o
   1  14  15         45.65         42.87         1.74 o
   2  14  15          0.00         -0.10         0.45 o
   3  14  15          2.08          2.84         0.43 o
  -2  15  15          7.69          9.18         0.55 o
  -1  15  15          0.04         -0.20         0.34 o
   0  15  15         15.29         18.29         0.89 o
   1  15  15          0.43          1.86         0.51 o
   2  15  15          0.88          1.05         0.44 o
  -1  16  15          1.31          1.44         0.38 o
   0  16  15         32.39         35.99         1.15 o
   1  16  15          2.07          2.36         0.35 o
  -5   0  16          4.32          5.35         1.28 o
  -4   0  16         69.01         55.10         4.73 o
  -3   0  16        101.17         95.97         3.89 o
  -2   0  16         32.24         43.41         4.10 o
  -1   0  16        285.79        305.41         9.48 o
   0   0  16        530.13        570.87        12.75 o
   1   0  16        493.81        532.21        12.44 o
   2   0  16         39.51         35.62         5.43 o
   3   0  16         25.90         29.70         2.46 o
   4   0  16         16.08         14.52         2.04 o
   5   0  16         26.98         26.56         1.58 o
  -5   1  16         32.18         28.66         1.80 o
  -4   1  16          3.10          3.83         1.28 o
  -3   1  16          4.46          3.97         1.10 o
  -2   1  16        244.49        220.39         7.75 o
  -1   1  16         34.65         28.20         2.27 o
   0   1  16         34.45         45.07         2.45 o
   1   1  16        375.03        404.20         8.44 o
   2   1  16         46.82         43.36         4.18 o
   3   1  16          4.03          2.77         0.49 o
   4   1  16          2.05          1.28         0.83 o
   5   1  16          3.17          4.74         0.65 o
  -5   2  16         23.21         27.70         1.76 o
  -4   2  16         13.68         10.83         1.61 o
  -3   2  16          7.92          7.48         1.74 o
  -2   2  16          4.91          4.50         1.57 o
  -1   2  16        104.36        102.43         4.67 o
   0   2  16       1034.54       1168.60        17.30 o
   1   2  16       1208.62       1258.19        19.21 o
   2   2  16          1.37          0.48         1.16 o
   3   2  16        165.42        142.89         3.22 o
   4   2  16         15.73         12.33         1.37 o
   5   2  16          1.31          3.89         0.98 o
  -5   3  16          0.21          0.49         0.82 o
  -4   3  16          3.63          2.50         0.66 o
  -3   3  16         35.18         29.93         1.86 o
  -2   3  16          0.99          2.94         1.44 o
  -1   3  16        295.00        310.71         9.95 o
   0   3  16        100.99        108.52         4.62 o
   1   3  16         21.90         17.97         1.68 o
   2   3  16         24.96         21.55         3.06 o
   3   3  16          0.12         -0.33         1.29 o
   4   3  16          1.89          1.68         0.63 o
   5   3  16         20.41         28.28         1.96 o
  -5   4  16          4.70          6.13         1.33 o
  -4   4  16         39.41         40.57         1.91 o
  -3   4  16         68.09         65.49         2.74 o
  -2   4  16        114.63        115.76         8.35 o
  -1   4  16         20.66         12.53         2.19 o
   0   4  16         18.87         18.29         2.27 o
   1   4  16          0.05         -1.06         1.13 o
   2   4  16        132.70        135.95         7.07 o
   3   4  16         11.80         12.06         1.09 o
   4   4  16         25.54         23.32         1.45 o
   5   4  16         10.08         17.10         2.09 o
  -5   5  16          0.33          2.93         1.05 o
  -4   5  16          5.49          5.55         0.87 o
  -3   5  16        276.64        265.40         5.90 o
  -2   5  16         26.22         27.83         4.08 o
  -1   5  16        119.19        114.04         7.66 o
   0   5  16        106.72        110.43         6.15 o
   1   5  16         18.15         26.87         2.82 o
   2   5  16         46.48         41.19         3.87 o
   3   5  16          5.92          9.75         1.54 o
   4   5  16          4.98          6.10         1.02 o
   5   5  16         47.67         62.74         3.38 o
  -5   6  16          0.32          1.93         0.86 o
  -4   6  16         12.84         13.17         1.16 o
  -3   6  16        167.82        141.99         4.36 o
  -2   6  16         38.13         37.12         1.85 o
  -1   6  16         79.80         68.18         6.09 o
   0   6  16         67.46         57.56         4.68 o
   1   6  16          4.16          3.71         1.55 o
   2   6  16          0.32          1.22         1.22 o
   3   6  16         65.06         72.72         3.32 o
   4   6  16         39.59         39.48         2.02 o
  -4   7  16         31.41         31.88         1.54 o
  -3   7  16         75.35         75.62         2.83 o
  -2   7  16        318.13        315.20         5.15 o
  -1   7  16         43.51         41.79         4.98 o
   0   7  16         27.18         30.82         3.53 o
   1   7  16          0.00          1.73         1.35 o
   2   7  16        180.57        171.14         3.79 o
   3   7  16          0.75          0.44         0.99 o
   4   7  16         70.73         66.29         2.68 o
  -4   8  16         19.72         15.88         1.09 o
  -3   8  16         78.90         77.04         3.34 o
  -2   8  16          5.50          5.99         1.12 o
  -1   8  16        215.57        223.47         3.32 o
   0   8  16         21.06         23.64         3.82 o
   1   8  16        187.50        174.98         3.31 o
   2   8  16          5.89          5.18         0.92 o
   3   8  16         12.20          7.92         1.19 o
   4   8  16         12.23         18.28         1.42 o
  -4   9  16         18.00         15.70         1.49 o
  -3   9  16         24.91         25.76         1.48 o
  -2   9  16         12.61         11.77         1.05 o
  -1   9  16         10.75          9.80         0.70 o
   0   9  16         18.24         17.08         0.98 o
   1   9  16          1.41          1.33         0.83 o
   2   9  16         17.17         17.17         1.45 o
   3   9  16          9.84         10.30         1.77 o
   4   9  16          0.80          2.82         1.02 o
  -4  10  16          0.14          0.30         1.09 o
  -3  10  16          0.16          0.23         0.56 o
  -2  10  16         67.48         68.09         2.18 o
  -1  10  16          4.15          4.72         0.60 o
   0  10  16         13.52         11.88         0.93 o
   1  10  16         21.33         19.93         1.07 o
   2  10  16         19.93         19.29         1.34 o
   3  10  16         15.24         16.12         1.50 o
   4  10  16          4.09         10.33         1.58 o
  -4  11  16          0.01         -0.19         0.55 o
  -3  11  16          9.77         10.00         1.05 o
  -2  11  16         41.25         42.60         1.72 o
  -1  11  16         21.61         20.80         1.04 o
   0  11  16        125.43        112.11         2.65 o
   1  11  16          9.73          9.12         0.94 o
   2  11  16          8.21          8.45         0.84 o
   3  11  16          2.03          2.04         0.52 o
   4  11  16          8.14          8.84         1.31 o
  -3  12  16          0.18         -0.33         0.47 o
  -2  12  16         39.87         39.69         1.48 o
  -1  12  16          0.48          0.41         0.42 o
   0  12  16         38.23         34.50         1.38 o
   1  12  16        204.89        195.43         4.06 o
   2  12  16         12.17         12.84         0.85 o
   3  12  16          8.98          7.89         0.78 o
  -3  13  16         16.69         20.16         1.28 o
  -2  13  16         12.75         13.41         0.80 o
  -1  13  16         55.49         57.62         1.55 o
   0  13  16          4.64          3.98         0.57 o
   1  13  16          3.62          3.61         0.64 o
   2  13  16          2.99          2.84         0.64 o
   3  13  16          0.17         -0.09         0.65 o
  -3  14  16          0.54         -0.16         0.28 o
  -2  14  16          0.38          0.96         0.34 o
  -1  14  16          1.24          0.93         0.42 o
   0  14  16          1.26          1.19         0.52 o
   1  14  16          0.00          0.49         0.43 o
   2  14  16          2.16          1.24         0.72 o
  -2  15  16          5.53          6.22         0.43 o
  -1  15  16          0.23          0.11         0.32 o
   0  15  16          1.34          1.95         0.45 o
   1  15  16         11.58         13.08         0.84 o
   2  15  16          0.84          1.20         0.55 o
  -1  16  16          1.97          2.36         0.33 o
   0  16  16          2.60          2.04         0.36 o
   1  16  16          4.64          4.81         0.56 o
  -5   1  17          1.42          1.34         0.68 o
  -4   1  17         28.30         27.96         2.87 o
  -3   1  17         54.77         47.90         2.15 o
  -2   1  17         84.50         82.23         4.41 o
  -1   1  17        121.51        101.60         5.48 o
   0   1  17       1054.80       1175.11        14.93 o
   1   1  17          0.21          2.46         0.87 o
   2   1  17         71.46         62.82         5.14 o
   3   1  17        139.52        129.80         3.78 o
   4   1  17          0.18         -0.46         0.67 o
   5   1  17          0.04          1.73         0.74 o
  -5   2  17         39.69         43.71         2.08 o
  -4   2  17          0.06         -0.22         0.78 o
  -3   2  17        656.45        615.31         6.78 o
  -2   2  17         11.35         10.28         2.16 o
  -1   2  17         80.48         98.13         5.38 o
   0   2  17        748.94        786.85        12.56 o
   1   2  17        123.27        113.37         5.06 o
   2   2  17         25.34         19.47         2.57 o
   3   2  17         41.35         33.55         1.59 o
   4   2  17          4.45          2.92         0.79 o
   5   2  17          1.96          2.13         1.87 o
  -5   3  17          2.67          2.22         0.85 o
  -4   3  17         10.18          7.91         1.07 o
  -3   3  17         42.69         39.70         1.94 o
  -2   3  17        371.26        366.72        11.37 o
  -1   3  17          1.45          5.30         1.42 o
   0   3  17         71.83         86.41         4.30 o
   1   3  17        552.82        584.91        13.10 o
   2   3  17        135.86        128.74         6.58 o
   3   3  17         47.70         40.94         1.90 o
   4   3  17         29.03         27.47         1.41 o
   5   3  17         22.28         23.39         3.35 o
  -5   4  17          0.46          0.51         0.74 o
  -4   4  17         15.89         17.04         1.26 o
  -3   4  17          3.22          2.45         0.78 o
  -2   4  17        132.52        118.73         8.46 o
  -1   4  17          6.95         10.52         2.09 o
   0   4  17        144.54        144.99         6.12 o
   1   4  17         33.02         26.78         2.55 o
   2   4  17          3.26          6.09         3.45 o
   3   4  17         42.54         34.83         2.02 o
   4   4  17          0.31         -0.19         0.86 o
   5   4  17          0.97         -0.96         2.53 o
  -5   5  17          2.59          2.80         0.85 o
  -4   5  17          6.31          7.44         0.87 o
  -3   5  17        133.06        126.82         5.05 o
  -2   5  17        202.58        209.86         4.54 o
  -1   5  17         80.30         78.39         6.45 o
   0   5  17        250.75        255.24         9.64 o
   1   5  17         20.06         23.77         3.13 o
   2   5  17        111.51        103.33         2.60 o
   3   5  17        318.88        295.16         7.40 o
   4   5  17         38.21         36.35         1.96 o
   5   5  17          0.44          1.14         1.98 o
  -5   6  17          2.74          5.74         0.98 o
  -4   6  17         10.52         11.15         1.01 o
  -3   6  17        491.35        466.04        11.36 o
  -2   6  17        145.56        142.68         3.45 o
  -1   6  17        148.91        140.36         8.84 o
   0   6  17         79.34         77.27         5.54 o
   1   6  17          1.01          1.32         1.34 o
   2   6  17       1039.88       1060.01         7.85 o
   3   6  17         71.72         69.77         3.27 o
   4   6  17          2.27          2.95         0.78 o
  -4   7  17          0.13          0.21         0.63 o
  -3   7  17         96.80         95.24         3.14 o
  -2   7  17          8.66          6.96         0.94 o
  -1   7  17          7.46          3.42         5.04 o
   0   7  17         86.36         93.71         6.26 o
   1   7  17          7.14          2.32         1.21 o
   2   7  17          4.84          5.84         0.99 o
   3   7  17          1.40          1.65         0.82 o
   4   7  17         83.94         83.36         2.63 o
  -4   8  17         32.78         31.68         2.01 o
  -3   8  17          6.17          6.14         1.18 o
  -2   8  17        117.45        116.13         4.14 o
  -1   8  17         53.11         51.95         1.70 o
   0   8  17        186.13        196.58         3.64 o
   1   8  17        189.07        197.30         3.31 o
   2   8  17          6.74          8.06         1.08 o
   3   8  17         22.47         25.47         1.91 o
   4   8  17        163.14        170.82        12.13 o
  -4   9  17         43.22         46.57         4.23 o
  -3   9  17         46.91         43.56         1.86 o
  -2   9  17        132.05        129.45         3.29 o
  -1   9  17          4.62          4.79         0.57 o
   0   9  17         43.96         44.51         1.57 o
   1   9  17          8.49          7.08         0.76 o
   2   9  17          3.30          1.70         0.64 o
   3   9  17          5.49          6.19         1.44 o
   4   9  17         10.88         11.85         1.28 o
  -4  10  17          6.17          5.81         0.82 o
  -3  10  17         38.86         35.15         1.61 o
  -2  10  17          0.41          0.17         0.57 o
  -1  10  17         27.25         26.34         1.16 o
   0  10  17        187.29        187.83         3.38 o
   1  10  17        161.70        159.63         2.87 o
   2  10  17         25.37         21.81         1.39 o
   3  10  17          0.07          0.19         0.62 o
   4  10  17          1.27          3.95         1.48 o
  -4  11  17          0.08          0.34         0.43 o
  -3  11  17         21.74         27.96         1.69 o
  -2  11  17         54.21         62.64         2.02 o
  -1  11  17          0.71          1.39         0.47 o
   0  11  17          0.01          0.31         0.52 o
   1  11  17         70.24         72.70         2.10 o
   2  11  17          0.18          0.22         0.53 o
   3  11  17          0.44          0.65         0.52 o
  -3  12  17          1.15         -0.15         0.45 o
  -2  12  17          3.00          1.97         0.49 o
  -1  12  17          4.55          3.33         0.50 o
   0  12  17         11.51         12.27         0.88 o
   1  12  17          6.08          5.78         0.77 o
   2  12  17         20.08         19.85         1.00 o
   3  12  17          5.19          3.35         1.01 o
  -3  13  17          2.37          1.44         0.81 o
  -2  13  17          5.10          5.68         0.54 o
  -1  13  17          1.85          1.25         0.45 o
   0  13  17          0.78          0.19         0.43 o
   1  13  17         15.62         13.08         1.06 o
   2  13  17         18.80         20.58         1.45 o
   3  13  17          1.58          2.07         0.58 o
  -2  14  17          7.15          7.97         0.56 o
  -1  14  17          0.84          0.47         0.38 o
   0  14  17         17.34         19.74         1.10 o
   1  14  17         16.63         16.83         1.23 o
   2  14  17          3.83          3.18         0.98 o
  -2  15  17          0.28          0.97         0.28 o
  -1  15  17         13.43         13.94         0.66 o
   0  15  17         37.09         35.29         1.21 o
   1  15  17          5.04          4.97         0.64 o
   2  15  17          0.08          0.29         0.44 o
  -1  16  17          2.49          2.97         0.44 o
   0  16  17          2.45          2.78         0.42 o
   1  16  17          9.79         12.49         0.83 o
  -5   0  18         47.17         57.26         3.29 o
  -4   0  18         27.73         24.86         3.07 o
  -3   0  18          2.03          1.12         1.01 o
  -2   0  18        151.08        135.20        12.04 o
  -1   0  18          4.07          3.91         2.18 o
   0   0  18        305.91        325.25         9.92 o
   1   0  18        162.93        166.29         9.05 o
   2   0  18         34.59         26.30         5.44 o
   3   0  18        174.69        156.98         6.56 o
   4   0  18         95.45         85.80         4.38 o
   5   0  18          1.28          4.22         1.27 o
  -5   1  18          4.83          3.17         0.71 o
  -4   1  18        162.15        158.98         4.35 o
  -3   1  18         96.07         94.31         3.42 o
  -2   1  18        350.88        338.84        10.95 o
  -1   1  18        861.23        888.25        19.61 o
   0   1  18          9.86         14.23         1.52 o
   1   1  18          0.99          3.33         1.13 o
   2   1  18        150.26        157.06         8.33 o
   3   1  18         76.15         73.10         2.61 o
   4   1  18          7.12          5.07         0.92 o
   5   1  18         12.92         16.98         1.34 o
  -5   2  18          0.06          0.02         0.56 o
  -4   2  18          3.59          3.05         0.78 o
  -3   2  18         22.40         22.13         1.55 o
  -2   2  18        336.55        320.34        10.54 o
  -1   2  18         21.65         27.44         3.26 o
   0   2  18          1.28          3.98         1.02 o
   1   2  18         72.91         77.32         4.86 o
   2   2  18          0.01         -1.40         1.40 o
   3   2  18         71.33         60.11         2.11 o
   4   2  18          6.00          6.42         1.01 o
   5   2  18          3.58          4.60         1.91 o
  -5   3  18          6.71          8.49         0.95 o
  -4   3  18         14.94         12.71         1.32 o
  -3   3  18        125.73        105.77         3.29 o
  -2   3  18         63.96         66.05         4.92 o
  -1   3  18        167.39        167.88         8.01 o
   0   3  18       1679.66       1861.23        26.08 o
   1   3  18        188.32        200.64         7.93 o
   2   3  18         64.85         66.96         4.85 o
   3   3  18         18.57         14.43         1.20 o
   4   3  18          1.60          1.84         0.57 o
   5   3  18         14.89         22.85         1.56 o
  -5   4  18         36.44         43.40         2.64 o
  -4   4  18          1.97          0.09         0.70 o
  -3   4  18         11.86         12.27         1.37 o
  -2   4  18         32.86         36.81         1.84 o
  -1   4  18        157.82        160.52         7.89 o
   0   4  18        402.46        427.69        14.29 o
   1   4  18          0.00         -0.76         2.08 o
   2   4  18        289.62        290.66         4.57 o
   3   4  18         26.98         27.73         1.81 o
   4   4  18          0.18         -0.45         0.77 o
   5   4  18          2.26          3.78         1.08 o
  -5   5  18          1.00          0.37         0.66 o
  -4   5  18          1.54          1.98         0.79 o
  -3   5  18        124.42        113.61         3.90 o
  -2   5  18         53.96         59.74         2.22 o
  -1   5  18        208.18        192.83        13.10 o
   0   5  18         26.17         34.35         3.68 o
   1   5  18         15.87         15.88         3.14 o
   2   5  18         25.70         23.56         1.33 o
   3   5  18        190.02        165.99         5.00 o
   4   5  18          5.73          3.90         0.84 o
  -4   6  18         83.00         87.40         3.17 o
  -3   6  18         37.51         40.81         4.63 o
  -2   6  18         89.51         78.66         2.58 o
  -1   6  18         13.43         10.40         3.88 o
   0   6  18         39.47         31.27         3.76 o
   1   6  18          1.45          3.11         1.84 o
   2   6  18         98.68         97.31         2.42 o
   3   6  18         44.98         41.83         2.19 o
   4   6  18         36.28         32.55         1.72 o
  -4   7  18        101.52         98.90         3.76 o
  -3   7  18         33.72         31.49         1.84 o
  -2   7  18          0.65          0.50         0.70 o
  -1   7  18          6.31          3.86         0.58 o
   0   7  18        309.69        322.82        11.66 o
   1   7  18          1.65          0.04         1.57 o
   2   7  18        477.23        483.40         6.48 o
   3   7  18         19.47         18.59         1.74 o
   4   7  18         50.59         55.02         2.07 o
  -4   8  18          0.73          0.45         0.78 o
  -3   8  18         60.84         57.30         2.83 o
  -2   8  18          0.11          0.12         0.85 o
  -1   8  18       1135.95       1107.52         8.40 o
   0   8  18         47.94         47.38         1.86 o
   1   8  18         17.81         22.32         1.22 o
   2   8  18        208.49        212.06         4.72 o
   3   8  18          1.31          3.00         1.30 o
   4   8  18         26.20         30.09         1.60 o
  -4   9  18         89.56         89.46         4.37 o
  -3   9  18         10.84          8.53         0.92 o
  -2   9  18         81.56         83.82         2.65 o
  -1   9  18        358.41        355.71         4.30 o
   0   9  18         10.00          6.57         0.72 o
   1   9  18        201.98        209.22         3.47 o
   2   9  18        106.86        105.44         3.34 o
   3   9  18          7.93         11.35         1.73 o
   4   9  18         49.10         59.22         2.39 o
  -4  10  18          4.07          2.78         0.63 o
  -3  10  18          8.63          9.13         0.86 o
  -2  10  18          6.36          5.14         0.77 o
  -1  10  18          4.54          2.68         0.50 o
   0  10  18        129.62        125.19         2.78 o
   1  10  18        101.26        104.78         2.33 o
   2  10  18         29.37         30.94         1.61 o
   3  10  18         13.76         15.45         2.46 o
   4  10  18          7.28          9.01         0.94 o
  -3  11  18          1.88          1.22         0.58 o
  -2  11  18         36.63         31.30         1.59 o
  -1  11  18          0.59          0.02         0.42 o
   0  11  18          5.61          5.98         0.73 o
   1  11  18          3.50          3.59         0.63 o
   2  11  18          0.33          1.97         0.54 o
   3  11  18          0.60          0.79         0.61 o
  -3  12  18          3.28          4.04         0.60 o
  -2  12  18         38.05         34.12         1.30 o
  -1  12  18         24.31         22.93         1.09 o
   0  12  18          6.75          6.59         0.66 o
   1  12  18          5.15          3.65         0.65 o
   2  12  18          9.74         10.84         0.90 o
   3  12  18          0.59         -0.55         0.72 o
  -3  13  18          2.75          1.89         0.38 o
  -2  13  18         12.12         11.07         0.66 o
  -1  13  18         14.81         14.25         0.81 o
   0  13  18          0.48          0.77         0.49 o
   1  13  18          0.19         -0.23         0.60 o
   2  13  18          6.83          5.59         1.06 o
   3  13  18          7.93          9.64         0.90 o
  -2  14  18          0.13         -0.02         0.27 o
  -1  14  18          2.50          1.33         0.50 o
   0  14  18         25.68         28.52         1.21 o
   1  14  18         12.97         12.18         1.03 o
   2  14  18          0.00          0.68         0.68 o
  -2  15  18          3.02          3.05         0.86 o
  -1  15  18          1.45          1.38         0.35 o
   0  15  18          8.02          9.91         0.74 o
   1  15  18          3.09          2.55         0.49 o
   0  16  18          0.83          1.12         0.35 o
  -5   1  19          0.67          0.07         0.53 o
  -4   1  19         46.75         42.41         2.27 o
  -3   1  19        298.59        276.21         5.25 o
  -2   1  19        171.86        181.35         9.32 o
  -1   1  19         62.06         55.17         4.32 o
   0   1  19        354.65        367.71         7.71 o
   1   1  19          0.21          0.14         0.95 o
   2   1  19        288.83        283.20         6.40 o
   3   1  19         40.30         35.90         1.67 o
   4   1  19         42.15         39.07         2.04 o
   5   1  19          1.76          3.83         1.14 o
  -5   2  19          0.00         -0.26         0.54 o
  -4   2  19         42.33         38.45         2.14 o
  -3   2  19          0.09          0.54         0.77 o
  -2   2  19         19.72         14.78         3.26 o
  -1   2  19        330.22        339.12        11.62 o
   0   2  19         10.43         12.55         1.81 o
   1   2  19        158.97        145.46         6.85 o
   2   2  19          0.75          0.29         0.45 o
   3   2  19        112.55         99.57         3.01 o
   4   2  19          1.04          0.91         0.62 o
   5   2  19          0.06          2.91         1.08 o
  -5   3  19          0.51          0.44         0.67 o
  -4   3  19         60.93         61.13         2.66 o
  -3   3  19          0.14          0.07         0.71 o
  -2   3  19        115.62        108.44         3.30 o
  -1   3  19        400.46        407.50        17.06 o
   0   3  19        181.92        166.84         6.28 o
   1   3  19         34.49         34.07         3.31 o
   2   3  19        129.27        126.91         2.74 o
   3   3  19          2.87          3.70         0.74 o
   4   3  19          0.67          1.40         0.60 o
  -5   4  19          0.01          0.96         0.72 o
  -4   4  19          2.60          2.64         0.81 o
  -3   4  19         29.17         24.76         1.60 o
  -2   4  19        755.69        742.78        10.62 o
  -1   4  19        229.58        240.57        11.73 o
   0   4  19         39.08         43.02         4.10 o
   1   4  19         39.86         42.35         4.35 o
   2   4  19         45.95         43.90         1.86 o
   3   4  19        546.15        492.58         8.72 o
   4   4  19         19.38         20.12         1.21 o
  -4   5  19          6.80         10.26         1.47 o
  -3   5  19          0.35         -1.01         1.01 o
  -2   5  19          6.14          7.56         0.92 o
  -1   5  19          8.58          9.72         2.64 o
   0   5  19         55.94         46.43         4.33 o
   1   5  19        357.50        337.69        14.38 o
   2   5  19        229.51        228.25         3.48 o
   3   5  19          1.36          1.99         0.69 o
   4   5  19          0.16          0.47         0.61 o
  -4   6  19         65.68         69.00         4.58 o
  -3   6  19         17.66         17.57         2.75 o
  -2   6  19         49.28         43.51         2.08 o
  -1   6  19        341.02        344.44         5.42 o
   0   6  19          3.31          0.96         1.35 o
   1   6  19         73.53         74.38         2.25 o
   2   6  19          6.45          6.74         0.76 o
   3   6  19         79.91         74.22         3.30 o
   4   6  19         36.00         33.07         1.66 o
  -4   7  19          6.21          4.18         0.73 o
  -3   7  19          0.33          0.16         1.08 o
  -2   7  19        185.98        176.69         4.25 o
  -1   7  19         22.95         21.44         1.19 o
   0   7  19         90.25         84.19         2.40 o
   1   7  19          9.32          7.82         1.19 o
   2   7  19        341.10        326.83         5.16 o
   3   7  19         24.57         23.78         1.88 o
   4   7  19        184.89        185.72         5.07 o
  -4   8  19         26.75         30.05         1.95 o
  -3   8  19        171.10        171.33         3.99 o
  -2   8  19         29.07         26.20         2.02 o
  -1   8  19         14.22         17.78         1.13 o
   0   8  19          0.34         -0.45         0.45 o
   1   8  19         17.86         17.08         1.13 o
   2   8  19         64.94         62.87         2.61 o
   3   8  19        171.36        157.67         8.40 o
   4   8  19         64.42         70.77         2.83 o
  -4   9  19         39.22         41.23         2.84 o
  -3   9  19          6.24          4.36         0.70 o
  -2   9  19         13.92         15.44         1.40 o
  -1   9  19        304.12        312.81         4.33 o
   0   9  19          5.10          2.78         0.56 o
   1   9  19        280.07        271.63         5.10 o
   2   9  19         57.06         61.86         2.57 o
   3   9  19          1.92          0.96         0.67 o
   4   9  19          0.06          1.08         0.50 o
  -4  10  19          0.01          0.02         0.40 o
  -3  10  19          4.67          3.60         0.59 o
  -2  10  19          5.93          4.56         0.74 o
  -1  10  19         56.96         60.08         1.78 o
   0  10  19        180.58        171.70         3.24 o
   1  10  19          1.65          2.96         0.62 o
   2  10  19         88.17         94.14         2.48 o
   3  10  19          0.01         -0.70         0.70 o
  -3  11  19          8.19         11.41         1.08 o
  -2  11  19          1.82          0.84         0.58 o
  -1  11  19         40.58         42.09         1.47 o
   0  11  19          7.04          5.83         0.70 o
   1  11  19         13.98         17.35         1.08 o
   2  11  19         13.53         14.75         1.10 o
   3  11  19          2.76          1.99         0.79 o
  -3  12  19          0.03         -0.07         0.32 o
  -2  12  19         14.40         12.53         0.82 o
  -1  12  19          8.80         10.04         0.75 o
   0  12  19          1.97          2.66         0.52 o
   1  12  19          5.03          5.30         0.68 o
   2  12  19          6.13          4.08         0.59 o
   3  12  19         19.86         23.38         1.57 o
  -3  13  19          2.39          2.47         0.39 o
  -2  13  19          0.47          0.39         0.38 o
  -1  13  19         27.93         27.70         1.06 o
   0  13  19          4.95          4.40         0.61 o
   1  13  19         27.23         25.46         1.33 o
   2  13  19          3.90          2.54         1.05 o
  -2  14  19          3.84          5.86         0.45 o
  -1  14  19          6.50          7.52         0.57 o
   0  14  19         34.64         42.89         1.59 o
   1  14  19          4.36          4.66         0.66 o
   2  14  19          1.00          1.08         0.58 o
  -1  15  19          8.99          9.55         0.62 o
   0  15  19         18.33         22.65         0.98 o
   1  15  19          3.42          3.16         0.41 o
  -5   0  20          1.43          0.23         0.63 o
  -4   0  20         30.87         28.47         2.25 o
  -3   0  20          5.53          5.74         1.22 o
  -2   0  20          6.89          7.09         1.65 o
  -1   0  20        214.79        228.53        13.76 o
   0   0  20        576.24        613.06        25.80 o
   1   0  20        831.44        786.68        37.13 o
   2   0  20        924.48        837.60         9.99 o
   3   0  20          4.22          5.28         0.96 o
   4   0  20         24.81         23.36         2.25 o
  -5   1  20          0.11         -0.55         0.55 o
  -4   1  20          2.80          3.38         0.88 o
  -3   1  20        148.60        138.42         3.75 o
  -2   1  20         35.92         39.93         1.74 o
  -1   1  20        110.54        114.37         6.84 o
   0   1  20        207.50        217.88         6.63 o
   1   1  20        175.62        182.39         7.80 o
   2   1  20        107.62        103.95         2.75 o
   3   1  20         52.92         47.65         2.02 o
   4   1  20          2.27          3.00         0.70 o
  -5   2  20          6.94          7.55         0.83 o
  -4   2  20          2.18          0.78         0.72 o
  -3   2  20         25.97         19.26         1.70 o
  -2   2  20        188.43        189.66         3.43 o
  -1   2  20         66.40         58.24         4.97 o
   0   2  20        176.70        184.22         7.45 o
   1   2  20        197.00        193.63         8.10 o
   2   2  20         19.98         17.78         1.18 o
   3   2  20          1.39          1.36         0.50 o
   4   2  20          2.01          2.35         0.81 o
  -5   3  20          8.52          9.95         1.23 o
  -4   3  20          0.80          0.60         0.66 o
  -3   3  20         56.59         43.44         2.44 o
  -2   3  20          2.03          1.80         0.56 o
  -1   3  20          8.72         12.87         2.41 o
   0   3  20         24.89         29.72         3.11 o
   1   3  20         28.88         29.64         3.25 o
   2   3  20         37.89         36.03         1.71 o
   3   3  20         41.00         36.63         1.62 o
   4   3  20          6.28          7.72         0.79 o
  -4   4  20          0.58          0.48         0.73 o
  -3   4  20          9.91          6.13         0.85 o
  -2   4  20         32.28         26.78         1.82 o
  -1   4  20         88.98         78.48         6.88 o
   0   4  20         15.73         19.15         2.73 o
   1   4  20         18.83         14.72         5.80 o
   2   4  20          0.16         -0.55         0.55 o
   3   4  20          5.66          7.15         0.95 o
   4   4  20          2.32          1.47         0.58 o
  -4   5  20         99.75        106.23         4.05 o
  -3   5  20         43.20         46.14         2.15 o
  -2   5  20         93.67         85.16         2.70 o
  -1   5  20         20.07         18.86         1.26 o
   0   5  20         76.71         76.82         5.69 o
   1   5  20         65.80         68.45         2.41 o
   2   5  20          0.02          0.17         0.50 o
   3   5  20         28.39         28.48         1.77 o
   4   5  20         49.37         57.62         2.12 o
  -4   6  20         60.04         68.39         3.09 o
  -3   6  20         11.32         11.52         1.18 o
  -2   6  20         78.96         73.72         2.76 o
  -1   6  20        235.28        236.40         4.05 o
   0   6  20        193.36        187.67         3.82 o
   1   6  20        184.33        179.04         3.96 o
   2   6  20         10.26          8.88         0.96 o
   3   6  20          0.16          0.16         0.67 o
   4   6  20          6.70          8.58         0.94 o
  -4   7  20         77.15         73.94         2.31 o
  -3   7  20          0.66          1.17         0.90 o
  -2   7  20         34.02         35.11         1.96 o
  -1   7  20        405.73        395.62         4.99 o
   0   7  20         62.35         62.06         1.91 o
   1   7  20         85.49         82.78         2.76 o
   2   7  20          0.21          1.88         0.78 o
   3   7  20         41.92         46.67         2.81 o
   4   7  20         11.70         16.49         1.07 o
  -4   8  20         91.01         88.02         4.90 o
  -3   8  20         29.30         25.94         1.58 o
  -2   8  20        101.61        100.53         3.88 o
  -1   8  20          3.20          3.43         0.65 o
   0   8  20        107.87        106.27         2.41 o
   1   8  20        149.73        151.35         4.07 o
   2   8  20         17.57         16.77         1.39 o
   3   8  20         21.33         25.49         2.34 o
   4   8  20         31.83         38.59         1.94 o
  -4   9  20          1.10          0.72         0.81 o
  -3   9  20         24.85         24.58         1.33 o
  -2   9  20         29.31         31.77         1.91 o
  -1   9  20         68.53         71.40         2.10 o
   0   9  20          0.32         -0.31         0.53 o
   1   9  20          8.22          8.76         0.93 o
   2   9  20          5.29          4.09         0.99 o
   3   9  20          0.00         -0.86         0.86 o
   4   9  20          2.04          4.30         1.91 o
  -3  10  20          0.03         -0.52         0.53 o
  -2  10  20         33.79         39.27         1.77 o
  -1  10  20         28.14         24.86         1.28 o
   0  10  20         53.29         48.30         1.91 o
   1  10  20         78.86         80.15         2.20 o
   2  10  20         14.20         13.16         1.23 o
   3  10  20          7.92          7.07         0.90 o
  -3  11  20         10.99         13.59         0.93 o
  -2  11  20          3.32          2.45         0.57 o
  -1  11  20         50.32         50.24         1.57 o
   0  11  20         19.64         20.19         1.28 o
   1  11  20        103.75        104.92         2.41 o
   2  11  20        118.10        113.19         2.73 o
   3  11  20          1.54          0.96         1.10 o
  -3  12  20          0.55          0.62         0.31 o
  -2  12  20          8.74          8.70         0.67 o
  -1  12  20         21.39         25.18         1.07 o
   0  12  20         96.98         86.62         2.16 o
   1  12  20          1.00          1.25         0.52 o
   2  12  20          4.41          4.48         0.59 o
   3  12  20          3.70          6.06         1.34 o
  -2  13  20          0.10          0.04         0.33 o
  -1  13  20          2.23          3.28         0.43 o
   0  13  20          1.60          2.33         0.59 o
   1  13  20          5.76          4.05         0.61 o
   2  13  20          1.40          0.45         1.03 o
  -2  14  20          0.67          1.07         0.43 o
  -1  14  20          9.82         11.06         0.58 o
   0  14  20          0.00          0.34         0.43 o
   1  14  20          0.78          0.57         0.42 o
   2  14  20          0.24         -0.14         0.51 o
  -1  15  20          8.06         10.63         0.91 o
   0  15  20          0.55          0.89         0.37 o
   1  15  20          0.12          0.29         0.23 o
  -5   1  21          0.43          0.07         0.39 o
  -4   1  21          6.41          5.79         0.80 o
  -3   1  21         10.70          9.10         1.09 o
  -2   1  21          0.13         -0.02         0.59 o
  -1   1  21         25.60         25.44         2.67 o
   0   1  21          1.98          0.25         1.11 o
   1   1  21         33.93         32.08         3.35 o
   2   1  21         40.16         37.53         1.55 o
   3   1  21         52.17         46.01         1.87 o
   4   1  21          8.19          6.59         0.75 o
  -4   2  21          1.61          0.94         0.65 o
  -3   2  21          0.55          0.88         0.73 o
  -2   2  21         30.68         29.80         1.86 o
  -1   2  21         99.73         92.48         5.54 o
   0   2  21          0.00         -0.71         1.08 o
   1   2  21        240.96        229.59         9.04 o
   2   2  21         14.26         16.96         1.17 o
   3   2  21         17.53         16.70         1.07 o
   4   2  21          0.36          1.21         0.61 o
  -4   3  21          7.03          6.44         0.92 o
  -3   3  21          2.82          2.41         0.81 o
  -2   3  21        335.27        320.21         4.54 o
  -1   3  21          5.40          4.95         2.00 o
   0   3  21        131.64        142.53         7.56 o
   1   3  21         21.72         21.76         1.68 o
   2   3  21        143.68        126.91         3.12 o
   3   3  21         52.07         52.78         1.97 o
   4   3  21          0.00          0.26         0.59 o
  -4   4  21         19.01         20.05         1.48 o
  -3   4  21          1.87          2.07         0.67 o
  -2   4  21        229.47        223.01         3.90 o
  -1   4  21          2.11          1.15         0.73 o
   0   4  21         10.73         12.95         2.37 o
   1   4  21        106.31        107.10         2.47 o
   2   4  21          2.83          3.67         0.71 o
   3   4  21          0.49          0.45         0.45 o
   4   4  21          3.36          3.95         0.63 o
  -4   5  21         71.26         76.87         2.66 o
  -3   5  21          2.01          2.01         0.69 o
  -2   5  21         38.84         42.72         1.88 o
  -1   5  21         27.31         24.15         1.07 o
   0   5  21        185.32        183.50         3.40 o
   1   5  21        245.35        235.97         4.06 o
   2   5  21         30.61         31.76         1.51 o
   3   5  21         24.44         18.40         1.41 o
   4   5  21          6.80          5.80         0.90 o
  -4   6  21          0.68          2.53         0.71 o
  -3   6  21          2.21          1.12         0.68 o
  -2   6  21         10.82         11.83         1.23 o
  -1   6  21         93.16         96.31         3.48 o
   0   6  21         50.25         51.00         1.70 o
   1   6  21         13.00         13.17         1.72 o
   2   6  21         37.19         31.04         1.64 o
   3   6  21          0.01          0.24         0.72 o
   4   6  21         45.90         35.45         1.79 o
  -4   7  21         51.00         63.71         2.03 o
  -3   7  21         14.87         14.89         1.48 o
  -2   7  21          0.70         -0.76         0.90 o
  -1   7  21         15.70         14.97         1.09 o
   0   7  21         32.88         34.09         1.49 o
   1   7  21         13.52         13.04         1.30 o
   2   7  21        102.56         96.54         3.19 o
   3   7  21         22.98         20.53         1.65 o
   4   7  21         56.39         60.29         2.38 o
  -4   8  21          6.69          3.66         1.13 o
  -3   8  21         20.32         23.15         1.29 o
  -2   8  21         10.40          9.77         1.40 o
  -1   8  21        235.72        232.97         3.72 o
   0   8  21          3.32          2.00         0.55 o
   1   8  21         22.33         19.79         1.41 o
   2   8  21          0.20         -0.53         0.62 o
   3   8  21          0.57          0.17         0.66 o
   4   8  21          3.49          8.85         2.11 o
  -4   9  21          2.95          3.47         0.88 o
  -3   9  21          1.20          1.32         0.46 o
  -2   9  21         23.29         23.31         1.62 o
  -1   9  21         58.36         51.86         1.80 o
   0   9  21        113.71        113.19         2.86 o
   1   9  21         73.87         74.94         2.30 o
   2   9  21         17.75         20.48         1.76 o
   3   9  21          0.01         -0.70         0.70 o
  -3  10  21          4.58          3.68         0.54 o
  -2  10  21          0.47          1.26         0.57 o
  -1  10  21         12.98         13.09         0.96 o
   0  10  21        102.17        110.02         2.79 o
   1  10  21          2.00          2.75         0.56 o
   2  10  21         29.50         26.94         1.46 o
   3  10  21          0.01         -0.57         0.70 o
  -3  11  21          0.15          0.34         0.49 o
  -2  11  21          0.29          0.40         0.72 o
  -1  11  21         15.58         17.66         0.95 o
   0  11  21         39.40         35.30         1.60 o
   1  11  21          0.27          0.67         0.49 o
   2  11  21         22.66         24.88         1.29 o
   3  11  21          4.88          4.09         0.57 o
  -3  12  21          2.25          2.40         0.56 o
  -2  12  21         11.39         11.78         0.71 o
  -1  12  21         18.32         20.17         0.93 o
   0  12  21          1.75          1.53         0.50 o
   1  12  21         25.54         25.03         1.20 o
   2  12  21         27.55         25.35         1.12 o
  -2  13  21          7.70          7.64         0.49 o
  -1  13  21          0.21          1.00         0.33 o
   0  13  21          5.29          6.73         0.74 o
   1  13  21          0.61          0.71         0.45 o
   2  13  21          2.76          1.90         1.49 o
  -2  14  21          0.71          0.16         0.37 o
  -1  14  21         18.21         21.28         0.86 o
   0  14  21         21.55         19.92         0.99 o
   1  14  21          0.57          0.79         0.38 o
   0  15  21          2.58          2.41         0.34 o
  -4   0  22         40.94         43.49         2.56 o
  -3   0  22         27.64         22.48         2.22 o
  -2   0  22        463.61        451.31        11.09 o
  -1   0  22        519.43        536.75        22.08 o
   0   0  22         42.98         43.00         6.38 o
   1   0  22        126.56        132.72         5.66 o
   2   0  22         76.10         78.17         3.42 o
   3   0  22         43.64         29.01         2.58 o
   4   0  22          1.22          1.00         0.62 o
  -4   1  22          7.73          8.63         0.87 o
  -3   1  22          5.37          6.33         0.96 o
  -2   1  22         24.01         21.95         1.34 o
  -1   1  22         21.47         17.61         2.78 o
   0   1  22        174.89        181.61         8.80 o
   1   1  22         77.79         80.97         3.00 o
   2   1  22         79.82         70.36         2.24 o
   3   1  22         45.46         41.26         1.60 o
   4   1  22          2.23          2.90         0.56 o
  -4   2  22          1.39          2.36         0.67 o
  -3   2  22         24.50         24.23         1.52 o
  -2   2  22          1.63          1.84         0.59 o
  -1   2  22         49.58         45.68         2.04 o
   0   2  22         31.71         32.94         2.98 o
   1   2  22         11.78         12.16         0.85 o
   2   2  22          2.25          0.60         0.47 o
   3   2  22         86.55         85.08         2.57 o
   4   2  22          8.00          9.36         0.92 o
  -4   3  22          4.35          4.48         0.78 o
  -3   3  22          1.50          0.44         0.84 o
  -2   3  22        395.81        387.13         6.83 o
  -1   3  22        146.99        144.79         3.06 o
   0   3  22         73.76         70.57         5.41 o
   1   3  22        259.00        262.00         4.22 o
   2   3  22         14.93         13.75         1.40 o
   3   3  22         45.78         46.56         1.84 o
   4   3  22          1.90          1.43         1.03 o
  -4   4  22         24.18         21.09         1.42 o
  -3   4  22          9.68          9.32         1.24 o
  -2   4  22          7.94          7.67         0.86 o
  -1   4  22         55.78         55.20         1.75 o
   0   4  22        132.28        132.52         2.64 o
   1   4  22        331.79        322.35         4.88 o
   2   4  22          2.75          3.92         0.72 o
   3   4  22          4.61          2.61         0.68 o
   4   4  22          1.46          0.70         0.83 o
  -4   5  22          0.51          1.20         0.62 o
  -3   5  22         90.57         77.15         3.08 o
  -2   5  22        278.98        253.23         4.50 o
  -1   5  22         21.08         21.05         1.15 o
   0   5  22        235.81        235.36         3.98 o
   1   5  22        558.85        545.74         6.30 o
   2   5  22          0.89          1.13         0.44 o
   3   5  22          2.60          3.24         0.62 o
   4   5  22          0.06          0.49         0.59 o
  -4   6  22          6.23          4.71         0.74 o
  -3   6  22         15.47         14.64         1.21 o
  -2   6  22        159.14        162.72         3.20 o
  -1   6  22         71.94         68.19         2.14 o
   0   6  22         56.58         52.86         1.92 o
   1   6  22         16.12         17.40         1.45 o
   2   6  22          0.56          0.63         0.59 o
   3   6  22          0.10         -0.11         0.57 o
   4   6  22         17.79         20.22         1.26 o
  -4   7  22          3.50          4.01         0.63 o
  -3   7  22         19.78         14.44         1.39 o
  -2   7  22         33.77         28.17         2.14 o
  -1   7  22        238.96        227.35         3.97 o
   0   7  22         38.33         36.10         1.59 o
   1   7  22         15.23         15.20         1.40 o
   2   7  22         34.74         36.83         1.99 o
   3   7  22          4.87          9.03         0.98 o
   4   7  22         51.93         56.95         3.30 o
  -4   8  22         35.38         33.36         2.24 o
  -3   8  22          0.59          0.95         0.49 o
  -2   8  22          6.48          4.75         1.17 o
  -1   8  22         78.13         78.98         2.20 o
   0   8  22         94.03         97.90         2.58 o
   1   8  22         34.04         29.49         1.66 o
   2   8  22         32.01         31.98         1.81 o
   3   8  22          1.47         -0.15         0.66 o
  -3   9  22          0.02          0.16         0.38 o
  -2   9  22         19.48         20.40         1.51 o
  -1   9  22        111.17         96.45         2.39 o
   0   9  22          0.06         -0.05         0.47 o
   1   9  22        120.05        117.69         3.17 o
   2   9  22          5.51          4.26         0.64 o
   3   9  22          0.29         -0.69         0.69 o
  -3  10  22          0.57          0.38         0.39 o
  -2  10  22          2.74          1.95         0.77 o
  -1  10  22         61.91         66.68         1.94 o
   0  10  22          0.00          0.08         0.56 o
   1  10  22         27.46         23.05         1.19 o
   2  10  22          1.21          2.88         0.65 o
   3  10  22          0.11         -0.32         0.51 o
  -3  11  22          4.61          7.33         0.66 o
  -2  11  22         23.65         24.11         1.30 o
  -1  11  22          2.34          2.63         0.47 o
   0  11  22         39.64         38.33         1.62 o
   1  11  22          7.77          6.80         0.67 o
   2  11  22          0.09          0.09         0.43 o
   3  11  22          0.43         -0.12         0.31 o
  -2  12  22          3.27          3.51         0.56 o
  -1  12  22          1.33          1.20         0.42 o
   0  12  22         36.23         41.16         1.41 o
   1  12  22          2.50          1.77         0.61 o
   2  12  22          2.09          0.64         0.74 o
  -2  13  22          0.02          0.70         0.33 o
  -1  13  22         23.72         28.41         1.22 o
   0  13  22         12.57         13.88         0.93 o
   1  13  22          0.40          1.15         0.49 o
   2  13  22          7.46          7.84         0.86 o
  -1  14  22          0.77          0.90         0.34 o
   0  14  22         21.82         24.45         0.99 o
   1  14  22          1.41          1.94         0.47 o
  -4   1  23          2.19          2.29         0.55 o
  -3   1  23        113.89         99.63         3.11 o
  -2   1  23         59.54         52.30         2.01 o
  -1   1  23         46.79         47.84         2.28 o
   0   1  23        298.33        286.35         3.91 o
   1   1  23         49.34         47.95         1.87 o
   2   1  23          9.75         11.56         0.99 o
   3   1  23         14.39         13.91         0.95 o
   4   1  23          0.24          0.87         0.55 o
  -4   2  23          1.47          1.34         0.49 o
  -3   2  23         38.29         35.51         1.64 o
  -2   2  23        209.62        214.01         3.90 o
  -1   2  23          0.14          0.55         0.55 o
   0   2  23        222.96        219.87         3.24 o
   1   2  23        181.82        173.88         3.13 o
   2   2  23         63.67         57.62         2.12 o
   3   2  23          0.09          0.62         0.48 o
   4   2  23          5.94          5.15         0.80 o
  -4   3  23          5.22          5.16         0.80 o
  -3   3  23         26.35         21.68         1.71 o
  -2   3  23         83.16         82.27         2.42 o
  -1   3  23         25.24         20.26         1.27 o
   0   3  23          8.41          8.59         0.71 o
   1   3  23        475.80        459.12         6.31 o
   2   3  23          2.73          1.74         0.60 o
   3   3  23          9.56          8.26         0.82 o
   4   3  23          2.08          1.48         0.53 o
  -4   4  23         12.05         14.13         1.14 o
  -3   4  23         34.48         35.88         2.13 o
  -2   4  23         66.54         68.75         2.05 o
  -1   4  23          0.17         -0.10         0.58 o
   0   4  23          2.04          2.89         1.16 o
   1   4  23        119.90        112.66         2.91 o
   2   4  23         23.84         20.08         1.39 o
   3   4  23          1.04          0.37         0.47 o
   4   4  23          0.65          0.62         0.40 o
  -4   5  23          8.27          8.54         1.11 o
  -3   5  23         55.95         53.69         2.54 o
  -2   5  23          0.78          0.69         0.58 o
  -1   5  23        438.84        427.21         5.29 o
   0   5  23        207.34        201.95         4.78 o
   1   5  23          6.82          4.34         0.82 o
   2   5  23          0.68          0.90         0.46 o
   3   5  23         49.71         51.19         1.74 o
   4   5  23         38.16         38.35         1.67 o
  -4   6  23          5.77          4.55         0.64 o
  -3   6  23          6.95          7.48         1.08 o
  -2   6  23        440.41        440.44         5.17 o
  -1   6  23         53.32         57.07         1.98 o
   0   6  23        441.61        440.10         7.40 o
   1   6  23         43.41         39.82         2.12 o
   2   6  23         78.92         75.02         2.25 o
   3   6  23          0.04          0.27         0.49 o
   4   6  23         38.93         40.50         1.91 o
  -4   7  23         12.72         20.18         0.99 o
  -3   7  23         16.52         14.94         1.62 o
  -2   7  23         98.44        101.46         3.22 o
  -1   7  23          0.25          0.63         0.55 o
   0   7  23          2.41          3.30         0.72 o
   1   7  23          0.95          0.06         0.66 o
   2   7  23          0.50          0.88         0.69 o
   3   7  23         82.88         93.50         2.68 o
   4   7  23          1.58          4.10         0.85 o
  -4   8  23          8.18          9.83         1.12 o
  -3   8  23          0.24          0.25         0.60 o
  -2   8  23          6.00          6.88         1.04 o
  -1   8  23          0.76          0.27         0.51 o
   0   8  23          0.01          0.49         0.58 o
   1   8  23         86.51         89.03         2.75 o
   2   8  23         22.39         21.05         1.49 o
   3   8  23          3.08          3.15         0.75 o
  -3   9  23          0.58          1.49         0.49 o
  -2   9  23         23.92         23.70         1.56 o
  -1   9  23          0.00          0.98         0.51 o
   0   9  23          1.78          1.88         0.55 o
   1   9  23         31.10         31.62         1.67 o
   2   9  23          2.66          3.70         0.59 o
   3   9  23          4.75          3.75         1.00 o
  -3  10  23          8.20         10.88         0.77 o
  -2  10  23         24.59         28.10         1.58 o
  -1  10  23         27.37         25.91         1.23 o
   0  10  23          1.78          0.76         0.54 o
   1  10  23         11.26          9.91         0.83 o
   2  10  23         30.41         30.92         1.42 o
   3  10  23          0.06         -0.36         0.36 o
  -3  11  23          5.47          5.47         0.58 o
  -2  11  23          6.04          5.95         0.72 o
  -1  11  23         16.94         22.34         1.04 o
   0  11  23         19.57         22.60         1.22 o
   1  11  23          0.01          0.30         0.43 o
   2  11  23         12.82         16.11         0.95 o
  -2  12  23          0.67          0.59         0.42 o
  -1  12  23         36.58         41.80         1.59 o
   0  12  23         50.72         54.23         1.52 o
   1  12  23          3.02          3.70         0.51 o
   2  12  23          3.43          1.99         0.70 o
  -2  13  23          5.04          6.23         0.79 o
  -1  13  23          0.44          1.38         0.40 o
   0  13  23          0.00         -0.18         0.39 o
   1  13  23          0.47          0.30         0.35 o
  -1  14  23          1.85          2.07         0.37 o
   0  14  23         40.00         50.15         2.12 o
   1  14  23          1.17          0.64         0.42 o
  -4   0  24          0.14          0.50         0.59 o
  -3   0  24        233.24        223.48        12.88 o
  -2   0  24          2.68          2.58         0.97 o
  -1   0  24         19.20         17.59         1.87 o
   0   0  24         47.99         48.69         2.14 o
   1   0  24          4.65          2.32         0.75 o
   2   0  24        256.33        250.57         6.18 o
   3   0  24          1.53          0.66         0.68 o
   4   0  24         82.90         81.54         3.54 o
  -4   1  24          0.10         -0.32         0.36 o
  -3   1  24         25.28         25.28         1.39 o
  -2   1  24         32.89         29.62         1.68 o
  -1   1  24         55.44         51.74         2.42 o
   0   1  24         97.36        103.28         2.13 o
   1   1  24        283.49        283.16         3.74 o
   2   1  24        172.51        167.39         3.30 o
   3   1  24         14.72         10.21         0.87 o
   4   1  24          6.66          8.14         0.67 o
  -4   2  24         19.46         21.88         1.16 o
  -3   2  24         65.35         66.91         2.16 o
  -2   2  24          8.08          4.18         0.69 o
  -1   2  24        121.71        116.74         2.88 o
   0   2  24          0.19          0.56         0.47 o
   1   2  24         44.14         38.71         1.57 o
   2   2  24         91.07         84.75         2.55 o
   3   2  24         26.91         28.34         1.40 o
   4   2  24          6.75          2.57         0.52 o
  -4   3  24          0.50         -0.16         0.63 o
  -3   3  24         20.26         20.85         1.44 o
  -2   3  24          9.06          5.98         0.77 o
  -1   3  24         36.49         36.75         1.66 o
   0   3  24        113.02        104.32         2.18 o
   1   3  24         56.75         51.60         1.79 o
   2   3  24         34.01         33.46         1.79 o
   3   3  24          8.69          8.36         0.80 o
   4   3  24          9.79          9.82         0.77 o
  -4   4  24          0.01          0.32         0.49 o
  -3   4  24          1.40          1.39         0.70 o
  -2   4  24         78.93         79.53         2.68 o
  -1   4  24         31.16         31.83         1.63 o
   0   4  24          1.00          0.45         0.48 o
   1   4  24        111.63        110.11         3.09 o
   2   4  24         14.90         11.46         1.09 o
   3   4  24          0.19          0.05         0.43 o
   4   4  24          1.28          1.49         0.85 o
  -4   5  24          1.78          1.77         0.52 o
  -3   5  24         11.59          6.66         1.04 o
  -2   5  24         51.39         49.48         2.21 o
  -1   5  24         12.42         13.69         1.14 o
   0   5  24          0.23          0.99         0.47 o
   1   5  24         21.61         19.65         1.40 o
   2   5  24          5.17          4.70         0.82 o
   3   5  24          4.57          6.84         1.00 o
   4   5  24         14.10         13.91         0.98 o
  -4   6  24         28.33         31.45         1.45 o
  -3   6  24          8.25          8.78         1.34 o
  -2   6  24         23.26         25.58         1.71 o
  -1   6  24         27.04         26.33         1.29 o
   0   6  24         19.75         18.71         1.18 o
   1   6  24         68.79         62.21         2.66 o
   2   6  24         32.38         33.25         1.51 o
   3   6  24          6.80          7.34         0.87 o
   4   6  24          0.03          0.76         0.56 o
  -4   7  24         44.79         51.45         2.40 o
  -3   7  24          0.45          0.42         0.71 o
  -2   7  24          2.22          2.54         0.76 o
  -1   7  24         71.54         69.49         2.04 o
   0   7  24        145.40        136.88         3.40 o
   1   7  24         88.93         87.54         3.13 o
   2   7  24         38.61         38.55         1.98 o
   3   7  24         24.15         28.26         1.40 o
  -3   8  24          0.52          0.27         0.51 o
  -2   8  24         38.67         34.09         1.84 o
  -1   8  24        126.50        116.64         2.59 o
   0   8  24        131.15        130.54         3.29 o
   1   8  24          5.63          5.52         0.84 o
   2   8  24          3.08          3.67         0.65 o
   3   8  24          0.84          0.63         0.51 o
  -3   9  24          0.03          0.57         0.65 o
  -2   9  24         17.67         18.48         1.36 o
  -1   9  24        113.77        116.35         2.51 o
   0   9  24         10.52          9.99         0.90 o
   1   9  24        237.82        256.43         4.05 o
   2   9  24          0.15          0.50         0.47 o
   3   9  24         29.53         29.03         1.29 o
  -3  10  24          0.19          0.68         0.46 o
  -2  10  24         15.82         16.22         1.20 o
  -1  10  24          0.89          0.76         0.45 o
   0  10  24         34.81         33.63         1.68 o
   1  10  24         56.87         58.40         1.87 o
   2  10  24          9.85          8.95         0.80 o
   3  10  24          0.17          0.11         0.36 o
  -2  11  24          0.41          0.68         0.47 o
  -1  11  24         13.18         12.59         1.08 o
   0  11  24        110.34        114.39         2.49 o
   1  11  24          0.07         -0.34         0.45 o
   2  11  24         16.81         19.41         0.94 o
  -2  12  24          1.52          1.36         0.40 o
  -1  12  24          3.92          2.95         0.53 o
   0  12  24         25.67         26.75         1.14 o
   1  12  24          0.64          0.75         0.43 o
   2  12  24          1.53          0.07         0.41 o
  -1  13  24         11.30          8.49         0.70 o
   0  13  24          0.46          0.09         0.33 o
   1  13  24          0.96          0.28         0.38 o
   0  14  24         11.82         16.32         0.89 o
  -4   1  25          0.04          0.53         0.36 o
  -3   1  25          1.53          1.45         0.54 o
  -2   1  25          0.43         -0.23         0.54 o
  -1   1  25          0.33          1.24         0.65 o
   0   1  25         26.88         24.45         1.11 o
   1   1  25          7.33          8.08         0.79 o
   2   1  25          2.58          2.30         0.58 o
   3   1  25          1.77          0.81         0.42 o
   4   1  25         11.75         15.04         0.91 o
  -4   2  25          5.18          5.70         0.54 o
  -3   2  25         30.60         30.86         1.46 o
  -2   2  25          9.58         10.91         1.13 o
  -1   2  25        101.25         96.34         2.83 o
   0   2  25        239.34        240.48         3.38 o
   1   2  25        328.28        328.87         4.81 o
   2   2  25        145.29        119.59         3.31 o
   3   2  25          0.48         -0.13         0.51 o
   4   2  25         17.61         16.33         0.91 o
  -4   3  25          8.38         11.37         0.78 o
  -3   3  25         43.67         42.47         1.93 o
  -2   3  25         19.56         18.89         1.38 o
  -1   3  25          6.07          6.62         0.95 o
   0   3  25         25.17         22.12         1.11 o
   1   3  25          1.90          2.26         0.54 o
   2   3  25         46.01         44.99         2.03 o
   3   3  25         18.87         18.91         1.11 o
   4   3  25         12.51         13.95         0.80 o
  -4   4  25          0.02          0.09         0.52 o
  -3   4  25         12.06          8.87         1.09 o
  -2   4  25         30.79         30.72         1.69 o
  -1   4  25        266.59        256.41         5.89 o
   0   4  25        114.35        111.00         3.03 o
   1   4  25        155.27        151.91         3.63 o
   2   4  25         15.06         13.49         1.18 o
   3   4  25          0.81          0.99         0.45 o
   4   4  25          4.38          5.90         0.65 o
  -4   5  25          5.29          6.83         0.67 o
  -3   5  25          4.47          4.33         1.14 o
  -2   5  25         76.05         78.02         2.93 o
  -1   5  25          0.39          1.12         0.60 o
   0   5  25          9.35          9.47         0.90 o
   1   5  25        207.75        198.91         4.12 o
   2   5  25          7.78          4.85         0.67 o
   3   5  25         11.14         10.53         0.77 o
   4   5  25         14.32         13.30         1.15 o
  -4   6  25         32.13         35.06         1.45 o
  -3   6  25         19.00         21.05         1.81 o
  -2   6  25          3.06          3.63         0.94 o
  -1   6  25        113.79        116.78         2.79 o
   0   6  25         72.57         73.65         2.22 o
   1   6  25         20.76         18.47         1.51 o
   2   6  25         58.07         59.17         1.93 o
   3   6  25          6.22          6.53         0.76 o
  -3   7  25          0.46          0.04         0.55 o
  -2   7  25         73.85         76.30         3.06 o
  -1   7  25         84.57         87.82         2.43 o
   0   7  25          1.20          2.23         0.69 o
   1   7  25          2.35          1.78         0.57 o
   2   7  25         21.79         21.66         1.48 o
   3   7  25         18.77         23.73         1.20 o
  -3   8  25          3.59          6.09         0.78 o
  -2   8  25         12.55         10.98         1.65 o
  -1   8  25         14.39         14.03         1.05 o
   0   8  25         80.45         88.05         2.47 o
   1   8  25          2.77          3.17         0.69 o
   2   8  25         33.57         33.24         1.50 o
   3   8  25         15.95         17.32         1.61 o
  -3   9  25         13.14         16.94         0.93 o
  -2   9  25         28.72         26.39         1.73 o
  -1   9  25         40.78         41.32         1.60 o
   0   9  25         12.96         13.44         1.00 o
   1   9  25          0.96          2.31         0.62 o
   2   9  25         28.69         26.85         1.16 o
   3   9  25          5.35          5.32         0.65 o
  -3  10  25          9.18         16.27         0.73 o
  -2  10  25          0.02          0.28         0.60 o
  -1  10  25         22.51         25.03         1.18 o
   0  10  25          0.24          0.54         0.54 o
   1  10  25          4.26          3.00         0.73 o
   2  10  25         35.50         31.48         1.11 o
  -2  11  25         10.85         11.74         0.84 o
  -1  11  25          0.33          0.48         0.51 o
   0  11  25         34.68         40.46         1.66 o
   1  11  25          1.49          1.48         0.43 o
   2  11  25          0.38          0.62         0.36 o
  -2  12  25          0.03          0.24         0.37 o
  -1  12  25          1.11          2.03         0.44 o
   0  12  25         14.87         21.04         1.11 o
   1  12  25          0.04          0.22         0.57 o
  -1  13  25          0.40          0.47         0.26 o
   0  13  25          3.48          5.13         0.58 o
   1  13  25         16.99         17.47         1.22 o
  -4   0  26         10.88         14.72         1.21 o
  -3   0  26         16.38         15.13         1.33 o
  -2   0  26          0.33         -0.69         0.69 o
  -1   0  26        113.65        109.73         4.78 o
   0   0  26        132.16        126.27         3.61 o
   1   0  26         98.71         88.40         3.06 o
   2   0  26         32.32         33.40         1.98 o
   3   0  26          9.53         12.54         1.29 o
   4   0  26         18.19         14.33         1.73 o
  -4   1  26          0.53          0.68         0.30 o
  -3   1  26         12.54         11.15         0.91 o
  -2   1  26         14.02         14.11         1.22 o
  -1   1  26          8.39          8.32         0.93 o
   0   1  26        109.55        108.01         2.37 o
   1   1  26         76.09         71.59         1.96 o
   2   1  26         14.90         12.81         0.96 o
   3   1  26         25.56         26.28         1.27 o
   4   1  26          0.34          0.25         1.14 o
  -4   2  26          0.75          0.29         0.30 o
  -3   2  26         48.10         45.29         1.67 o
  -2   2  26         34.38         34.26         1.80 o
  -1   2  26         45.69         39.50         1.68 o
   0   2  26         88.50         90.89         2.18 o
   1   2  26          0.00          0.44         0.45 o
   2   2  26          2.42          2.75         0.68 o
   3   2  26          1.10          0.61         0.46 o
   4   2  26          0.75          0.71         0.30 o
  -4   3  26          0.45          0.44         0.47 o
  -3   3  26          9.76         14.56         1.15 o
  -2   3  26         93.97         83.64         3.05 o
  -1   3  26         79.04         71.21         2.42 o
   0   3  26         66.80         67.26         1.88 o
   1   3  26        153.71        151.04         3.04 o
   2   3  26         24.37         21.14         1.44 o
   3   3  26          9.49         10.92         0.91 o
   4   3  26          0.06         -0.11         0.44 o
  -4   4  26          1.22          1.03         0.39 o
  -3   4  26          1.42          1.85         0.63 o
  -2   4  26          3.90          2.84         0.66 o
  -1   4  26          0.34          0.59         0.59 o
   0   4  26         50.05         47.25         2.02 o
   1   4  26         18.41         17.12         1.33 o
   2   4  26          3.63          2.89         0.66 o
   3   4  26          0.47          1.22         0.44 o
  -4   5  26          0.05         -0.13         0.24 o
  -3   5  26          0.91          1.89         0.70 o
  -2   5  26         40.68         42.85         2.36 o
  -1   5  26          2.79          3.32         0.69 o
   0   5  26          7.21          8.62         0.96 o
   1   5  26          5.39          7.77         0.92 o
   2   5  26         88.09         87.22         2.34 o
   3   5  26          0.71         -0.15         0.38 o
  -3   6  26          4.30          6.57         1.03 o
  -2   6  26          1.07          0.21         0.73 o
  -1   6  26        359.68        370.29         7.75 o
   0   6  26         65.13         63.78         2.52 o
   1   6  26         46.68         46.86         2.04 o
   2   6  26          5.56          4.37         0.63 o
   3   6  26          1.27          0.65         0.46 o
  -3   7  26         18.62         21.94         1.14 o
  -2   7  26         27.33         31.25         1.67 o
  -1   7  26          0.46          1.70         0.44 o
   0   7  26          8.50          9.37         0.96 o
   1   7  26          8.13          8.91         0.94 o
   2   7  26         16.16         18.81         1.18 o
   3   7  26          9.07          8.62         0.86 o
  -3   8  26          0.02          0.45         0.40 o
  -2   8  26          0.30          0.58         0.52 o
  -1   8  26          8.42          8.18         0.73 o
   0   8  26          1.28          2.32         0.61 o
   1   8  26          7.69          7.43         0.98 o
   2   8  26          0.60          0.42         0.47 o
   3   8  26          3.90          4.52         0.65 o
  -3   9  26          8.80         11.92         0.72 o
  -2   9  26         20.16         19.84         1.43 o
  -1   9  26         34.79         34.68         1.40 o
   0   9  26          3.19          3.23         0.63 o
   1   9  26          3.71          3.66         0.70 o
   2   9  26          1.39          2.70         0.46 o
   3   9  26          6.81          8.85         0.90 o
  -2  10  26          1.08          1.58         0.43 o
  -1  10  26          2.90          5.41         0.58 o
   0  10  26         23.60         27.25         1.41 o
   1  10  26          9.30          7.22         0.65 o
   2  10  26          0.00         -0.14         0.36 o
  -2  11  26          1.81          1.77         0.37 o
  -1  11  26          0.08          0.07         0.44 o
   0  11  26          0.58          2.59         0.50 o
   1  11  26         12.99         12.30         0.71 o
   2  11  26          6.43          4.51         0.37 o
  -1  12  26         15.58         17.26         0.89 o
   0  12  26          6.32         10.87         0.86 o
   1  12  26          2.06          2.40         0.44 o
   0  13  26          3.09          1.96         0.43 o
  -4   1  27         11.33         12.74         0.67 o
  -3   1  27          6.44          6.37         0.63 o
  -2   1  27          8.46          6.37         0.93 o
  -1   1  27        118.69        112.05         3.06 o
   0   1  27          0.47          0.74         0.47 o
   1   1  27          7.98          6.20         0.64 o
   2   1  27          1.09          0.78         0.45 o
   3   1  27          8.60          8.98         0.76 o
  -4   2  27          1.01          0.95         0.36 o
  -3   2  27          1.67          1.64         0.42 o
  -2   2  27        118.42        113.31         4.49 o
  -1   2  27          1.48          2.00         0.57 o
   0   2  27         54.76         49.72         1.63 o
   1   2  27         46.34         41.83         1.42 o
   2   2  27         30.37         28.34         1.61 o
   3   2  27          1.51          1.89         0.47 o
  -4   3  27         15.60         14.16         0.88 o
  -3   3  27          2.37          2.37         0.62 o
  -2   3  27         17.31         18.60         1.32 o
  -1   3  27          2.56          3.05         0.71 o
   0   3  27        168.56        168.95         3.39 o
   1   3  27          2.65          3.41         0.66 o
   2   3  27        112.35        108.06         3.02 o
   3   3  27          0.96          0.70         0.41 o
  -3   4  27         75.22         90.53         2.41 o
  -2   4  27          1.17          0.79         0.54 o
  -1   4  27        202.37        194.17         3.55 o
   0   4  27         32.02         27.98         1.59 o
   1   4  27        236.36        234.37         4.46 o
   2   4  27          1.11          0.09         0.57 o
   3   4  27          0.31          0.65         0.44 o
  -3   5  27          6.39          7.85         0.91 o
  -2   5  27         92.25         91.56         3.28 o
  -1   5  27         18.45         21.05         1.12 o
   0   5  27          8.46          6.95         0.89 o
   1   5  27          0.10          0.41         0.56 o
   2   5  27          5.28          7.57         0.78 o
   3   5  27          2.26          1.62         0.40 o
  -3   6  27          0.56         -0.03         0.53 o
  -2   6  27         22.19         23.51         1.71 o
  -1   6  27          0.05          1.30         0.47 o
   0   6  27         80.57         77.28         2.21 o
   1   6  27          0.83          0.54         0.59 o
   2   6  27          4.22          3.31         0.52 o
   3   6  27          0.65          0.89         1.30 o
  -3   7  27          0.08          0.59         0.48 o
  -2   7  27          1.03          0.13         0.63 o
  -1   7  27          5.02          3.63         0.51 o
   0   7  27          8.89          7.89         0.92 o
   1   7  27          0.89          0.97         0.55 o
   2   7  27          1.69          2.36         0.60 o
   3   7  27          0.35          0.33         0.51 o
  -3   8  27          5.51          9.17         0.60 o
  -2   8  27          0.26          0.83         0.49 o
  -1   8  27          0.11          0.32         0.40 o
   0   8  27         37.19         38.76         1.57 o
   1   8  27         21.71         18.11         1.37 o
   2   8  27          0.20          0.30         0.39 o
   3   8  27          1.40          0.54         0.53 o
  -2   9  27          0.76          1.53         0.64 o
  -1   9  27         17.67         16.86         0.96 o
   0   9  27         11.49         12.26         0.91 o
   1   9  27          7.10          8.76         0.88 o
   2   9  27          7.15          6.69         0.53 o
  -2  10  27          7.83          8.87         0.68 o
  -1  10  27          0.79          1.68         0.49 o
   0  10  27          1.74          2.26         0.57 o
   1  10  27          8.29          9.54         0.79 o
   2  10  27          1.33          0.45         0.27 o
  -2  11  27          1.14          1.38         0.40 o
  -1  11  27          0.42          0.31         0.38 o
   0  11  27         44.84         55.61         1.65 o
   1  11  27          5.96          6.54         0.68 o
  -1  12  27          0.57          0.82         0.31 o
   0  12  27          1.79          3.46         0.49 o
   1  12  27          2.26          1.98         0.54 o
  -4   0  28         28.21         35.17         1.80 o
  -3   0  28         42.55         41.24         1.88 o
  -2   0  28          4.75          4.09         2.37 o
  -1   0  28        404.81        392.27         8.94 o
   0   0  28         32.35         33.83         1.92 o
   1   0  28        205.24        186.79         3.95 o
   2   0  28          5.38          4.84         0.86 o
   3   0  28          0.96          0.99         0.79 o
  -3   1  28          7.06          7.83         0.62 o
  -2   1  28          0.60          0.52         0.61 o
  -1   1  28          1.37          1.74         0.62 o
   0   1  28        127.21        117.49         2.47 o
   1   1  28         48.34         43.64         1.39 o
   2   1  28         28.52         26.62         1.17 o
   3   1  28          6.68          9.24         0.70 o
  -3   2  28          6.53          6.40         0.57 o
  -2   2  28          0.23          1.23         0.61 o
  -1   2  28         16.71         15.32         1.20 o
   0   2  28        486.56        477.82         4.91 o
   1   2  28          0.01          0.24         0.47 o
   2   2  28         10.88         10.31         0.97 o
   3   2  28          1.09          0.69         0.37 o
  -3   3  28          1.07          0.90         0.41 o
  -2   3  28          0.36          0.25         0.57 o
  -1   3  28         91.68         83.46         2.57 o
   0   3  28         18.89         15.56         1.11 o
   1   3  28         42.77         45.10         1.56 o
   2   3  28         61.72         55.79         2.14 o
   3   3  28          0.29         -0.35         0.38 o
  -3   4  28         70.65         81.12         2.16 o
  -2   4  28         17.71         16.44         1.27 o
  -1   4  28         14.14         13.36         1.01 o
   0   4  28         50.45         50.35         2.07 o
   1   4  28          1.69          3.17         0.59 o
   2   4  28          2.08          3.45         0.72 o
   3   4  28         15.12         15.85         0.82 o
  -3   5  28          0.28          1.03         0.56 o
  -2   5  28          0.35          0.48         0.85 o
  -1   5  28         48.59         51.15         1.80 o
   0   5  28         44.94         42.52         1.68 o
   1   5  28         17.69         19.04         1.10 o
   2   5  28        135.02        148.71         3.16 o
   3   5  28          1.00          0.13         0.29 o
  -3   6  28          2.00          2.72         0.49 o
  -2   6  28         36.92         40.09         1.76 o
  -1   6  28        111.02        110.17         2.16 o
   0   6  28          3.88          4.45         0.78 o
   1   6  28          0.35          0.14         0.55 o
   2   6  28         13.43         15.34         0.90 o
   3   6  28          0.78          0.16         0.32 o
  -3   7  28          7.18          6.22         0.53 o
  -2   7  28         44.96         38.82         1.46 o
  -1   7  28          9.99          9.27         0.65 o
   0   7  28        169.54        183.98         3.59 o
   1   7  28         11.04          7.94         0.76 o
   2   7  28          3.54          3.63         0.66 o
   3   7  28          0.65          0.55         0.36 o
  -3   8  28          0.29          0.00         0.33 o
  -2   8  28          0.14          0.34         0.44 o
  -1   8  28          3.30          4.58         0.51 o
   0   8  28         89.52         88.88         2.24 o
   1   8  28         32.98         40.07         1.69 o
   2   8  28          0.14          0.11         0.38 o
  -2   9  28          6.30          4.42         0.54 o
  -1   9  28          0.94          0.15         0.45 o
   0   9  28          1.62          2.08         0.50 o
   1   9  28          1.79          1.68         0.50 o
   2   9  28          0.37          0.71         0.27 o
  -2  10  28          0.26          0.54         0.39 o
  -1  10  28         12.97         15.15         0.98 o
   0  10  28          0.32          0.49         0.44 o
   1  10  28          0.01         -0.31         0.36 o
   2  10  28          5.90          7.36         0.63 o
  -1  11  28          1.59          1.61         0.44 o
   0  11  28         61.60         56.52         1.49 o
   1  11  28          1.13          1.20         0.37 o
   0  12  28          0.64          0.81         0.38 o
  -3   1  29          0.78          0.74         0.33 o
  -2   1  29          7.81          6.99         0.92 o
  -1   1  29          2.07          2.12         0.69 o
   0   1  29         25.24         23.10         1.15 o
   1   1  29         18.77         16.10         0.88 o
   2   1  29         47.40         47.41         1.61 o
   3   1  29          0.33         -0.08         0.48 o
  -3   2  29          0.13          0.14         0.30 o
  -2   2  29         15.09         11.94         1.01 o
  -1   2  29         45.03         41.57         1.82 o
   0   2  29         71.72         72.78         2.08 o
   1   2  29          1.35          1.69         0.51 o
   2   2  29         23.46         24.55         1.18 o
   3   2  29          7.40          8.24         0.61 o
  -3   3  29          6.17          5.73         0.85 o
  -2   3  29          0.00          0.18         0.55 o
  -1   3  29         92.98        100.20         2.76 o
   0   3  29         12.53         11.48         0.94 o
   1   3  29         53.23         52.53         1.62 o
   2   3  29          9.38         13.86         1.01 o
   3   3  29          2.97          1.61         0.36 o
  -3   4  29         15.95         15.56         1.17 o
  -2   4  29          6.85          5.96         0.81 o
  -1   4  29         29.06         31.03         1.41 o
   0   4  29         19.09         19.14         1.16 o
   1   4  29          4.20          5.21         0.68 o
   2   4  29          2.15          3.06         0.56 o
   3   4  29          4.97          6.87         0.52 o
  -3   5  29         22.99         20.44         1.08 o
  -2   5  29         38.55         42.97         2.14 o
  -1   5  29        111.20        116.96         2.36 o
   0   5  29         17.25         14.80         1.02 o
   1   5  29        197.75        208.10         3.27 o
   2   5  29          3.66          3.57         0.58 o
   3   5  29          4.45          5.13         0.73 o
  -3   6  29          2.98          2.80         0.46 o
  -2   6  29         60.46         64.95         1.86 o
  -1   6  29          0.02          0.51         0.39 o
   0   6  29          8.49          7.61         0.84 o
   1   6  29         50.73         49.60         1.70 o
   2   6  29          2.61          1.98         0.46 o
   3   6  29          5.80          5.03         0.60 o
  -3   7  29          8.98         10.90         0.76 o
  -2   7  29          0.50          0.49         0.42 o
  -1   7  29          0.35          0.45         0.31 o
   0   7  29         24.88         27.98         1.49 o
   1   7  29          0.05          0.09         0.41 o
   2   7  29         18.94         21.62         1.01 o
  -2   8  29          1.06          2.30         0.49 o
  -1   8  29         15.54         16.55         0.87 o
   0   8  29          2.12          2.75         0.57 o
   1   8  29          0.11         -0.33         0.50 o
   2   8  29         19.14         18.40         0.77 o
  -2   9  29         13.32         15.74         0.78 o
  -1   9  29         10.86         13.61         0.95 o
   0   9  29          0.53          1.14         0.41 o
   1   9  29         11.06         12.04         0.84 o
   2   9  29          0.82          0.27         0.30 o
  -1  10  29          0.00         -0.36         0.36 o
   0  10  29          3.22          4.66         0.54 o
   1  10  29          3.57          2.98         0.43 o
  -1  11  29          0.25         -0.17         0.32 o
   0  11  29         37.42         47.95         1.68 o
  -3   0  30          3.50          4.09         0.92 o
  -2   0  30         26.04         32.81         2.40 o
  -1   0  30         11.37         11.41         1.40 o
   0   0  30        127.06        123.45         3.48 o
   1   0  30        306.49        307.53         4.82 o
   2   0  30          0.03         -0.70         0.72 o
   3   0  30          0.48          0.12         0.56 o
  -3   1  30          2.33          1.62         0.44 o
  -2   1  30          6.08          5.47         0.85 o
  -1   1  30         70.81         78.46         2.75 o
   0   1  30          4.92          4.47         0.62 o
   1   1  30         35.98         39.29         1.34 o
   2   1  30          4.34          3.02         0.51 o
   3   1  30         14.57         18.12         1.03 o
  -3   2  30         11.74         12.12         1.03 o
  -2   2  30         16.82         17.99         1.28 o
  -1   2  30          2.44          1.71         0.56 o
   0   2  30         60.97         63.28         2.03 o
   1   2  30         87.83         91.80         2.11 o
   2   2  30          1.29          1.11         0.44 o
   3   2  30          8.83          9.45         0.74 o
  -3   3  30          0.32          0.65         0.54 o
  -2   3  30          0.71          0.71         0.60 o
  -1   3  30          1.47          1.53         0.56 o
   0   3  30          6.59          5.10         0.80 o
   1   3  30          0.00         -0.44         0.44 o
   2   3  30         15.44         16.16         0.92 o
   3   3  30          2.64          1.23         0.30 o
  -3   4  30          5.39          6.47         0.76 o
  -2   4  30          7.42          5.57         0.72 o
  -1   4  30          0.91          0.63         0.62 o
   0   4  30         79.60         86.61         2.29 o
   1   4  30          0.06          0.45         0.44 o
   2   4  30          1.68          2.01         0.50 o
   3   4  30          0.62          0.95         0.29 o
  -3   5  30          1.52          2.13         0.42 o
  -2   5  30          3.17          4.23         0.97 o
  -1   5  30         26.05         27.87         1.13 o
   0   5  30          3.21          3.45         0.65 o
   1   5  30          0.39          1.36         0.47 o
   2   5  30          1.11          0.54         0.41 o
  -3   6  30          0.50          0.98         0.31 o
  -2   6  30          0.53          0.97         0.47 o
  -1   6  30          0.02          0.64         0.36 o
   0   6  30          5.01          4.10         0.67 o
   1   6  30          2.02          0.81         0.45 o
   2   6  30          1.84          1.58         0.38 o
  -2   7  30          3.05          3.39         0.51 o
  -1   7  30          1.71          1.85         0.41 o
   0   7  30         15.59         20.81         1.22 o
   1   7  30          3.65          4.89         0.60 o
   2   7  30          2.60          3.84         0.50 o
  -2   8  30         36.48         39.23         1.78 o
  -1   8  30         18.83         19.63         0.84 o
   0   8  30         19.15         21.18         1.15 o
   1   8  30          1.27          1.75         0.49 o
   2   8  30          4.54          3.81         0.41 o
  -2   9  30          0.00         -0.41         0.41 o
  -1   9  30         17.44         17.38         0.93 o
   0   9  30         57.46         59.41         1.93 o
   1   9  30         22.93         23.09         1.01 o
  -1  10  30          1.38          1.49         0.35 o
   0  10  30          8.01          8.37         0.73 o
   1  10  30         32.04         40.03         1.46 o
  -3   1  31          0.43          0.60         0.35 o
  -2   1  31         23.31         24.29         1.40 o
  -1   1  31          0.94          1.20         0.58 o
   0   1  31          4.77          5.04         0.67 o
   1   1  31          0.20          0.46         0.45 o
   2   1  31         21.69         24.11         1.12 o
   3   1  31          4.18          4.81         0.52 o
  -3   2  31          0.18          1.01         0.43 o
  -2   2  31         27.09         28.01         1.48 o
  -1   2  31         62.14         59.79         2.01 o
   0   2  31         14.31         13.37         0.99 o
   1   2  31          0.92          0.90         0.44 o
   2   2  31         98.05        121.88         2.47 o
   3   2  31          0.21          0.66         0.33 o
  -3   3  31         23.02         19.70         1.42 o
  -2   3  31          2.07          1.16         0.54 o
  -1   3  31         16.70         16.69         1.10 o
   0   3  31         39.19         38.71         1.54 o
   1   3  31          4.32          3.90         0.51 o
   2   3  31          0.82          1.56         0.42 o
  -3   4  31          0.72          0.93         0.34 o
  -2   4  31         16.85         18.87         1.12 o
  -1   4  31         12.31         12.39         0.85 o
   0   4  31          1.95          1.47         0.49 o
   1   4  31         66.78         66.34         1.77 o
   2   4  31         15.74         14.16         0.75 o
  -2   5  31         10.73          9.05         0.96 o
  -1   5  31         13.86         12.04         0.79 o
   0   5  31         19.29         20.77         1.20 o
   1   5  31         45.92         47.36         1.43 o
   2   5  31          2.64          3.11         0.41 o
  -2   6  31          1.38          0.56         0.49 o
  -1   6  31         36.64         39.94         1.17 o
   0   6  31          3.14          2.00         0.55 o
   1   6  31          4.07          4.40         0.54 o
   2   6  31          0.31         -0.21         0.40 o
  -2   7  31         25.60         25.74         1.19 o
  -1   7  31          8.40         10.99         0.73 o
   0   7  31         14.33         17.18         0.94 o
   1   7  31          4.57          2.47         0.50 o
   2   7  31          0.00         -0.18         0.30 o
  -2   8  31          0.41          1.15         0.47 o
  -1   8  31          0.54          0.07         0.50 o
   0   8  31          3.88          5.07         0.59 o
   1   8  31          3.32          5.41         0.57 o
  -1   9  31          0.26          0.16         0.32 o
   0   9  31         13.62         13.99         0.89 o
   1   9  31          0.27          0.29         0.30 o
   0  10  31          0.28          0.53         0.35 o
  -3   0  32          4.36          5.26         1.07 o
  -2   0  32         11.76         11.95         1.40 o
  -1   0  32        172.58        173.94         5.20 o
   0   0  32          0.39          0.45         0.56 o
   1   0  32          5.00          4.70         0.90 o
   2   0  32         46.37         50.81         2.07 o
  -3   1  32          0.00         -0.31         0.38 o
  -2   1  32         26.83         25.84         1.34 o
  -1   1  32         34.18         35.20         1.56 o
   0   1  32         74.04         82.81         2.15 o
   1   1  32          0.01         -0.04         0.39 o
   2   1  32          0.02          0.27         0.42 o
  -3   2  32          3.81          3.89         0.50 o
  -2   2  32         39.81         39.32         1.60 o
  -1   2  32          0.02          0.46         0.53 o
   0   2  32         79.16         78.40         1.91 o
   1   2  32          2.51          2.19         0.44 o
   2   2  32         13.28         17.38         1.01 o
  -2   3  32          0.02          0.16         0.45 o
  -1   3  32         16.99         17.11         0.91 o
   0   3  32        129.45        133.81         2.41 o
   1   3  32          0.68          0.69         0.35 o
   2   3  32          0.07          0.48         0.32 o
  -2   4  32          0.00         -0.03         0.32 o
  -1   4  32          0.55          0.97         0.39 o
   0   4  32          0.15          0.65         0.40 o
   1   4  32          1.94          3.42         0.51 o
   2   4  32          3.28          3.88         0.41 o
  -2   5  32          7.22          8.36         0.70 o
  -1   5  32          0.17          0.43         0.49 o
   0   5  32          9.78         10.27         0.84 o
   1   5  32          0.60          1.12         0.37 o
   2   5  32          0.41          0.69         0.28 o
  -2   6  32          1.89          1.79         0.38 o
  -1   6  32          1.06          2.01         0.42 o
   0   6  32         53.77         59.31         1.62 o
   1   6  32          2.55          1.60         0.41 o
   2   6  32          0.85          0.38         0.26 o
  -2   7  32          0.29          0.66         0.29 o
  -1   7  32         18.90         20.85         0.97 o
   0   7  32         90.69         96.34         1.87 o
   1   7  32          0.18          0.29         0.39 o
  -1   8  32          0.59          0.74         0.32 o
   0   8  32         10.58         13.63         0.75 o
   1   8  32          0.64         -0.04         0.32 o
   0   9  32          1.86          2.37         0.40 o
  -2   1  33          9.15          7.20         0.73 o
  -1   1  33        108.70        113.37         2.78 o
   0   1  33          3.46          4.64         0.56 o
   1   1  33         12.69         13.96         0.82 o
   2   1  33         10.52         12.82         0.79 o
  -2   2  33         12.78         14.68         0.99 o
  -1   2  33          2.03          1.09         0.45 o
   0   2  33          1.47          1.55         0.51 o
   1   2  33         10.17         13.20         0.72 o
   2   2  33         10.08          7.57         0.63 o
  -2   3  33         27.99         33.09         1.11 o
  -1   3  33          6.23          5.45         0.50 o
   0   3  33          4.10          6.08         0.62 o
   1   3  33          0.00          0.31         0.31 o
   2   3  33         14.74         14.36         0.78 o
  -2   4  33          9.99         11.82         0.76 o
  -1   4  33         52.54         53.80         1.41 o
   0   4  33         20.42         19.18         0.88 o
   1   4  33         16.08         16.89         0.79 o
   2   4  33         62.49         61.63         2.41 o
  -2   5  33         10.10         12.21         0.70 o
  -1   5  33          2.02          1.59         0.46 o
   0   5  33          4.45          3.86         0.41 o
   1   5  33          0.62          0.31         0.34 o
   2   5  33          0.06          0.63         0.37 o
  -1   6  33         19.56         17.06         0.98 o
   0   6  33          2.19          1.76         0.38 o
   1   6  33          0.07         -0.32         0.35 o
  -1   7  33         28.97         33.16         3.29 o
   0   7  33          9.48          8.39         0.52 o
   1   7  33          1.15          1.02         0.32 o
   0   8  33          4.53          3.97         0.56 o
  -2   0  34          4.74          4.94         0.81 o
  -1   0  34        120.95        133.00         3.88 o
   0   0  34          0.38          1.37         0.65 o
   1   0  34         34.57         34.92         1.74 o
   2   0  34          7.69          7.07         0.88 o
  -2   1  34          6.92          6.78         0.50 o
  -1   1  34         18.66         22.12         1.17 o
   0   1  34         17.32         21.41         0.99 o
   1   1  34         14.69         13.17         0.78 o
   2   1  34          0.74          1.36         0.39 o
  -2   2  34         15.07         16.40         0.72 o
  -1   2  34          0.51          1.24         0.43 o
   0   2  34          5.03          3.96         0.49 o
   1   2  34          4.42          5.02         0.52 o
   2   2  34          0.41          1.68         0.40 o
  -2   3  34          0.87          1.03         0.40 o
  -1   3  34          0.38          0.04         0.36 o
   0   3  34         42.61         43.24         1.22 o
   1   3  34          3.92          4.68         0.50 o
  -2   4  34          0.48          1.23         0.46 o
  -1   4  34          9.71         11.28         0.70 o
   0   4  34          0.79          0.82         0.27 o
   1   4  34          0.10         -0.19         0.26 o
  -1   5  34         17.81         19.83         0.82 o
   0   5  34          0.05          0.63         0.31 o
   1   5  34          0.14         -0.09         0.27 o
  -1   6  34         20.83         27.14         1.42 o
   0   6  34         10.53         11.01         0.57 o
   1   6  34         10.31         11.15         0.70 o
   0   7  34          0.07          1.54         0.57 o
  -1   1  35          3.17          3.31         0.42 o
   0   1  35         14.64         15.23         0.86 o
   1   1  35          0.35          0.69         0.33 o
  -1   2  35         14.62         14.80         0.83 o
   0   2  35          0.01         -0.30         0.36 o
   1   2  35         33.43         36.72         1.02 o
  -1   3  35          0.13         -0.42         0.42 o
   0   3  35          2.31          3.32         0.44 o
   1   3  35          0.24          0.07         0.33 o
  -1   4  35          1.88          1.89         0.48 o
   0   4  35          8.06          9.13         0.60 o
   1   4  35          2.22          2.17         0.38 o
  -1   5  35          5.38          4.23         0.88 o
   0   5  35          0.35         -0.08         0.26 o
  -1   0  36          0.17          0.65         0.49 o
   0   0  36          8.24         10.44         1.06 o
   1   0  36         90.31        104.29         2.12 o
  -1   1  36          8.50          5.58         0.51 o
   0   1  36          0.23         -0.33         0.33 o
   1   1  36          4.51          4.83         0.47 o
  -1   2  36          0.06          0.03         0.31 o
   0   2  36         14.23         13.40         0.66 o
   0   3  36          2.34          1.21         0.34 o
                                                
